# Supplementary material for: Bis(1-methyl­imidazole)[meso-α,α,α,α-tetra­kis(o-nicotinamido­phen­yl)porphinato]iron(II)–1-methyl­imidazole–tetra­hydro­furan (1/1/1.5)
Source: IUCrdata. 2021 May 25;6(Pt 5):0. doi: 10.1107/S2414314621005319 (PMC9462339; doi:10.1107/S2414314621005319)
Supplement: Supplementary file 1 [file x-06-00000-sup1.cif]

##############################################################################
#                                                                            #
# This CIF contains the data for a data article accepted for                 #
# publication in IUCrData. It conforms to the requirements of                #
# Notes for Authors for IUCrData, and has been                               #
# peer reviewed under the auspices of IUCrData.                              #
#                                                                            #
# Full details of the Crystallographic Information File format               #
# are given in the paper "The Crystallographic Information File (CIF):       #
# a New Standard Archive File for Crystallography" by S. R. Hall, F. H.      #
# Allen and I. D. Brown [Acta Cryst. (1991), A47, 655-685].                  #
#                                                                            #
# The current version of the core CIF dictionary is obtainable from          #
# ftp://ftp.iucr.org/pub/cif_core.dic.                                       #
#                                                                            #
# Software is freely available for graphical display of the structure(s)     #
# in this CIF. For information consult the CIF software page                 #
# http://www.iucr.org/resources/cif/software.                                #
#                                                                            #
# This file may be used for bona fide research purposes within the           #
# scientific community so long as proper attribution is given to the data    # 
# article from which it was obtained.                                        #
#                                                                            #
##############################################################################
data_I
_database_code_depnum_ccdc_archive 'CCDC 2068473'
_audit_creation_method     SHELXL-2016/6
_journal_date_recd_electronic     2021-03-11
_journal_date_accepted     2021-05-19
_journal_name_full     'IUCrData'
_journal_year     2021
_journal_volume     6
_journal_issue      5
_journal_page_first     0
_journal_page_last     0
_journal_paper_category     HM
_journal_paper_doi     10.1107/S2414314621005319
_journal_coeditor_code     BH4061
_publ_contact_author_name     'Jianfeng Li'
_publ_contact_author_address
;
College of Materials Science and Optoelectronic Technology,
CAS Center for Excellence in Topological Quantum Computation & \
Center of Materials Science and Optoelectronics Engineering,
University of Chinese Academy of Sciences,
Yanqi Lake, Huairou District,
Beijing, 101408,
People's Republic of China
;
_publ_contact_author_email     'jfli@ucas.ac.cn'
_publ_contact_author_fax     ?
_publ_contact_author_phone     ?
_publ_section_title
;\
Bis(1-methylimidazole)[<i>meso</i>-\a,\a,\a,\a-tetrakis(<i>o</i>-\
nicotinamidophenyl)porphinato]iron(II)--1-methylimidazole--tetrahydrofuran
(1/1/1.5)
;
loop_
    _publ_author_name
    _publ_author_footnote
    _publ_author_address
    "Fan, Yingying" .
;
College of Materials Science and Optoelectronic Technology
CAS Center for Excellence in Topological Quantum Computation & \
Center of Materials Science and Optoelectronics Engineering
University of Chinese Academy of Sciences
Yanqi Lake, Huairou District
Beijing, 101408
People's Republic of China
;
    "Li, Jianfeng" .
;
College of Materials Science and Optoelectronic Technology
CAS Center for Excellence in Topological Quantum Computation & \
Center of Materials Science and Optoelectronics Engineering
University of Chinese Academy of Sciences
Yanqi Lake, Huairou District
Beijing, 101408
People's Republic of China
;
_publ_section_synopsis
;\
The crystal structure of the bis(1-methylimidazole)-ligated iron(II)
picket-fence porphyrin derivative
[Fe^II^(C~68~H~44~N~12~O~4~)(C~4~H~6~N~2~)~2~]\
\\cdotC~4~H~6~N~2~\\cdot1.5C~4~H~8~O is investigated.
;
_chemical_name_systematic
;
Bis(1-methylimidazole)[<i>meso</i>-\a,\a,\a,\a-tetrakis(<i>o</i>-\
nicotinamidophenyl)porphinato]iron(II)--1-methylimidazole--tetrahydrofuran
(1/1/1.5)
;
_chemical_name_common     ?
_chemical_formula_moiety     'C76 H56 Fe N16 O4, C4 H6 N2, 1.5(C4 H8 O)'
_chemical_formula_sum     'C86 H74 Fe N18 O5.50'
_chemical_formula_iupac
                      '[Fe (C68 H44 N12 O4) (C4 H6 N2)2] , C4 H6 N2, 1.5C4 H8 O'
_chemical_formula_weight     1503.48
_chemical_melting_point     ?
_space_group_crystal_system     triclinic
_space_group_name_H-M_alt     'P -1'
_space_group_name_Hall     '-P 1'
loop_
    _space_group_symop_operation_xyz
    'x, y, z'
    '-x, -y, -z'
_cell_length_a     13.0880(18)
_cell_length_b     13.8413(18)
_cell_length_c     22.771(3)
_cell_angle_alpha     75.588(5)
_cell_angle_beta     76.138(4)
_cell_angle_gamma     74.316(4)
_cell_volume     3780.3(9)
_cell_formula_units_Z     2
_cell_measurement_reflns_used     9990
_cell_measurement_theta_min     2.2570
_cell_measurement_theta_max     26.6243
_cell_measurement_temperature     100(2)
_exptl_crystal_description     block
_exptl_crystal_colour     black
_exptl_crystal_size_max     0.550
_exptl_crystal_size_mid     0.160
_exptl_crystal_size_min     0.070
_exptl_crystal_density_diffrn     1.321
_exptl_crystal_density_meas     ?
_exptl_crystal_density_method     'not measured'
_exptl_crystal_F_000     1572
_exptl_absorpt_coefficient_mu     0.268
_exptl_absorpt_correction_type     multi-scan
_exptl_absorpt_process_details
;
(SADABS; Bruker, 2016)
;
_exptl_absorpt_correction_T_min     0.950
_exptl_absorpt_correction_T_max     0.981
_diffrn_ambient_temperature     100(2)
_diffrn_source     'fine-focus sealed tube'
_diffrn_radiation_type     MoK\a
_diffrn_radiation_wavelength     0.71073
_diffrn_measurement_device_type     'Bruker D8 QUEST System'
_diffrn_measurement_method     '\f and \w scans'
_diffrn_detector_area_resol_mean     ?
_diffrn_reflns_number     67154
_diffrn_reflns_av_R_equivalents     0.0686
_diffrn_reflns_av_unetI/netI     0.0585
_diffrn_reflns_theta_min     2.193
_diffrn_reflns_theta_max     26.786
_diffrn_reflns_theta_full     25.242
_diffrn_measured_fraction_theta_max     0.997
_diffrn_measured_fraction_theta_full     0.998
_diffrn_reflns_limit_h_min     -16
_diffrn_reflns_limit_h_max     16
_diffrn_reflns_limit_k_min     -17
_diffrn_reflns_limit_k_max     17
_diffrn_reflns_limit_l_min     -28
_diffrn_reflns_limit_l_max     28
_refine_special_details     ?
_reflns_number_total     16109
_reflns_number_gt     11563
_reflns_threshold_expression     'I > 2\s(I)'
_refine_ls_structure_factor_coef     Fsqd
_refine_ls_matrix_type     full
_refine_ls_R_factor_all     0.1024
_refine_ls_R_factor_gt     0.0701
_refine_ls_wR_factor_gt     0.1943
_refine_ls_wR_factor_ref     0.2187
_refine_ls_goodness_of_fit_ref     1.032
_refine_ls_restrained_S_all     1.052
_refine_ls_number_reflns     16109
_refine_ls_number_parameters     1022
_refine_ls_number_restraints     131
_refine_ls_hydrogen_treatment     constr
_refine_ls_weighting_scheme     calc
_refine_ls_weighting_details
              'w=1/[\s^2^(Fo^2^)+(0.1118P)^2^+7.2076P] where P=(Fo^2^+2Fc^2^)/3'
_atom_sites_solution_hydrogens     geom
_atom_sites_solution_primary     ?
_atom_sites_solution_secondary     ?
_refine_ls_shift/su_max     0.001
_refine_ls_shift/su_mean     0.000
_refine_diff_density_max     1.816
_refine_diff_density_min     -0.804
_refine_ls_extinction_method
;
SHELXL2016/6 (Sheldrick 2015b)
;
_refine_ls_extinction_coef     0.0029(8)
_refine_ls_extinction_expression
                                  'Fc^*^=kFc[1+0.001xFc^2^\l^3^/sin(2\q)]^-1/4^'
loop_
    _atom_type_symbol
    _atom_type_description
    _atom_type_scat_dispersion_real
    _atom_type_scat_dispersion_imag
    _atom_type_scat_source
    'C' 'C' 0.0033 0.0016
                         'International Tables Vol C Tables 4.2.6.8 and 6.1.1.4'
    'H' 'H' 0.0000 0.0000
                         'International Tables Vol C Tables 4.2.6.8 and 6.1.1.4'
    'Fe' 'Fe' 0.3463 0.8444
                         'International Tables Vol C Tables 4.2.6.8 and 6.1.1.4'
    'N' 'N' 0.0061 0.0033
                         'International Tables Vol C Tables 4.2.6.8 and 6.1.1.4'
    'O' 'O' 0.0106 0.0060
                         'International Tables Vol C Tables 4.2.6.8 and 6.1.1.4'
_computing_data_collection
;
APEX2 (Bruker, 2013)
;
_computing_cell_refinement
;
SAINT (Bruker, 2013)
;
_computing_data_reduction
;
SAINT (Bruker, 2013)
;
_computing_structure_solution
;
<i>SHELXT2014/6</i> (Sheldrick, 2015a)
;
_computing_structure_refinement
;
<i>SHELXL2014/6</i> (Sheldrick, 2015b)
;
_computing_molecular_graphics
;
Mercury (Macrae <i>et al.</i>, 2020)
;
_computing_publication_material
;
enCIFer (Allen <i>et al.</i>,  2004)
;
loop_
    _atom_site_type_symbol
    _atom_site_label
    _atom_site_fract_x
    _atom_site_fract_y
    _atom_site_fract_z
    _atom_site_U_iso_or_equiv
    _atom_site_adp_type
    _atom_site_calc_flag
    _atom_site_occupancy
    _atom_site_disorder_assembly
    _atom_site_disorder_group
    Fe Fe1 0.58466(3) 0.34410(3) 0.29656(2) 0.01633(14) Uani d 1 . .
    O O1 0.7193(3) 0.5115(3) -0.03486(13) 0.0573(9) Uani d 1 . .
    O O2 0.9173(2) 0.5353(2) 0.37668(12) 0.0344(6) Uani d 1 . .
    O O3 0.8951(2) 0.0304(2) 0.35901(12) 0.0347(6) Uani d 1 . .
    O O4 0.7501(2) -0.1694(2) 0.21998(13) 0.0394(7) Uani d 1 . .
    N N1 0.5234(2) 0.3438(2) 0.22501(12) 0.0194(5) Uani d 1 . .
    N N2 0.5694(2) 0.4958(2) 0.27220(12) 0.0187(5) Uani d 1 . .
    N N3 0.6423(2) 0.34404(19) 0.36965(12) 0.0166(5) Uani d 1 . .
    N N4 0.6033(2) 0.19258(19) 0.31977(12) 0.0177(5) Uani d 1 . .
    N N5 0.6301(3) 0.4986(2) 0.06434(14) 0.0350(7) Uani d 1 . .
    H H5 0.635418 0.461177 0.101351 0.042 Uiso calc 1 . .
    N N6 0.8048(2) 0.6503(2) 0.31729(13) 0.0238(6) Uani d 1 . .
    H H6 0.795126 0.682020 0.279757 0.029 Uiso calc 1 . .
    N N7 0.8873(2) 0.0955(2) 0.44292(13) 0.0242(6) Uani d 1 . .
    H H7 0.917595 0.130964 0.458131 0.029 Uiso calc 1 . .
    N N8 0.7052(2) 0.0007(2) 0.17919(13) 0.0262(6) Uani d 1 . .
    H H8 0.728899 0.057460 0.165227 0.031 Uiso calc 1 . .
    N N9 0.7835(3) 0.1828(3) 0.09547(17) 0.0411(8) Uani d 1 . .
    N N10 1.0454(3) 0.5801(4) 0.16177(17) 0.0543(10) Uani d 1 . .
    N N11 1.1474(3) 0.1740(3) 0.26412(18) 0.0489(9) Uani d 1 . .
    N N12 1.0272(4) 0.0024(4) 0.1888(2) 0.0707(14) Uani d 1 . .
    N N13 0.7336(2) 0.3273(2) 0.24526(12) 0.0219(6) Uani d 1 . .
    N N14 0.8756(3) 0.3565(3) 0.17385(17) 0.0467(9) Uani d 1 . .
    N N15 0.4359(2) 0.3608(2) 0.34675(12) 0.0185(5) Uani d 1 . .
    N N16 0.2869(2) 0.4160(2) 0.40966(13) 0.0266(6) Uani d 1 . .
    C C1 0.5042(3) 0.2616(2) 0.20833(14) 0.0205(6) Uani d 1 . .
    C C2 0.4499(3) 0.2975(3) 0.15633(16) 0.0265(7) Uani d 1 . .
    H H2 0.427468 0.256355 0.136304 0.032 Uiso calc 1 . .
    C C3 0.4368(3) 0.3998(3) 0.14125(16) 0.0276(7) Uani d 1 . .
    H H3 0.402477 0.444495 0.109128 0.033 Uiso calc 1 . .
    C C4 0.4847(3) 0.4285(2) 0.18296(15) 0.0229(7) Uani d 1 . .
    C C5 0.4974(3) 0.5279(3) 0.17715(14) 0.0230(7) Uani d 1 . .
    C C6 0.5386(3) 0.5577(2) 0.21915(15) 0.0225(7) Uani d 1 . .
    C C7 0.5532(3) 0.6593(3) 0.21309(16) 0.0291(8) Uani d 1 . .
    H H7A 0.540834 0.714970 0.179530 0.035 Uiso calc 1 . .
    C C8 0.5878(3) 0.6607(3) 0.26386(16) 0.0281(7) Uani d 1 . .
    H H8A 0.602251 0.717902 0.273650 0.034 Uiso calc 1 . .
    C C9 0.5987(3) 0.5586(2) 0.30055(14) 0.0196(6) Uani d 1 . .
    C C10 0.6347(2) 0.5280(2) 0.35650(14) 0.0188(6) Uani d 1 . .
    C C11 0.6556(2) 0.4266(2) 0.38797(14) 0.0182(6) Uani d 1 . .
    C C12 0.6964(3) 0.3938(2) 0.44465(15) 0.0215(7) Uani d 1 . .
    H H12 0.713714 0.436296 0.466068 0.026 Uiso calc 1 . .
    C C13 0.7057(3) 0.2925(2) 0.46181(15) 0.0210(6) Uani d 1 . .
    H H13 0.729531 0.249690 0.497841 0.025 Uiso calc 1 . .
    C C14 0.6722(2) 0.2609(2) 0.41477(14) 0.0174(6) Uani d 1 . .
    C C15 0.6697(2) 0.1605(2) 0.41657(14) 0.0167(6) Uani d 1 . .
    C C16 0.6398(2) 0.1296(2) 0.37062(14) 0.0178(6) Uani d 1 . .
    C C17 0.6468(3) 0.0238(2) 0.37023(15) 0.0223(7) Uani d 1 . .
    H H17 0.670880 -0.033983 0.400284 0.027 Uiso calc 1 . .
    C C18 0.6127(3) 0.0226(2) 0.31940(15) 0.0223(7) Uani d 1 . .
    H H18 0.608180 -0.036083 0.306560 0.027 Uiso calc 1 . .
    C C19 0.5842(2) 0.1280(2) 0.28786(14) 0.0189(6) Uani d 1 . .
    C C20 0.5373(2) 0.1593(2) 0.23558(15) 0.0199(6) Uani d 1 . .
    C C21 0.4763(3) 0.6027(3) 0.11916(15) 0.0260(7) Uani d 1 . .
    C C22 0.3913(3) 0.6880(3) 0.11910(17) 0.0315(8) Uani d 1 . .
    H H22 0.343359 0.698150 0.156734 0.038 Uiso calc 1 . .
    C C23 0.3747(4) 0.7590(3) 0.06523(19) 0.0412(10) Uani d 1 . .
    H H23 0.316259 0.817299 0.065979 0.049 Uiso calc 1 . .
    C C24 0.4445(4) 0.7437(3) 0.01048(19) 0.0432(10) Uani d 1 . .
    H H24 0.433220 0.791659 -0.026580 0.052 Uiso calc 1 . .
    C C25 0.5305(4) 0.6594(3) 0.00883(18) 0.0400(10) Uani d 1 . .
    H H25 0.578584 0.650280 -0.028929 0.048 Uiso calc 1 . .
    C C26 0.5459(3) 0.5882(3) 0.06286(16) 0.0310(8) Uani d 1 . .
    C C27 0.7031(3) 0.4618(3) 0.01773(16) 0.0351(9) Uani d 1 . .
    C C28 0.7651(3) 0.3536(3) 0.03375(17) 0.0331(8) Uani d 1 . .
    C C29 0.7316(3) 0.2810(3) 0.08406(17) 0.0327(8) Uani d 1 . .
    H H29 0.667679 0.302707 0.112130 0.039 Uiso calc 1 . .
    C C30 0.8741(4) 0.1540(4) 0.0558(2) 0.0518(12) Uani d 1 . .
    H H30 0.912181 0.084487 0.063007 0.062 Uiso calc 1 . .
    C C31 0.9149(4) 0.2203(4) 0.0050(2) 0.0603(14) Uani d 1 . .
    H H31 0.980064 0.196685 -0.021651 0.072 Uiso calc 1 . .
    C C32 0.8601(4) 0.3211(4) -0.00666(19) 0.0463(11) Uani d 1 . .
    H H32 0.886514 0.367822 -0.041589 0.056 Uiso calc 1 . .
    C C33 0.6418(3) 0.6083(2) 0.38832(14) 0.0190(6) Uani d 1 . .
    C C34 0.5649(3) 0.6259(3) 0.44132(15) 0.0234(7) Uani d 1 . .
    H H34 0.511034 0.586948 0.455665 0.028 Uiso calc 1 . .
    C C35 0.5653(3) 0.6987(3) 0.47335(16) 0.0276(7) Uani d 1 . .
    H H35 0.512816 0.708596 0.509480 0.033 Uiso calc 1 . .
    C C36 0.6418(3) 0.7564(3) 0.45278(17) 0.0295(8) Uani d 1 . .
    H H36 0.642218 0.806727 0.474467 0.035 Uiso calc 1 . .
    C C37 0.7181(3) 0.7412(3) 0.40050(17) 0.0271(7) Uani d 1 . .
    H H37 0.770327 0.782001 0.385906 0.033 Uiso calc 1 . .
    C C38 0.7195(3) 0.6666(2) 0.36884(15) 0.0212(7) Uani d 1 . .
    C C39 0.9001(3) 0.5861(3) 0.32628(16) 0.0248(7) Uani d 1 . .
    C C40 0.9877(3) 0.5806(3) 0.27001(16) 0.0290(8) Uani d 1 . .
    C C41 0.9675(3) 0.5903(4) 0.21235(19) 0.0412(10) Uani d 1 . .
    H H41 0.894341 0.605087 0.207576 0.049 Uiso calc 1 . .
    C C42 1.1475(4) 0.5602(4) 0.1702(2) 0.0503(12) Uani d 1 . .
    H H42 1.203890 0.553055 0.135416 0.060 Uiso calc 1 . .
    C C43 1.1749(3) 0.5496(3) 0.2261(2) 0.0433(10) Uani d 1 . .
    H H43 1.248605 0.535337 0.229657 0.052 Uiso calc 1 . .
    C C44 1.0942(3) 0.5598(3) 0.27734(19) 0.0345(8) Uani d 1 . .
    H H44 1.111231 0.552825 0.316683 0.041 Uiso calc 1 . .
    C C45 0.6993(3) 0.0804(2) 0.47120(15) 0.0194(6) Uani d 1 . .
    C C46 0.6203(3) 0.0351(3) 0.51272(16) 0.0249(7) Uani d 1 . .
    H H46 0.547963 0.056304 0.506011 0.030 Uiso calc 1 . .
    C C47 0.6446(3) -0.0399(3) 0.56352(17) 0.0301(8) Uani d 1 . .
    H H47 0.589642 -0.070265 0.590995 0.036 Uiso calc 1 . .
    C C48 0.7502(3) -0.0705(3) 0.57402(17) 0.0337(8) Uani d 1 . .
    H H48 0.767784 -0.121652 0.608846 0.040 Uiso calc 1 . .
    C C49 0.8292(3) -0.0259(3) 0.53334(17) 0.0295(8) Uani d 1 . .
    H H49 0.901284 -0.046803 0.540392 0.035 Uiso calc 1 . .
    C C50 0.8047(3) 0.0487(2) 0.48251(15) 0.0220(7) Uani d 1 . .
    C C51 0.9211(3) 0.0880(3) 0.38313(16) 0.0271(7) Uani d 1 . .
    C C52 0.9964(3) 0.1547(3) 0.34652(16) 0.0281(7) Uani d 1 . .
    C C53 0.9861(3) 0.2524(3) 0.35526(19) 0.0372(9) Uani d 1 . .
    H H53 0.930751 0.279764 0.386133 0.045 Uiso calc 1 . .
    C C54 1.0574(4) 0.3092(3) 0.3185(2) 0.0468(11) Uani d 1 . .
    H H54 1.052342 0.376491 0.323615 0.056 Uiso calc 1 . .
    C C55 1.1358(4) 0.2677(4) 0.2743(2) 0.0497(11) Uani d 1 . .
    H H55 1.184956 0.307713 0.249515 0.060 Uiso calc 1 . .
    C C56 1.0774(3) 0.1195(3) 0.3000(2) 0.0394(9) Uani d 1 . .
    H H56 1.083488 0.052972 0.293350 0.047 Uiso calc 1 . .
    C C57 0.5139(3) 0.0806(3) 0.20926(15) 0.0227(7) Uani d 1 . .
    C C58 0.4059(3) 0.0830(3) 0.20982(18) 0.0323(8) Uani d 1 . .
    H H58 0.350184 0.131934 0.228657 0.039 Uiso calc 1 . .
    C C59 0.3788(4) 0.0159(3) 0.1837(2) 0.0454(11) Uani d 1 . .
    H H59 0.305090 0.019662 0.184008 0.054 Uiso calc 1 . .
    C C60 0.4582(4) -0.0563(3) 0.1571(2) 0.0491(12) Uani d 1 . .
    H H60 0.439354 -0.102509 0.139085 0.059 Uiso calc 1 . .
    C C61 0.5651(3) -0.0620(3) 0.1565(2) 0.0395(9) Uani d 1 . .
    H H61 0.619824 -0.112371 0.138269 0.047 Uiso calc 1 . .
    C C62 0.5932(3) 0.0056(3) 0.18252(16) 0.0261(7) Uani d 1 . .
    C C63 0.7756(3) -0.0872(3) 0.19658(16) 0.0278(7) Uani d 1 . .
    C C64 0.8912(3) -0.0806(3) 0.18496(17) 0.0305(8) Uani d 1 . .
    C C65 0.9233(4) -0.0037(4) 0.1989(3) 0.0552(13) Uani d 1 . .
    H H65 0.869474 0.047861 0.216560 0.066 Uiso calc 1 . .
    C C66 1.1009(4) -0.0725(5) 0.1643(3) 0.0619(14) Uani d 1 . .
    H H66 1.175063 -0.071413 0.158030 0.074 Uiso calc 1 . .
    C C67 1.0758(4) -0.1478(5) 0.1485(3) 0.0658(15) Uani d 1 . .
    H H67 1.131010 -0.197243 0.129846 0.079 Uiso calc 1 . .
    C C68 0.9698(4) -0.1544(4) 0.1591(2) 0.0540(12) Uani d 1 . .
    H H68 0.951208 -0.209012 0.148768 0.065 Uiso calc 1 . .
    C C69 0.8132(3) 0.2408(3) 0.2457(2) 0.0403(10) Uani d 1 . .
    H H69 0.808780 0.176830 0.272555 0.048 Uiso calc 1 . .
    C C70 0.7735(3) 0.3964(3) 0.2004(2) 0.0417(10) Uani d 1 . .
    H H70 0.735439 0.464950 0.188377 0.050 Uiso calc 1 . .
    C C71 0.9001(3) 0.2596(4) 0.20197(19) 0.0398(10) Uani d 1 . .
    H H71 0.966379 0.211919 0.193141 0.048 Uiso calc 1 . .
    C C72 0.9429(5) 0.4088(5) 0.1217(3) 0.0746(18) Uani d 1 . .
    H H72A 1.009003 0.410523 0.134106 0.112 Uiso calc 1 . .
    H H72B 0.903172 0.478948 0.108413 0.112 Uiso calc 1 . .
    H H72C 0.961726 0.372137 0.087557 0.112 Uiso calc 1 . .
    C C73 0.3874(3) 0.4273(3) 0.38259(16) 0.0276(7) Uani d 1 . .
    H H73 0.419327 0.477204 0.388636 0.033 Uiso calc 1 . .
    C C74 0.2703(3) 0.3381(3) 0.39007(19) 0.0349(9) Uani d 1 . .
    H H74 0.206625 0.312165 0.401208 0.042 Uiso calc 1 . .
    C C75 0.3623(3) 0.3042(3) 0.35137(19) 0.0345(9) Uani d 1 . .
    H H75 0.373814 0.249436 0.330618 0.041 Uiso calc 1 . .
    C C76 0.2109(3) 0.4733(3) 0.4539(2) 0.0395(10) Uani d 1 . .
    H H76A 0.218505 0.436576 0.495892 0.059 Uiso calc 1 . .
    H H76B 0.137079 0.480815 0.448195 0.059 Uiso calc 1 . .
    H H76C 0.226070 0.541211 0.447238 0.059 Uiso calc 1 . .
    O O5 0.2857(6) 0.6768(6) 0.3207(3) 0.156(3) Uani d 1 . .
    C C77 0.3330(7) 0.8184(6) 0.3382(4) 0.127(3) Uani d 1 . .
    H H77A 0.405675 0.825530 0.314817 0.152 Uiso calc 1 . .
    H H77B 0.311978 0.857899 0.371626 0.152 Uiso calc 1 . .
    C C78 0.3289(5) 0.7083(6) 0.3629(3) 0.089(2) Uani d 1 . .
    H H78A 0.402203 0.666084 0.366424 0.107 Uiso calc 1 . .
    H H78B 0.282335 0.700512 0.404258 0.107 Uiso calc 1 . .
    C C79 0.2486(7) 0.8521(7) 0.2954(4) 0.114(3) Uani d 1 . .
    H H79A 0.174822 0.874122 0.318532 0.137 Uiso calc 1 . .
    H H79B 0.265453 0.908634 0.260950 0.137 Uiso calc 1 . .
    C C80 0.2597(6) 0.7592(7) 0.2731(4) 0.118(3) Uani d 1 . .
    H H80A 0.191263 0.758752 0.261946 0.141 Uiso calc 1 . .
    H H80B 0.317519 0.755171 0.236083 0.141 Uiso calc 1 . .
    O O6 0.8138(5) 0.8462(5) 0.0574(3) 0.0590(17) Uani d 0.5 . .
    C C81 0.7780(13) 0.9096(11) 0.0030(6) 0.106(4) Uani d 0.5 . .
    H H81A 0.833178 0.946314 -0.023455 0.127 Uiso calc 0.5 . .
    H H81B 0.709378 0.959525 0.012889 0.127 Uiso calc 0.5 . .
    C C82 0.7627(19) 0.8267(13) -0.0271(10) 0.151(6) Uani d 0.5 . .
    H H82A 0.685374 0.839013 -0.029143 0.181 Uiso calc 0.5 . .
    H H82B 0.803946 0.833595 -0.069877 0.181 Uiso calc 0.5 . .
    C C83 0.7993(14) 0.7171(13) 0.0077(7) 0.116(5) Uani d 0.5 . .
    H H83A 0.747106 0.674427 0.012148 0.139 Uiso calc 0.5 . .
    H H83B 0.872100 0.682948 -0.011347 0.139 Uiso calc 0.5 . .
    C C84 0.7989(10) 0.7451(8) 0.0686(6) 0.077(3) Uani d 0.5 . .
    H H84A 0.729297 0.740092 0.096877 0.093 Uiso calc 0.5 . .
    H H84B 0.857536 0.696697 0.088429 0.093 Uiso calc 0.5 . .
    N N17 0.0059(3) 0.7796(3) 0.40172(16) 0.0375(8) Uani d 1 . .
    N N18 0.0525(3) 0.7857(3) 0.48807(17) 0.0389(8) Uani d 1 . .
    C C85 0.0185(3) 0.6969(3) 0.4962(2) 0.0410(9) Uani d 1 . .
    H H85 0.015528 0.646219 0.532983 0.049 Uiso calc 1 . .
    C C86 0.0447(4) 0.8320(3) 0.4308(2) 0.0440(10) Uani d 1 . .
    H H86 0.064341 0.895436 0.411955 0.053 Uiso calc 1 . .
    C C87 -0.0108(3) 0.6926(3) 0.4428(2) 0.0406(9) Uani d 1 . .
    H H87 -0.037361 0.639611 0.436074 0.049 Uiso calc 1 . .
    C C88 -0.0119(4) 0.8112(4) 0.3383(2) 0.0458(10) Uani d 1 . .
    H H88A 0.012233 0.874904 0.319161 0.069 Uiso calc 1 . .
    H H88B -0.088957 0.822319 0.338055 0.069 Uiso calc 1 . .
    H H88C 0.029166 0.757643 0.315163 0.069 Uiso calc 1 . .
loop_
    _atom_site_aniso_label
    _atom_site_aniso_U_11
    _atom_site_aniso_U_22
    _atom_site_aniso_U_33
    _atom_site_aniso_U_12
    _atom_site_aniso_U_13
    _atom_site_aniso_U_23
    Fe1 0.0180(2) 0.0162(2) 0.0160(2) -0.00469(17) -0.00201(17) -0.00551(16)
    O1 0.056(2) 0.069(2) 0.0226(15) 0.0063(17) 0.0020(13) 0.0037(14)
    O2 0.0355(14) 0.0349(14) 0.0275(14) -0.0039(11) -0.0031(11) -0.0037(11)
    O3 0.0314(14) 0.0386(15) 0.0373(15) -0.0101(12) -0.0031(11) -0.0139(12)
    O4 0.0412(16) 0.0273(14) 0.0465(17) -0.0083(12) -0.0096(13) 0.0002(12)
    N1 0.0220(13) 0.0189(13) 0.0168(13) -0.0050(11) -0.0011(10) -0.0049(10)
    N2 0.0203(13) 0.0206(13) 0.0164(13) -0.0064(11) -0.0020(10) -0.0053(10)
    N3 0.0159(12) 0.0136(12) 0.0200(13) -0.0032(10) -0.0023(10) -0.0041(10)
    N4 0.0173(12) 0.0185(13) 0.0187(13) -0.0037(10) -0.0034(10) -0.0067(10)
    N5 0.048(2) 0.0327(17) 0.0169(14) -0.0007(15) -0.0039(13) -0.0024(12)
    N6 0.0261(15) 0.0251(14) 0.0198(14) -0.0081(12) 0.0010(11) -0.0061(11)
    N7 0.0206(14) 0.0259(15) 0.0279(15) -0.0064(11) -0.0076(11) -0.0047(12)
    N8 0.0301(15) 0.0219(14) 0.0279(15) -0.0057(12) -0.0035(12) -0.0095(12)
    N9 0.0373(19) 0.0370(19) 0.044(2) -0.0062(15) 0.0024(15) -0.0121(16)
    N10 0.048(2) 0.080(3) 0.0317(19) -0.013(2) 0.0092(16) -0.0215(19)
    N11 0.0282(18) 0.061(3) 0.051(2) -0.0142(17) 0.0067(16) -0.0089(19)
    N12 0.052(3) 0.093(4) 0.088(3) -0.024(2) -0.010(2) -0.050(3)
    N13 0.0223(14) 0.0247(14) 0.0199(13) -0.0063(11) -0.0009(11) -0.0082(11)
    N14 0.0368(19) 0.057(2) 0.046(2) -0.0167(17) 0.0125(16) -0.0212(18)
    N15 0.0214(13) 0.0184(13) 0.0162(13) -0.0035(10) -0.0049(10) -0.0039(10)
    N16 0.0201(14) 0.0323(16) 0.0285(15) -0.0046(12) 0.0004(12) -0.0140(13)
    C1 0.0203(15) 0.0234(16) 0.0201(16) -0.0045(13) -0.0038(12) -0.0085(13)
    C2 0.0308(18) 0.0295(18) 0.0227(17) -0.0059(14) -0.0079(14) -0.0098(14)
    C3 0.0357(19) 0.0287(18) 0.0206(17) -0.0046(15) -0.0111(14) -0.0063(14)
    C4 0.0277(17) 0.0220(16) 0.0187(15) -0.0021(13) -0.0054(13) -0.0063(13)
    C5 0.0273(17) 0.0231(16) 0.0166(15) -0.0024(13) -0.0036(13) -0.0041(12)
    C6 0.0273(17) 0.0200(16) 0.0190(15) -0.0052(13) -0.0008(13) -0.0054(12)
    C7 0.043(2) 0.0224(17) 0.0224(17) -0.0102(15) -0.0090(15) 0.0013(13)
    C8 0.039(2) 0.0216(17) 0.0270(18) -0.0108(15) -0.0099(15) -0.0026(14)
    C9 0.0229(16) 0.0168(15) 0.0198(15) -0.0055(12) -0.0026(12) -0.0051(12)
    C10 0.0198(15) 0.0201(15) 0.0184(15) -0.0070(12) -0.0003(12) -0.0075(12)
    C11 0.0160(14) 0.0192(15) 0.0212(15) -0.0052(12) -0.0013(12) -0.0082(12)
    C12 0.0224(16) 0.0213(16) 0.0248(16) -0.0057(13) -0.0066(13) -0.0087(13)
    C13 0.0234(16) 0.0228(16) 0.0190(15) -0.0042(13) -0.0084(12) -0.0050(12)
    C14 0.0143(14) 0.0182(15) 0.0210(15) -0.0045(12) -0.0028(12) -0.0059(12)
    C15 0.0131(14) 0.0178(15) 0.0200(15) -0.0040(11) -0.0028(11) -0.0047(12)
    C16 0.0169(14) 0.0174(15) 0.0190(15) -0.0037(12) -0.0021(12) -0.0049(12)
    C17 0.0254(17) 0.0179(15) 0.0244(16) -0.0050(13) -0.0059(13) -0.0045(12)
    C18 0.0262(17) 0.0173(15) 0.0245(17) -0.0046(13) -0.0047(13) -0.0068(13)
    C19 0.0187(15) 0.0176(15) 0.0224(16) -0.0060(12) -0.0020(12) -0.0072(12)
    C20 0.0179(15) 0.0224(16) 0.0218(16) -0.0063(12) -0.0009(12) -0.0094(13)
    C21 0.0359(19) 0.0244(17) 0.0192(16) -0.0068(15) -0.0089(14) -0.0031(13)
    C22 0.038(2) 0.0289(19) 0.0282(19) -0.0054(16) -0.0089(16) -0.0062(15)
    C23 0.050(3) 0.031(2) 0.040(2) -0.0009(18) -0.0170(19) -0.0036(17)
    C24 0.059(3) 0.041(2) 0.028(2) -0.007(2) -0.0197(19) 0.0025(17)
    C25 0.057(3) 0.037(2) 0.0214(18) -0.0043(19) -0.0091(17) -0.0032(16)
    C26 0.040(2) 0.0295(19) 0.0235(18) -0.0046(16) -0.0102(15) -0.0053(14)
    C27 0.035(2) 0.047(2) 0.0195(18) -0.0057(17) -0.0052(15) -0.0032(16)
    C28 0.0316(19) 0.043(2) 0.0243(18) -0.0055(17) -0.0026(15) -0.0110(16)
    C29 0.0290(19) 0.036(2) 0.032(2) -0.0069(16) 0.0004(15) -0.0109(16)
    C30 0.049(3) 0.043(3) 0.051(3) 0.004(2) 0.000(2) -0.011(2)
    C31 0.048(3) 0.063(3) 0.045(3) 0.011(2) 0.013(2) -0.011(2)
    C32 0.040(2) 0.056(3) 0.031(2) -0.003(2) 0.0031(18) -0.0045(19)
    C33 0.0214(15) 0.0158(14) 0.0212(16) -0.0038(12) -0.0069(12) -0.0041(12)
    C34 0.0232(16) 0.0224(16) 0.0249(17) -0.0083(13) -0.0003(13) -0.0056(13)
    C35 0.0278(18) 0.0290(18) 0.0246(17) -0.0047(14) 0.0038(14) -0.0129(14)
    C36 0.035(2) 0.0229(17) 0.0340(19) -0.0062(15) -0.0021(15) -0.0166(15)
    C37 0.0279(18) 0.0213(17) 0.0357(19) -0.0131(14) 0.0000(15) -0.0092(14)
    C38 0.0251(16) 0.0180(15) 0.0202(16) -0.0059(13) -0.0008(13) -0.0052(12)
    C39 0.0284(18) 0.0213(16) 0.0263(18) -0.0085(14) 0.0001(14) -0.0089(14)
    C40 0.0317(19) 0.0251(17) 0.0274(18) -0.0087(15) 0.0070(15) -0.0094(14)
    C41 0.033(2) 0.056(3) 0.033(2) -0.0119(19) 0.0047(17) -0.0149(19)
    C42 0.040(2) 0.062(3) 0.042(2) -0.011(2) 0.0138(19) -0.019(2)
    C43 0.032(2) 0.044(2) 0.051(3) -0.0132(18) 0.0075(18) -0.013(2)
    C44 0.032(2) 0.033(2) 0.038(2) -0.0111(16) 0.0014(16) -0.0095(16)
    C45 0.0214(15) 0.0160(15) 0.0233(16) -0.0031(12) -0.0068(13) -0.0071(12)
    C46 0.0234(16) 0.0246(17) 0.0280(18) -0.0060(13) -0.0053(14) -0.0064(14)
    C47 0.0317(19) 0.0297(19) 0.0283(18) -0.0110(15) -0.0055(15) -0.0002(15)
    C48 0.039(2) 0.0307(19) 0.0286(19) -0.0079(16) -0.0127(16) 0.0057(15)
    C49 0.0234(17) 0.0313(19) 0.0326(19) -0.0005(14) -0.0137(15) -0.0020(15)
    C50 0.0222(16) 0.0215(16) 0.0241(16) -0.0033(13) -0.0067(13) -0.0072(13)
    C51 0.0187(16) 0.0289(18) 0.0311(19) 0.0008(14) -0.0064(14) -0.0058(15)
    C52 0.0217(17) 0.0317(19) 0.0294(18) -0.0045(14) -0.0076(14) -0.0021(15)
    C53 0.034(2) 0.032(2) 0.039(2) -0.0035(16) -0.0032(17) -0.0026(17)
    C54 0.046(3) 0.033(2) 0.057(3) -0.0117(19) -0.008(2) -0.001(2)
    C55 0.037(2) 0.052(3) 0.057(3) -0.020(2) -0.006(2) 0.004(2)
    C56 0.028(2) 0.043(2) 0.046(2) -0.0094(17) 0.0012(17) -0.0118(19)
    C57 0.0264(17) 0.0235(16) 0.0219(16) -0.0067(13) -0.0072(13) -0.0074(13)
    C58 0.0279(19) 0.0314(19) 0.043(2) -0.0070(15) -0.0106(16) -0.0135(17)
    C59 0.038(2) 0.043(2) 0.069(3) -0.0109(19) -0.023(2) -0.022(2)
    C60 0.054(3) 0.040(2) 0.072(3) -0.012(2) -0.028(2) -0.027(2)
    C61 0.045(2) 0.032(2) 0.049(2) -0.0039(17) -0.0126(19) -0.0224(18)
    C62 0.0293(18) 0.0236(17) 0.0278(18) -0.0047(14) -0.0076(14) -0.0085(14)
    C63 0.0326(19) 0.0271(18) 0.0237(17) -0.0046(15) -0.0040(14) -0.0082(14)
    C64 0.0304(19) 0.0310(19) 0.0308(19) -0.0038(15) -0.0060(15) -0.0106(15)
    C65 0.040(2) 0.064(3) 0.072(3) -0.011(2) -0.006(2) -0.039(3)
    C66 0.030(2) 0.082(4) 0.080(4) -0.012(2) -0.009(2) -0.029(3)
    C67 0.031(2) 0.077(4) 0.089(4) -0.008(2) 0.011(2) -0.043(3)
    C68 0.042(3) 0.053(3) 0.070(3) -0.013(2) 0.002(2) -0.025(2)
    C69 0.028(2) 0.037(2) 0.048(2) 0.0004(17) 0.0011(17) -0.0123(18)
    C70 0.040(2) 0.039(2) 0.043(2) -0.0125(18) 0.0078(18) -0.0118(18)
    C71 0.0188(18) 0.055(3) 0.043(2) -0.0009(17) 0.0038(16) -0.022(2)
    C72 0.067(4) 0.088(4) 0.070(4) -0.040(3) 0.025(3) -0.028(3)
    C73 0.0258(17) 0.0298(18) 0.0315(19) -0.0096(14) 0.0007(14) -0.0155(15)
    C74 0.0251(18) 0.042(2) 0.044(2) -0.0172(16) 0.0057(16) -0.0208(18)
    C75 0.0289(19) 0.039(2) 0.043(2) -0.0168(16) 0.0044(16) -0.0226(18)
    C76 0.0265(19) 0.050(2) 0.044(2) -0.0068(17) 0.0064(17) -0.028(2)
    O5 0.155(5) 0.196(6) 0.125(5) -0.039(5) -0.060(4) -0.013(4)
    C77 0.108(5) 0.143(6) 0.083(5) -0.013(5) 0.008(4) 0.021(4)
    C78 0.065(4) 0.115(5) 0.089(4) -0.018(3) -0.033(3) -0.006(4)
    C79 0.137(6) 0.137(5) 0.086(5) -0.092(5) -0.049(4) 0.042(4)
    C80 0.072(4) 0.155(6) 0.084(4) 0.024(4) -0.009(3) -0.008(4)
    O6 0.050(4) 0.061(4) 0.053(4) 0.002(3) 0.003(3) -0.015(3)
    C81 0.098(8) 0.118(7) 0.087(7) -0.027(6) -0.021(6) 0.013(5)
    C82 0.158(11) 0.185(9) 0.138(9) -0.064(8) -0.062(8) -0.021(7)
    C83 0.101(8) 0.146(8) 0.134(8) -0.060(7) -0.031(7) -0.044(6)
    C84 0.064(6) 0.074(5) 0.085(6) -0.015(5) 0.006(5) -0.019(5)
    N17 0.0352(18) 0.0389(19) 0.0436(19) -0.0110(15) -0.0109(15) -0.0113(15)
    N18 0.0371(18) 0.0350(18) 0.051(2) -0.0074(15) -0.0163(16) -0.0121(16)
    C85 0.037(2) 0.040(2) 0.050(3) -0.0112(18) -0.0079(19) -0.0130(19)
    C86 0.047(2) 0.033(2) 0.061(3) -0.0095(18) -0.027(2) -0.009(2)
    C87 0.045(2) 0.037(2) 0.046(2) -0.0164(18) -0.0099(19) -0.0099(18)
    C88 0.051(3) 0.051(3) 0.043(2) -0.021(2) -0.010(2) -0.011(2)
_geom_special_details     ?
loop_
    _geom_bond_atom_site_label_1
    _geom_bond_atom_site_label_2
    _geom_bond_site_symmetry_2
    _geom_bond_distance
    _geom_bond_publ_flag
    Fe1 N1 . 1.982(3) ?
    Fe1 N3 . 1.985(3) ?
    Fe1 N4 . 1.993(3) ?
    Fe1 N15 . 1.993(3) ?
    Fe1 N2 . 2.001(3) ?
    Fe1 N13 . 2.004(3) ?
    O1 C27 . 1.225(5) ?
    O2 C39 . 1.224(4) ?
    O3 C51 . 1.228(4) ?
    O4 C63 . 1.228(4) ?
    N1 C4 . 1.379(4) ?
    N1 C1 . 1.384(4) ?
    N2 C6 . 1.374(4) ?
    N2 C9 . 1.377(4) ?
    N3 C11 . 1.375(4) ?
    N3 C14 . 1.376(4) ?
    N4 C16 . 1.366(4) ?
    N4 C19 . 1.386(4) ?
    N5 C27 . 1.348(5) ?
    N5 C26 . 1.419(5) ?
    N5 H5 . 0.8800 ?
    N6 C39 . 1.349(4) ?
    N6 C38 . 1.429(4) ?
    N6 H6 . 0.8800 ?
    N7 C51 . 1.348(5) ?
    N7 C50 . 1.422(4) ?
    N7 H7 . 0.8800 ?
    N8 C63 . 1.348(5) ?
    N8 C62 . 1.433(5) ?
    N8 H8 . 0.8800 ?
    N9 C29 . 1.336(5) ?
    N9 C30 . 1.338(5) ?
    N10 C42 . 1.339(6) ?
    N10 C41 . 1.352(5) ?
    N11 C56 . 1.336(5) ?
    N11 C55 . 1.336(6) ?
    N12 C66 . 1.344(7) ?
    N12 C65 . 1.345(6) ?
    N13 C70 . 1.328(5) ?
    N13 C69 . 1.358(5) ?
    N14 C71 . 1.323(6) ?
    N14 C70 . 1.355(5) ?
    N14 C72 . 1.458(6) ?
    N15 C73 . 1.314(4) ?
    N15 C75 . 1.368(4) ?
    N16 C73 . 1.345(4) ?
    N16 C74 . 1.349(5) ?
    N16 C76 . 1.457(4) ?
    C1 C20 . 1.392(5) ?
    C1 C2 . 1.439(5) ?
    C2 C3 . 1.344(5) ?
    C2 H2 . 0.9500 ?
    C3 C4 . 1.436(5) ?
    C3 H3 . 0.9500 ?
    C4 C5 . 1.400(5) ?
    C5 C6 . 1.392(5) ?
    C5 C21 . 1.494(4) ?
    C6 C7 . 1.439(5) ?
    C7 C8 . 1.344(5) ?
    C7 H7A . 0.9500 ?
    C8 C9 . 1.441(5) ?
    C8 H8A . 0.9500 ?
    C9 C10 . 1.391(4) ?
    C10 C11 . 1.395(4) ?
    C10 C33 . 1.502(4) ?
    C11 C12 . 1.437(4) ?
    C12 C13 . 1.339(5) ?
    C12 H12 . 0.9500 ?
    C13 C14 . 1.446(4) ?
    C13 H13 . 0.9500 ?
    C14 C15 . 1.389(4) ?
    C15 C16 . 1.393(4) ?
    C15 C45 . 1.497(4) ?
    C16 C17 . 1.444(4) ?
    C17 C18 . 1.341(5) ?
    C17 H17 . 0.9500 ?
    C18 C19 . 1.447(4) ?
    C18 H18 . 0.9500 ?
    C19 C20 . 1.390(5) ?
    C20 C57 . 1.494(4) ?
    C21 C22 . 1.386(5) ?
    C21 C26 . 1.408(5) ?
    C22 C23 . 1.389(5) ?
    C22 H22 . 0.9500 ?
    C23 C24 . 1.384(6) ?
    C23 H23 . 0.9500 ?
    C24 C25 . 1.387(6) ?
    C24 H24 . 0.9500 ?
    C25 C26 . 1.390(5) ?
    C25 H25 . 0.9500 ?
    C27 C28 . 1.500(6) ?
    C28 C29 . 1.392(5) ?
    C28 C32 . 1.397(5) ?
    C29 H29 . 0.9500 ?
    C30 C31 . 1.382(7) ?
    C30 H30 . 0.9500 ?
    C31 C32 . 1.377(7) ?
    C31 H31 . 0.9500 ?
    C32 H32 . 0.9500 ?
    C33 C38 . 1.390(4) ?
    C33 C34 . 1.400(4) ?
    C34 C35 . 1.385(5) ?
    C34 H34 . 0.9500 ?
    C35 C36 . 1.372(5) ?
    C35 H35 . 0.9500 ?
    C36 C37 . 1.379(5) ?
    C36 H36 . 0.9500 ?
    C37 C38 . 1.393(5) ?
    C37 H37 . 0.9500 ?
    C39 C40 . 1.503(5) ?
    C40 C41 . 1.368(6) ?
    C40 C44 . 1.387(5) ?
    C41 H41 . 0.9500 ?
    C42 C43 . 1.366(7) ?
    C42 H42 . 0.9500 ?
    C43 C44 . 1.381(5) ?
    C43 H43 . 0.9500 ?
    C44 H44 . 0.9500 ?
    C45 C46 . 1.394(5) ?
    C45 C50 . 1.396(4) ?
    C46 C47 . 1.385(5) ?
    C46 H46 . 0.9500 ?
    C47 C48 . 1.392(5) ?
    C47 H47 . 0.9500 ?
    C48 C49 . 1.382(5) ?
    C48 H48 . 0.9500 ?
    C49 C50 . 1.383(5) ?
    C49 H49 . 0.9500 ?
    C51 C52 . 1.494(5) ?
    C52 C53 . 1.382(5) ?
    C52 C56 . 1.386(5) ?
    C53 C54 . 1.373(6) ?
    C53 H53 . 0.9500 ?
    C54 C55 . 1.367(7) ?
    C54 H54 . 0.9500 ?
    C55 H55 . 0.9500 ?
    C56 H56 . 0.9500 ?
    C57 C62 . 1.398(5) ?
    C57 C58 . 1.402(5) ?
    C58 C59 . 1.377(5) ?
    C58 H58 . 0.9500 ?
    C59 C60 . 1.372(6) ?
    C59 H59 . 0.9500 ?
    C60 C61 . 1.377(6) ?
    C60 H60 . 0.9500 ?
    C61 C62 . 1.389(5) ?
    C61 H61 . 0.9500 ?
    C63 C64 . 1.497(5) ?
    C64 C65 . 1.372(6) ?
    C64 C68 . 1.374(6) ?
    C65 H65 . 0.9500 ?
    C66 C67 . 1.323(7) ?
    C66 H66 . 0.9500 ?
    C67 C68 . 1.373(7) ?
    C67 H67 . 0.9500 ?
    C68 H68 . 0.9500 ?
    C69 C71 . 1.357(6) ?
    C69 H69 . 0.9500 ?
    C70 H70 . 0.9500 ?
    C71 H71 . 0.9500 ?
    C72 H72A . 0.9800 ?
    C72 H72B . 0.9800 ?
    C72 H72C . 0.9800 ?
    C73 H73 . 0.9500 ?
    C74 C75 . 1.356(5) ?
    C74 H74 . 0.9500 ?
    C75 H75 . 0.9500 ?
    C76 H76A . 0.9800 ?
    C76 H76B . 0.9800 ?
    C76 H76C . 0.9800 ?
    O5 C80 . 1.394(7) ?
    O5 C78 . 1.427(7) ?
    C77 C78 . 1.498(8) ?
    C77 C79 . 1.548(8) ?
    C77 H77A . 0.9900 ?
    C77 H77B . 0.9900 ?
    C78 H78A . 0.9900 ?
    C78 H78B . 0.9900 ?
    C79 C80 . 1.457(8) ?
    C79 H79A . 0.9900 ?
    C79 H79B . 0.9900 ?
    C80 H80A . 0.9900 ?
    C80 H80B . 0.9900 ?
    O6 C84 . 1.417(8) ?
    O6 C81 . 1.428(9) ?
    C81 C82 . 1.552(10) ?
    C81 H81A . 0.9900 ?
    C81 H81B . 0.9900 ?
    C82 C83 . 1.533(10) ?
    C82 H82A . 0.9900 ?
    C82 H82B . 0.9900 ?
    C83 C84 . 1.528(9) ?
    C83 H83A . 0.9900 ?
    C83 H83B . 0.9900 ?
    C84 H84A . 0.9900 ?
    C84 H84B . 0.9900 ?
    N17 C86 . 1.350(5) ?
    N17 C87 . 1.363(5) ?
    N17 C88 . 1.456(5) ?
    N18 C86 . 1.317(6) ?
    N18 C85 . 1.373(5) ?
    C85 C87 . 1.377(6) ?
    C85 H85 . 0.9500 ?
    C86 H86 . 0.9500 ?
    C87 H87 . 0.9500 ?
    C88 H88A . 0.9800 ?
    C88 H88B . 0.9800 ?
    C88 H88C . 0.9800 ?
loop_
    _geom_angle_atom_site_label_1
    _geom_angle_atom_site_label_2
    _geom_angle_atom_site_label_3
    _geom_angle_site_symmetry_1
    _geom_angle_site_symmetry_3
    _geom_angle
    _geom_angle_publ_flag
    N1 Fe1 N3 . . 178.48(11) ?
    N1 Fe1 N4 . . 89.13(11) ?
    N3 Fe1 N4 . . 90.55(10) ?
    N1 Fe1 N15 . . 88.61(11) ?
    N3 Fe1 N15 . . 89.91(10) ?
    N4 Fe1 N15 . . 89.74(10) ?
    N1 Fe1 N2 . . 90.97(11) ?
    N3 Fe1 N2 . . 89.38(10) ?
    N4 Fe1 N2 . . 178.69(11) ?
    N15 Fe1 N2 . . 91.57(11) ?
    N1 Fe1 N13 . . 90.73(11) ?
    N3 Fe1 N13 . . 90.75(11) ?
    N4 Fe1 N13 . . 90.23(11) ?
    N15 Fe1 N13 . . 179.34(11) ?
    N2 Fe1 N13 . . 88.47(11) ?
    C4 N1 C1 . . 105.3(3) ?
    C4 N1 Fe1 . . 126.2(2) ?
    C1 N1 Fe1 . . 128.4(2) ?
    C6 N2 C9 . . 105.1(3) ?
    C6 N2 Fe1 . . 126.5(2) ?
    C9 N2 Fe1 . . 128.0(2) ?
    C11 N3 C14 . . 105.2(2) ?
    C11 N3 Fe1 . . 127.9(2) ?
    C14 N3 Fe1 . . 126.8(2) ?
    C16 N4 C19 . . 105.0(3) ?
    C16 N4 Fe1 . . 127.0(2) ?
    C19 N4 Fe1 . . 128.0(2) ?
    C27 N5 C26 . . 129.9(3) ?
    C27 N5 H5 . . 115.1 ?
    C26 N5 H5 . . 115.1 ?
    C39 N6 C38 . . 119.9(3) ?
    C39 N6 H6 . . 120.1 ?
    C38 N6 H6 . . 120.1 ?
    C51 N7 C50 . . 122.9(3) ?
    C51 N7 H7 . . 118.5 ?
    C50 N7 H7 . . 118.5 ?
    C63 N8 C62 . . 122.7(3) ?
    C63 N8 H8 . . 118.7 ?
    C62 N8 H8 . . 118.7 ?
    C29 N9 C30 . . 117.0(4) ?
    C42 N10 C41 . . 116.4(4) ?
    C56 N11 C55 . . 116.6(4) ?
    C66 N12 C65 . . 116.5(4) ?
    C70 N13 C69 . . 104.7(3) ?
    C70 N13 Fe1 . . 127.5(3) ?
    C69 N13 Fe1 . . 127.7(3) ?
    C71 N14 C70 . . 106.9(3) ?
    C71 N14 C72 . . 126.6(4) ?
    C70 N14 C72 . . 126.4(5) ?
    C73 N15 C75 . . 105.1(3) ?
    C73 N15 Fe1 . . 128.0(2) ?
    C75 N15 Fe1 . . 126.9(2) ?
    C73 N16 C74 . . 107.1(3) ?
    C73 N16 C76 . . 127.1(3) ?
    C74 N16 C76 . . 125.8(3) ?
    N1 C1 C20 . . 125.2(3) ?
    N1 C1 C2 . . 109.7(3) ?
    C20 C1 C2 . . 125.0(3) ?
    C3 C2 C1 . . 107.6(3) ?
    C3 C2 H2 . . 126.2 ?
    C1 C2 H2 . . 126.2 ?
    C2 C3 C4 . . 106.9(3) ?
    C2 C3 H3 . . 126.5 ?
    C4 C3 H3 . . 126.5 ?
    N1 C4 C5 . . 125.9(3) ?
    N1 C4 C3 . . 110.5(3) ?
    C5 C4 C3 . . 123.4(3) ?
    C6 C5 C4 . . 123.8(3) ?
    C6 C5 C21 . . 118.4(3) ?
    C4 C5 C21 . . 117.5(3) ?
    N2 C6 C5 . . 125.4(3) ?
    N2 C6 C7 . . 110.4(3) ?
    C5 C6 C7 . . 124.1(3) ?
    C8 C7 C6 . . 107.1(3) ?
    C8 C7 H7A . . 126.5 ?
    C6 C7 H7A . . 126.5 ?
    C7 C8 C9 . . 106.8(3) ?
    C7 C8 H8A . . 126.6 ?
    C9 C8 H8A . . 126.6 ?
    N2 C9 C10 . . 125.0(3) ?
    N2 C9 C8 . . 110.5(3) ?
    C10 C9 C8 . . 124.5(3) ?
    C9 C10 C11 . . 123.5(3) ?
    C9 C10 C33 . . 119.1(3) ?
    C11 C10 C33 . . 117.2(3) ?
    N3 C11 C10 . . 125.9(3) ?
    N3 C11 C12 . . 110.2(3) ?
    C10 C11 C12 . . 123.9(3) ?
    C13 C12 C11 . . 107.6(3) ?
    C13 C12 H12 . . 126.2 ?
    C11 C12 H12 . . 126.2 ?
    C12 C13 C14 . . 106.6(3) ?
    C12 C13 H13 . . 126.7 ?
    C14 C13 H13 . . 126.7 ?
    N3 C14 C15 . . 125.9(3) ?
    N3 C14 C13 . . 110.4(3) ?
    C15 C14 C13 . . 123.8(3) ?
    C14 C15 C16 . . 123.8(3) ?
    C14 C15 C45 . . 118.7(3) ?
    C16 C15 C45 . . 117.5(3) ?
    N4 C16 C15 . . 125.8(3) ?
    N4 C16 C17 . . 110.9(3) ?
    C15 C16 C17 . . 123.3(3) ?
    C18 C17 C16 . . 107.0(3) ?
    C18 C17 H17 . . 126.5 ?
    C16 C17 H17 . . 126.5 ?
    C17 C18 C19 . . 106.8(3) ?
    C17 C18 H18 . . 126.6 ?
    C19 C18 H18 . . 126.6 ?
    N4 C19 C20 . . 125.4(3) ?
    N4 C19 C18 . . 110.2(3) ?
    C20 C19 C18 . . 124.3(3) ?
    C19 C20 C1 . . 123.3(3) ?
    C19 C20 C57 . . 119.0(3) ?
    C1 C20 C57 . . 117.6(3) ?
    C22 C21 C26 . . 118.5(3) ?
    C22 C21 C5 . . 121.9(3) ?
    C26 C21 C5 . . 119.5(3) ?
    C21 C22 C23 . . 121.5(4) ?
    C21 C22 H22 . . 119.3 ?
    C23 C22 H22 . . 119.3 ?
    C24 C23 C22 . . 119.0(4) ?
    C24 C23 H23 . . 120.5 ?
    C22 C23 H23 . . 120.5 ?
    C23 C24 C25 . . 121.1(4) ?
    C23 C24 H24 . . 119.5 ?
    C25 C24 H24 . . 119.5 ?
    C24 C25 C26 . . 119.5(4) ?
    C24 C25 H25 . . 120.3 ?
    C26 C25 H25 . . 120.3 ?
    C25 C26 C21 . . 120.4(3) ?
    C25 C26 N5 . . 122.6(3) ?
    C21 C26 N5 . . 117.0(3) ?
    O1 C27 N5 . . 123.6(4) ?
    O1 C27 C28 . . 120.6(4) ?
    N5 C27 C28 . . 115.7(3) ?
    C29 C28 C32 . . 117.3(4) ?
    C29 C28 C27 . . 124.8(3) ?
    C32 C28 C27 . . 117.8(4) ?
    N9 C29 C28 . . 124.3(4) ?
    N9 C29 H29 . . 117.9 ?
    C28 C29 H29 . . 117.9 ?
    N9 C30 C31 . . 123.2(4) ?
    N9 C30 H30 . . 118.4 ?
    C31 C30 H30 . . 118.4 ?
    C32 C31 C30 . . 119.3(4) ?
    C32 C31 H31 . . 120.4 ?
    C30 C31 H31 . . 120.4 ?
    C31 C32 C28 . . 118.9(4) ?
    C31 C32 H32 . . 120.6 ?
    C28 C32 H32 . . 120.6 ?
    C38 C33 C34 . . 117.5(3) ?
    C38 C33 C10 . . 124.6(3) ?
    C34 C33 C10 . . 117.9(3) ?
    C35 C34 C33 . . 121.7(3) ?
    C35 C34 H34 . . 119.1 ?
    C33 C34 H34 . . 119.1 ?
    C36 C35 C34 . . 119.8(3) ?
    C36 C35 H35 . . 120.1 ?
    C34 C35 H35 . . 120.1 ?
    C35 C36 C37 . . 119.7(3) ?
    C35 C36 H36 . . 120.1 ?
    C37 C36 H36 . . 120.1 ?
    C36 C37 C38 . . 120.7(3) ?
    C36 C37 H37 . . 119.6 ?
    C38 C37 H37 . . 119.6 ?
    C33 C38 C37 . . 120.5(3) ?
    C33 C38 N6 . . 121.5(3) ?
    C37 C38 N6 . . 117.9(3) ?
    O2 C39 N6 . . 123.6(3) ?
    O2 C39 C40 . . 120.5(3) ?
    N6 C39 C40 . . 115.9(3) ?
    C41 C40 C44 . . 118.5(3) ?
    C41 C40 C39 . . 123.0(3) ?
    C44 C40 C39 . . 118.5(3) ?
    N10 C41 C40 . . 123.8(4) ?
    N10 C41 H41 . . 118.1 ?
    C40 C41 H41 . . 118.1 ?
    N10 C42 C43 . . 123.7(4) ?
    N10 C42 H42 . . 118.2 ?
    C43 C42 H42 . . 118.2 ?
    C42 C43 C44 . . 119.2(4) ?
    C42 C43 H43 . . 120.4 ?
    C44 C43 H43 . . 120.4 ?
    C43 C44 C40 . . 118.5(4) ?
    C43 C44 H44 . . 120.8 ?
    C40 C44 H44 . . 120.8 ?
    C46 C45 C50 . . 118.0(3) ?
    C46 C45 C15 . . 119.9(3) ?
    C50 C45 C15 . . 122.1(3) ?
    C47 C46 C45 . . 121.6(3) ?
    C47 C46 H46 . . 119.2 ?
    C45 C46 H46 . . 119.2 ?
    C46 C47 C48 . . 119.5(3) ?
    C46 C47 H47 . . 120.2 ?
    C48 C47 H47 . . 120.2 ?
    C49 C48 C47 . . 119.4(3) ?
    C49 C48 H48 . . 120.3 ?
    C47 C48 H48 . . 120.3 ?
    C48 C49 C50 . . 121.0(3) ?
    C48 C49 H49 . . 119.5 ?
    C50 C49 H49 . . 119.5 ?
    C49 C50 C45 . . 120.5(3) ?
    C49 C50 N7 . . 119.4(3) ?
    C45 C50 N7 . . 120.1(3) ?
    O3 C51 N7 . . 124.2(3) ?
    O3 C51 C52 . . 120.6(3) ?
    N7 C51 C52 . . 115.2(3) ?
    C53 C52 C56 . . 118.1(4) ?
    C53 C52 C51 . . 122.7(3) ?
    C56 C52 C51 . . 119.1(3) ?
    C54 C53 C52 . . 118.7(4) ?
    C54 C53 H53 . . 120.6 ?
    C52 C53 H53 . . 120.6 ?
    C55 C54 C53 . . 119.1(4) ?
    C55 C54 H54 . . 120.4 ?
    C53 C54 H54 . . 120.4 ?
    N11 C55 C54 . . 123.8(4) ?
    N11 C55 H55 . . 118.1 ?
    C54 C55 H55 . . 118.1 ?
    N11 C56 C52 . . 123.6(4) ?
    N11 C56 H56 . . 118.2 ?
    C52 C56 H56 . . 118.2 ?
    C62 C57 C58 . . 117.4(3) ?
    C62 C57 C20 . . 124.2(3) ?
    C58 C57 C20 . . 118.4(3) ?
    C59 C58 C57 . . 121.5(4) ?
    C59 C58 H58 . . 119.3 ?
    C57 C58 H58 . . 119.3 ?
    C60 C59 C58 . . 120.0(4) ?
    C60 C59 H59 . . 120.0 ?
    C58 C59 H59 . . 120.0 ?
    C59 C60 C61 . . 120.2(4) ?
    C59 C60 H60 . . 119.9 ?
    C61 C60 H60 . . 119.9 ?
    C60 C61 C62 . . 120.2(4) ?
    C60 C61 H61 . . 119.9 ?
    C62 C61 H61 . . 119.9 ?
    C61 C62 C57 . . 120.7(3) ?
    C61 C62 N8 . . 119.1(3) ?
    C57 C62 N8 . . 120.1(3) ?
    O4 C63 N8 . . 124.0(3) ?
    O4 C63 C64 . . 120.1(3) ?
    N8 C63 C64 . . 115.8(3) ?
    C65 C64 C68 . . 117.8(4) ?
    C65 C64 C63 . . 123.1(3) ?
    C68 C64 C63 . . 119.1(4) ?
    N12 C65 C64 . . 123.3(4) ?
    N12 C65 H65 . . 118.3 ?
    C64 C65 H65 . . 118.3 ?
    C67 C66 N12 . . 123.5(5) ?
    C67 C66 H66 . . 118.3 ?
    N12 C66 H66 . . 118.3 ?
    C66 C67 C68 . . 120.0(5) ?
    C66 C67 H67 . . 120.0 ?
    C68 C67 H67 . . 120.0 ?
    C67 C68 C64 . . 118.8(5) ?
    C67 C68 H68 . . 120.6 ?
    C64 C68 H68 . . 120.6 ?
    C71 C69 N13 . . 109.7(4) ?
    C71 C69 H69 . . 125.2 ?
    N13 C69 H69 . . 125.2 ?
    N13 C70 N14 . . 111.1(4) ?
    N13 C70 H70 . . 124.4 ?
    N14 C70 H70 . . 124.4 ?
    N14 C71 C69 . . 107.5(3) ?
    N14 C71 H71 . . 126.2 ?
    C69 C71 H71 . . 126.2 ?
    N14 C72 H72A . . 109.5 ?
    N14 C72 H72B . . 109.5 ?
    H72A C72 H72B . . 109.5 ?
    N14 C72 H72C . . 109.5 ?
    H72A C72 H72C . . 109.5 ?
    H72B C72 H72C . . 109.5 ?
    N15 C73 N16 . . 111.7(3) ?
    N15 C73 H73 . . 124.2 ?
    N16 C73 H73 . . 124.2 ?
    N16 C74 C75 . . 106.5(3) ?
    N16 C74 H74 . . 126.7 ?
    C75 C74 H74 . . 126.7 ?
    C74 C75 N15 . . 109.7(3) ?
    C74 C75 H75 . . 125.2 ?
    N15 C75 H75 . . 125.2 ?
    N16 C76 H76A . . 109.5 ?
    N16 C76 H76B . . 109.5 ?
    H76A C76 H76B . . 109.5 ?
    N16 C76 H76C . . 109.5 ?
    H76A C76 H76C . . 109.5 ?
    H76B C76 H76C . . 109.5 ?
    C80 O5 C78 . . 109.7(7) ?
    C78 C77 C79 . . 101.3(7) ?
    C78 C77 H77A . . 111.5 ?
    C79 C77 H77A . . 111.5 ?
    C78 C77 H77B . . 111.5 ?
    C79 C77 H77B . . 111.5 ?
    H77A C77 H77B . . 109.3 ?
    O5 C78 C77 . . 107.3(7) ?
    O5 C78 H78A . . 110.3 ?
    C77 C78 H78A . . 110.3 ?
    O5 C78 H78B . . 110.3 ?
    C77 C78 H78B . . 110.3 ?
    H78A C78 H78B . . 108.5 ?
    C80 C79 C77 . . 102.5(8) ?
    C80 C79 H79A . . 111.3 ?
    C77 C79 H79A . . 111.3 ?
    C80 C79 H79B . . 111.3 ?
    C77 C79 H79B . . 111.3 ?
    H79A C79 H79B . . 109.2 ?
    O5 C80 C79 . . 107.1(7) ?
    O5 C80 H80A . . 110.3 ?
    C79 C80 H80A . . 110.3 ?
    O5 C80 H80B . . 110.3 ?
    C79 C80 H80B . . 110.3 ?
    H80A C80 H80B . . 108.5 ?
    C84 O6 C81 . . 113.4(10) ?
    O6 C81 C82 . . 99.7(11) ?
    O6 C81 H81A . . 111.8 ?
    C82 C81 H81A . . 111.8 ?
    O6 C81 H81B . . 111.8 ?
    C82 C81 H81B . . 111.8 ?
    H81A C81 H81B . . 109.6 ?
    C83 C82 C81 . . 113.6(13) ?
    C83 C82 H82A . . 108.9 ?
    C81 C82 H82A . . 108.9 ?
    C83 C82 H82B . . 108.9 ?
    C81 C82 H82B . . 108.9 ?
    H82A C82 H82B . . 107.7 ?
    C84 C83 C82 . . 96.6(13) ?
    C84 C83 H83A . . 112.4 ?
    C82 C83 H83A . . 112.4 ?
    C84 C83 H83B . . 112.4 ?
    C82 C83 H83B . . 112.4 ?
    H83A C83 H83B . . 110.0 ?
    O6 C84 C83 . . 109.7(10) ?
    O6 C84 H84A . . 109.7 ?
    C83 C84 H84A . . 109.7 ?
    O6 C84 H84B . . 109.7 ?
    C83 C84 H84B . . 109.7 ?
    H84A C84 H84B . . 108.2 ?
    C86 N17 C87 . . 106.5(4) ?
    C86 N17 C88 . . 125.6(4) ?
    C87 N17 C88 . . 127.9(3) ?
    C86 N18 C85 . . 104.8(3) ?
    N18 C85 C87 . . 109.6(4) ?
    N18 C85 H85 . . 125.2 ?
    C87 C85 H85 . . 125.2 ?
    N18 C86 N17 . . 112.7(4) ?
    N18 C86 H86 . . 123.6 ?
    N17 C86 H86 . . 123.6 ?
    N17 C87 C85 . . 106.3(4) ?
    N17 C87 H87 . . 126.9 ?
    C85 C87 H87 . . 126.9 ?
    N17 C88 H88A . . 109.5 ?
    N17 C88 H88B . . 109.5 ?
    H88A C88 H88B . . 109.5 ?
    N17 C88 H88C . . 109.5 ?
    H88A C88 H88C . . 109.5 ?
    H88B C88 H88C . . 109.5 ?
loop_
    _geom_torsion_atom_site_label_1
    _geom_torsion_atom_site_label_2
    _geom_torsion_atom_site_label_3
    _geom_torsion_atom_site_label_4
    _geom_torsion_site_symmetry_1
    _geom_torsion_site_symmetry_2
    _geom_torsion_site_symmetry_3
    _geom_torsion_site_symmetry_4
    _geom_torsion
    _geom_torsion_publ_flag
    C4 N1 C1 C20 . . . . 175.1(3) ?
    Fe1 N1 C1 C20 . . . . -8.4(5) ?
    C4 N1 C1 C2 . . . . -1.7(4) ?
    Fe1 N1 C1 C2 . . . . 174.8(2) ?
    N1 C1 C2 C3 . . . . 0.4(4) ?
    C20 C1 C2 C3 . . . . -176.5(3) ?
    C1 C2 C3 C4 . . . . 1.1(4) ?
    C1 N1 C4 C5 . . . . -172.4(3) ?
    Fe1 N1 C4 C5 . . . . 11.0(5) ?
    C1 N1 C4 C3 . . . . 2.4(4) ?
    Fe1 N1 C4 C3 . . . . -174.2(2) ?
    C2 C3 C4 N1 . . . . -2.3(4) ?
    C2 C3 C4 C5 . . . . 172.7(3) ?
    N1 C4 C5 C6 . . . . -9.3(5) ?
    C3 C4 C5 C6 . . . . 176.5(3) ?
    N1 C4 C5 C21 . . . . 164.0(3) ?
    C3 C4 C5 C21 . . . . -10.1(5) ?
    C9 N2 C6 C5 . . . . -176.7(3) ?
    Fe1 N2 C6 C5 . . . . 9.9(5) ?
    C9 N2 C6 C7 . . . . 2.5(4) ?
    Fe1 N2 C6 C7 . . . . -170.9(2) ?
    C4 C5 C6 N2 . . . . -1.8(5) ?
    C21 C5 C6 N2 . . . . -175.1(3) ?
    C4 C5 C6 C7 . . . . 179.1(3) ?
    C21 C5 C6 C7 . . . . 5.8(5) ?
    N2 C6 C7 C8 . . . . -3.0(4) ?
    C5 C6 C7 C8 . . . . 176.2(3) ?
    C6 C7 C8 C9 . . . . 2.2(4) ?
    C6 N2 C9 C10 . . . . 179.4(3) ?
    Fe1 N2 C9 C10 . . . . -7.3(5) ?
    C6 N2 C9 C8 . . . . -1.2(4) ?
    Fe1 N2 C9 C8 . . . . 172.1(2) ?
    C7 C8 C9 N2 . . . . -0.7(4) ?
    C7 C8 C9 C10 . . . . 178.8(3) ?
    N2 C9 C10 C11 . . . . 6.5(5) ?
    C8 C9 C10 C11 . . . . -172.8(3) ?
    N2 C9 C10 C33 . . . . -167.5(3) ?
    C8 C9 C10 C33 . . . . 13.2(5) ?
    C14 N3 C11 C10 . . . . -179.7(3) ?
    Fe1 N3 C11 C10 . . . . -2.8(4) ?
    C14 N3 C11 C12 . . . . 1.1(3) ?
    Fe1 N3 C11 C12 . . . . 178.1(2) ?
    C9 C10 C11 N3 . . . . -1.3(5) ?
    C33 C10 C11 N3 . . . . 172.8(3) ?
    C9 C10 C11 C12 . . . . 177.7(3) ?
    C33 C10 C11 C12 . . . . -8.2(4) ?
    N3 C11 C12 C13 . . . . -1.4(4) ?
    C10 C11 C12 C13 . . . . 179.4(3) ?
    C11 C12 C13 C14 . . . . 1.1(4) ?
    C11 N3 C14 C15 . . . . 178.5(3) ?
    Fe1 N3 C14 C15 . . . . 1.5(4) ?
    C11 N3 C14 C13 . . . . -0.5(3) ?
    Fe1 N3 C14 C13 . . . . -177.4(2) ?
    C12 C13 C14 N3 . . . . -0.4(4) ?
    C12 C13 C14 C15 . . . . -179.4(3) ?
    N3 C14 C15 C16 . . . . 2.6(5) ?
    C13 C14 C15 C16 . . . . -178.5(3) ?
    N3 C14 C15 C45 . . . . -176.5(3) ?
    C13 C14 C15 C45 . . . . 2.3(4) ?
    C19 N4 C16 C15 . . . . 179.9(3) ?
    Fe1 N4 C16 C15 . . . . 0.9(4) ?
    C19 N4 C16 C17 . . . . 1.6(3) ?
    Fe1 N4 C16 C17 . . . . -177.5(2) ?
    C14 C15 C16 N4 . . . . -3.9(5) ?
    C45 C15 C16 N4 . . . . 175.3(3) ?
    C14 C15 C16 C17 . . . . 174.2(3) ?
    C45 C15 C16 C17 . . . . -6.6(4) ?
    N4 C16 C17 C18 . . . . -1.0(4) ?
    C15 C16 C17 C18 . . . . -179.4(3) ?
    C16 C17 C18 C19 . . . . -0.1(4) ?
    C16 N4 C19 C20 . . . . 174.1(3) ?
    Fe1 N4 C19 C20 . . . . -6.9(4) ?
    C16 N4 C19 C18 . . . . -1.6(3) ?
    Fe1 N4 C19 C18 . . . . 177.4(2) ?
    C17 C18 C19 N4 . . . . 1.1(4) ?
    C17 C18 C19 C20 . . . . -174.7(3) ?
    N4 C19 C20 C1 . . . . 0.6(5) ?
    C18 C19 C20 C1 . . . . 175.7(3) ?
    N4 C19 C20 C57 . . . . -175.1(3) ?
    C18 C19 C20 C57 . . . . 0.0(5) ?
    N1 C1 C20 C19 . . . . 7.3(5) ?
    C2 C1 C20 C19 . . . . -176.4(3) ?
    N1 C1 C20 C57 . . . . -177.0(3) ?
    C2 C1 C20 C57 . . . . -0.6(5) ?
    C6 C5 C21 C22 . . . . -72.0(5) ?
    C4 C5 C21 C22 . . . . 114.3(4) ?
    C6 C5 C21 C26 . . . . 106.3(4) ?
    C4 C5 C21 C26 . . . . -67.4(4) ?
    C26 C21 C22 C23 . . . . -0.7(6) ?
    C5 C21 C22 C23 . . . . 177.7(4) ?
    C21 C22 C23 C24 . . . . 0.3(6) ?
    C22 C23 C24 C25 . . . . -0.5(7) ?
    C23 C24 C25 C26 . . . . 1.1(7) ?
    C24 C25 C26 C21 . . . . -1.5(6) ?
    C24 C25 C26 N5 . . . . 178.0(4) ?
    C22 C21 C26 C25 . . . . 1.3(6) ?
    C5 C21 C26 C25 . . . . -177.1(4) ?
    C22 C21 C26 N5 . . . . -178.2(3) ?
    C5 C21 C26 N5 . . . . 3.4(5) ?
    C27 N5 C26 C25 . . . . -4.4(7) ?
    C27 N5 C26 C21 . . . . 175.1(4) ?
    C26 N5 C27 O1 . . . . 12.7(7) ?
    C26 N5 C27 C28 . . . . -166.9(4) ?
    O1 C27 C28 C29 . . . . -158.4(4) ?
    N5 C27 C28 C29 . . . . 21.3(6) ?
    O1 C27 C28 C32 . . . . 17.6(6) ?
    N5 C27 C28 C32 . . . . -162.8(4) ?
    C30 N9 C29 C28 . . . . 0.8(6) ?
    C32 C28 C29 N9 . . . . -1.0(6) ?
    C27 C28 C29 N9 . . . . 175.0(4) ?
    C29 N9 C30 C31 . . . . 0.2(7) ?
    N9 C30 C31 C32 . . . . -0.8(9) ?
    C30 C31 C32 C28 . . . . 0.6(8) ?
    C29 C28 C32 C31 . . . . 0.3(7) ?
    C27 C28 C32 C31 . . . . -176.0(4) ?
    C9 C10 C33 C38 . . . . -72.8(4) ?
    C11 C10 C33 C38 . . . . 112.8(4) ?
    C9 C10 C33 C34 . . . . 107.1(3) ?
    C11 C10 C33 C34 . . . . -67.3(4) ?
    C38 C33 C34 C35 . . . . 0.1(5) ?
    C10 C33 C34 C35 . . . . -179.8(3) ?
    C33 C34 C35 C36 . . . . 0.8(5) ?
    C34 C35 C36 C37 . . . . -0.3(6) ?
    C35 C36 C37 C38 . . . . -1.0(6) ?
    C34 C33 C38 C37 . . . . -1.5(5) ?
    C10 C33 C38 C37 . . . . 178.4(3) ?
    C34 C33 C38 N6 . . . . 176.5(3) ?
    C10 C33 C38 N6 . . . . -3.6(5) ?
    C36 C37 C38 C33 . . . . 2.0(5) ?
    C36 C37 C38 N6 . . . . -176.1(3) ?
    C39 N6 C38 C33 . . . . -92.4(4) ?
    C39 N6 C38 C37 . . . . 85.7(4) ?
    C38 N6 C39 O2 . . . . 4.1(5) ?
    C38 N6 C39 C40 . . . . -175.1(3) ?
    O2 C39 C40 C41 . . . . 146.9(4) ?
    N6 C39 C40 C41 . . . . -33.8(5) ?
    O2 C39 C40 C44 . . . . -29.8(5) ?
    N6 C39 C40 C44 . . . . 149.4(3) ?
    C42 N10 C41 C40 . . . . -0.5(7) ?
    C44 C40 C41 N10 . . . . 0.5(6) ?
    C39 C40 C41 N10 . . . . -176.3(4) ?
    C41 N10 C42 C43 . . . . 0.3(7) ?
    N10 C42 C43 C44 . . . . -0.1(7) ?
    C42 C43 C44 C40 . . . . 0.0(6) ?
    C41 C40 C44 C43 . . . . -0.2(6) ?
    C39 C40 C44 C43 . . . . 176.7(3) ?
    C14 C15 C45 C46 . . . . 110.8(3) ?
    C16 C15 C45 C46 . . . . -68.4(4) ?
    C14 C15 C45 C50 . . . . -69.1(4) ?
    C16 C15 C45 C50 . . . . 111.7(3) ?
    C50 C45 C46 C47 . . . . -0.7(5) ?
    C15 C45 C46 C47 . . . . 179.4(3) ?
    C45 C46 C47 C48 . . . . 0.7(5) ?
    C46 C47 C48 C49 . . . . -0.4(6) ?
    C47 C48 C49 C50 . . . . 0.1(6) ?
    C48 C49 C50 C45 . . . . -0.1(5) ?
    C48 C49 C50 N7 . . . . 177.7(3) ?
    C46 C45 C50 C49 . . . . 0.4(5) ?
    C15 C45 C50 C49 . . . . -179.7(3) ?
    C46 C45 C50 N7 . . . . -177.4(3) ?
    C15 C45 C50 N7 . . . . 2.5(5) ?
    C51 N7 C50 C49 . . . . 117.2(4) ?
    C51 N7 C50 C45 . . . . -64.9(4) ?
    C50 N7 C51 O3 . . . . -9.8(5) ?
    C50 N7 C51 C52 . . . . 171.3(3) ?
    O3 C51 C52 C53 . . . . 143.9(4) ?
    N7 C51 C52 C53 . . . . -37.0(5) ?
    O3 C51 C52 C56 . . . . -33.3(5) ?
    N7 C51 C52 C56 . . . . 145.7(3) ?
    C56 C52 C53 C54 . . . . -1.2(6) ?
    C51 C52 C53 C54 . . . . -178.4(4) ?
    C52 C53 C54 C55 . . . . 0.3(7) ?
    C56 N11 C55 C54 . . . . -0.3(7) ?
    C53 C54 C55 N11 . . . . 0.6(7) ?
    C55 N11 C56 C52 . . . . -0.7(7) ?
    C53 C52 C56 N11 . . . . 1.5(6) ?
    C51 C52 C56 N11 . . . . 178.8(4) ?
    C19 C20 C57 C62 . . . . -66.4(4) ?
    C1 C20 C57 C62 . . . . 117.7(4) ?
    C19 C20 C57 C58 . . . . 115.2(4) ?
    C1 C20 C57 C58 . . . . -60.7(4) ?
    C62 C57 C58 C59 . . . . -1.7(6) ?
    C20 C57 C58 C59 . . . . 176.8(4) ?
    C57 C58 C59 C60 . . . . 1.0(7) ?
    C58 C59 C60 C61 . . . . 0.0(8) ?
    C59 C60 C61 C62 . . . . -0.3(7) ?
    C60 C61 C62 C57 . . . . -0.4(6) ?
    C60 C61 C62 N8 . . . . -177.6(4) ?
    C58 C57 C62 C61 . . . . 1.3(5) ?
    C20 C57 C62 C61 . . . . -177.0(3) ?
    C58 C57 C62 N8 . . . . 178.5(3) ?
    C20 C57 C62 N8 . . . . 0.1(5) ?
    C63 N8 C62 C61 . . . . -51.0(5) ?
    C63 N8 C62 C57 . . . . 131.8(4) ?
    C62 N8 C63 O4 . . . . -4.4(5) ?
    C62 N8 C63 C64 . . . . 174.8(3) ?
    O4 C63 C64 C65 . . . . -135.2(5) ?
    N8 C63 C64 C65 . . . . 45.6(5) ?
    O4 C63 C64 C68 . . . . 44.9(6) ?
    N8 C63 C64 C68 . . . . -134.3(4) ?
    C66 N12 C65 C64 . . . . -0.6(9) ?
    C68 C64 C65 N12 . . . . -0.4(8) ?
    C63 C64 C65 N12 . . . . 179.7(5) ?
    C65 N12 C66 C67 . . . . 2.1(10) ?
    N12 C66 C67 C68 . . . . -2.5(10) ?
    C66 C67 C68 C64 . . . . 1.4(9) ?
    C65 C64 C68 C67 . . . . 0.0(8) ?
    C63 C64 C68 C67 . . . . 179.9(5) ?
    C70 N13 C69 C71 . . . . 1.0(5) ?
    Fe1 N13 C69 C71 . . . . 176.8(3) ?
    C69 N13 C70 N14 . . . . -1.2(5) ?
    Fe1 N13 C70 N14 . . . . -177.0(3) ?
    C71 N14 C70 N13 . . . . 1.0(5) ?
    C72 N14 C70 N13 . . . . 177.5(4) ?
    C70 N14 C71 C69 . . . . -0.3(5) ?
    C72 N14 C71 C69 . . . . -176.8(5) ?
    N13 C69 C71 N14 . . . . -0.4(5) ?
    C75 N15 C73 N16 . . . . 0.0(4) ?
    Fe1 N15 C73 N16 . . . . -179.7(2) ?
    C74 N16 C73 N15 . . . . 0.0(4) ?
    C76 N16 C73 N15 . . . . 177.6(3) ?
    C73 N16 C74 C75 . . . . 0.1(5) ?
    C76 N16 C74 C75 . . . . -177.6(4) ?
    N16 C74 C75 N15 . . . . -0.1(5) ?
    C73 N15 C75 C74 . . . . 0.1(4) ?
    Fe1 N15 C75 C74 . . . . 179.8(3) ?
    C80 O5 C78 C77 . . . . -1.9(9) ?
    C79 C77 C78 O5 . . . . 21.6(9) ?
    C78 C77 C79 C80 . . . . -32.8(8) ?
    C78 O5 C80 C79 . . . . -20.6(10) ?
    C77 C79 C80 O5 . . . . 33.4(9) ?
    C84 O6 C81 C82 . . . . -12.7(16) ?
    O6 C81 C82 C83 . . . . -5(2) ?
    C81 C82 C83 C84 . . . . 18(2) ?
    C81 O6 C84 C83 . . . . 26.4(15) ?
    C82 C83 C84 O6 . . . . -25.4(16) ?
    C86 N18 C85 C87 . . . . -0.8(5) ?
    C85 N18 C86 N17 . . . . 1.1(5) ?
    C87 N17 C86 N18 . . . . -1.1(5) ?
    C88 N17 C86 N18 . . . . 180.0(4) ?
    C86 N17 C87 C85 . . . . 0.5(5) ?
    C88 N17 C87 C85 . . . . 179.5(4) ?
    N18 C85 C87 N17 . . . . 0.2(5) ?
loop_
    _geom_hbond_atom_site_label_D
    _geom_hbond_atom_site_label_H
    _geom_hbond_atom_site_label_A
    _geom_hbond_site_symmetry_A
    _geom_hbond_distance_DH
    _geom_hbond_distance_HA
    _geom_hbond_distance_DA
    _geom_hbond_angle_DHA
    _geom_hbond_publ_flag
    N6 H6 O4 1_565 0.88 2.18 2.948(4) 145.2 yes
    N8 H8 N9 . 0.88 2.19 3.018(5) 156.4 yes
_shelx_space_group_comment     ?
_shelx_estimated_absorpt_T_min     0.867
_shelx_estimated_absorpt_T_max     0.982
_shelx_hkl_file
;
  -2   0   0 1189.18   59.19
  -2   0   0 1169.78   59.29
   2   0   0 1153.48   59.29
   2   0   0 1247.18   59.69
   2   0   0 1276.27   59.19
  -3   0   0 1882.01   87.29
  -3   0   0 1738.53   87.39
   3   0   0 1707.73   87.39
   3   0   0 1691.03   87.29
   3   0   0 1879.31   87.99
  -4   0   0  106.39    7.50
  -4   0   0  129.59    7.40
   4   0   0   99.19    7.60
   4   0   0  125.69    7.30
   4   0   0   98.19    9.20
  -5   0   0  269.77   15.40
  -5   0   0  260.47   15.00
   5   0   0  279.67   17.00
   5   0   0  285.77   15.10
   5   0   0  265.57   15.40
  -6   0   0 1347.27   68.89
  -6   0   0 1360.26   69.39
   6   0   0 1339.57   69.19
   6   0   0 1424.16   70.59
   6   0   0 1443.36   69.19
  -7   0   0  148.99   11.20
  -7   0   0  141.59   10.50
   7   0   0  152.78   11.20
   7   0   0  155.28   14.20
   7   0   0  142.69   10.60
  -8   0   0    8.30    4.40
  -8   0   0   12.30    5.10
   8   0   0    3.70    7.90
   8   0   0   11.90    4.70
   8   0   0   15.30    4.60
   8   0   0   20.10    5.30
  -9   0   0    9.30    5.70
  -9   0   0    5.50    5.60
   9   0   0  -14.50    8.80
   9   0   0    4.40    5.50
   9   0   0   15.50    5.10
   9   0   0   12.80    5.80
 -10   0   0  212.38   16.80
 -10   0   0  227.98   17.40
 -10   0   0  240.28   16.60
  10   0   0  236.58   17.20
  10   0   0  230.98   17.00
  10   0   0  200.18   16.40
  10   0   0  251.67   22.90
 -11   0   0   92.09   11.50
 -11   0   0  111.89   12.20
 -11   0   0  112.19   13.60
  11   0   0   97.89   13.10
  11   0   0  119.79   17.60
  11   0   0   99.49   11.20
  11   0   0  137.69   15.00
 -12   0   0    6.70    9.20
 -12   0   0    0.60    8.30
 -12   0   0   22.00    9.10
  12   0   0   22.00   13.90
  12   0   0   23.90    8.90
  12   0   0    2.20    8.60
  12   0   0   33.30    8.90
 -13   0   0   60.19   10.80
 -13   0   0   44.70   11.40
 -13   0   0   72.39   13.30
  13   0   0   56.09   11.80
  13   0   0   62.79   16.30
  13   0   0  101.89   13.70
  13   0   0   71.39   16.80
 -14   0   0  106.49   16.40
 -14   0   0   80.39   14.40
  14   0   0  128.59   15.80
  14   0   0  134.19   16.00
  14   0   0  105.29   17.00
 -15   0   0  -16.50   13.80
 -15   0   0   18.20   15.90
  15   0   0   33.10   15.90
  15   0   0  -21.80   14.00
  15   0   0   28.90   15.80
  15  -1   0    8.00   14.50
  15  -1   0    0.80   15.50
 -15   1   0   16.40   15.60
 -15   1   0   -4.50   14.60
  14  -1   0   -8.60   12.50
  14  -1   0  -33.90   11.00
  14  -1   0    7.30   12.60
 -14   1   0   -8.30   12.70
 -14   1   0   -2.10   11.60
  13  -1   0   39.10   11.50
  13  -1   0   34.30   11.70
  13  -1   0   54.69   16.70
 -13   1   0    9.10    8.90
 -13   1   0   28.30   10.20
 -13   1   0   12.50   10.80
  12  -1   0   71.09   11.40
  12  -1   0   64.99   17.50
  12  -1   0   59.09   10.90
  12  -1   0   66.49   10.50
 -12   1   0   92.79   12.70
 -12   1   0   67.99   11.60
 -12   1   0   61.29   10.30
  11  -1   0   13.40   12.60
  11  -1   0   36.10    8.20
  11  -1   0   16.10    7.40
  11  -1   0   13.70    7.30
 -11   1   0   -0.40    9.60
 -11   1   0   -0.50    7.50
 -11   1   0   12.90    7.70
  10  -1   0   11.40    6.60
  10  -1   0   -4.20   10.90
  10  -1   0   13.20    6.50
  10  -1   0   25.70    7.30
 -10   1   0   18.50    6.80
 -10   1   0    6.10    6.70
 -10   1   0    9.70    6.70
   9  -1   0  146.49   12.40
   9  -1   0  155.88   12.40
  -9   1   0  146.49   17.70
  -9   1   0  143.99   11.70
  -9   1   0  143.09   12.80
   8  -1   0   38.80   10.70
   8  -1   0   43.60    6.30
  -8   1   0   58.09    8.20
  -8   1   0   47.10    6.00
  -8   1   0   43.80    6.50
   7  -1   0  100.09   11.70
   7  -1   0   92.49    8.80
   7  -1   0  106.09    8.80
  -7   1   0  104.09    8.80
  -7   1   0  107.99    8.60
  -7   1   0   83.59    8.60
   6  -1   0   -6.60    6.00
   6  -1   0    0.90    2.90
   6  -1   0    2.60    3.20
  -6   1   0    4.90    3.10
  -6   1   0    5.50    3.30
  -6   1   0    1.40    3.20
   5  -1   0   40.70    5.00
   5  -1   0   42.90    7.00
   5  -1   0   34.90    4.20
  -5   1   0   33.40    4.00
  -5   1   0   54.69    5.10
  -5   1   0   34.00    4.00
   4  -1   0 3160.28  158.78
   4  -1   0 3351.66  159.98
   4  -1   0 2934.51  158.78
  -4   1   0 3215.98  158.88
  -4   1   0 3576.64  158.68
   3  -1   0  262.57   14.10
   3  -1   0  243.38   14.10
  -3   1   0  269.37   14.10
  -3   1   0  309.27   14.10
  -3   1   0  266.67   14.30
   2  -1   0   54.09    3.50
   2  -1   0   49.99    3.40
  -2   1   0   52.09    3.50
  -2   1   0   51.49    3.30
  -2   1   0   64.39    3.70
   1  -1   0  117.19    6.90
   1  -1   0  136.09    7.00
  -1   1   0  151.08    7.10
  -1   1   0  139.19    7.00
  -2  -1   0 1441.86   69.99
  -2  -1   0 1307.77   69.69
  -2  -1   0 1386.46   69.49
   2   1   0 1616.74   69.99
   2   1   0 1371.56   69.89
   2   1   0 1411.56   69.49
  -3  -1   0 1420.56   69.89
  -3  -1   0 1339.67   69.49
   3   1   0 1356.16   69.89
   3   1   0 1487.35   69.59
   3   1   0 1435.56   69.79
   3   1   0 1435.06   69.29
  -4  -1   0  293.67   16.70
  -4  -1   0  319.87   16.30
   4   1   0  296.77   16.70
   4   1   0  297.47   15.90
   4   1   0  321.87   17.30
  -5  -1   0   70.19    5.90
  -5  -1   0   57.89    6.50
   5   1   0   48.80    6.50
   5   1   0   72.29    5.30
   5   1   0   86.79    7.90
   5   1   0   69.59    6.20
  -6  -1   0   -2.70    3.10
   6   1   0   -3.90    2.60
   6   1   0  -12.80    4.90
   6   1   0    1.90    3.10
  -7  -1   0  657.13   34.20
  -7  -1   0  659.53   35.00
   7   1   0  709.03   36.30
   7   1   0  618.54   34.40
   7   1   0  698.73   35.00
   7   1   0  604.24   33.90
  -8  -1   0  103.19   10.60
  -8  -1   0  100.09    9.40
   8   1   0  103.59    8.90
   8   1   0  126.59   12.30
   8   1   0   93.49   10.30
   8   1   0   78.19    8.70
  -9  -1   0   30.30    5.90
  -9  -1   0   12.70    6.40
   9   1   0   16.60    8.90
   9   1   0   24.70    6.70
   9   1   0   25.90    6.80
   9   1   0   25.90    5.70
 -10  -1   0  109.39   11.80
 -10  -1   0  119.59   12.40
  10   1   0  121.29   15.10
  10   1   0  130.29   11.40
  10   1   0  105.99   13.10
  10   1   0   92.49   11.30
 -11  -1   0   26.30    9.00
 -11  -1   0   37.90    8.60
  11   1   0   42.30    9.20
  11   1   0   54.29    8.50
  11   1   0   48.40    9.70
  11   1   0   50.29   13.40
 -12  -1   0  105.89   12.10
 -12  -1   0   81.19   12.70
  12   1   0   74.79   16.10
  12   1   0   73.19   12.10
  12   1   0   92.59   12.50
  12   1   0  123.29   14.20
 -13  -1   0  403.96   30.00
 -13  -1   0  471.75   28.60
  13   1   0  458.25   29.60
  13   1   0  331.17   39.60
  13   1   0  416.16   28.20
  13   1   0  379.76   35.30
 -14  -1   0  237.38   23.60
 -14  -1   0  308.87   27.40
  14   1   0  325.47   24.50
  14   1   0  269.77   26.80
  14   1   0  267.27   25.60
 -15  -1   0    6.90   15.10
 -15  -1   0   55.39   17.90
  15   1   0   48.00   15.10
  15   1   0   53.29   16.50
  15   1   0   55.89   14.40
  15  -2   0    1.20   15.80
  15  -2   0   18.70   16.10
 -15   2   0   13.00   15.10
 -15   2   0   -4.80   15.30
  14  -2   0   67.19   15.40
  14  -2   0   52.39   14.90
 -14   2   0   60.99   13.80
 -14   2   0   70.19   14.50
  13  -2   0  202.98   21.10
  13  -2   0  168.78   20.40
 -13   2   0  140.59   15.80
 -13   2   0  150.18   19.10
  12  -2   0  240.18   29.20
  12  -2   0  271.27   21.50
  12  -2   0  244.68   19.20
  12  -2   0  279.37   21.80
 -12   2   0  233.38   20.00
 -12   2   0  265.17   20.80
 -12   2   0  251.87   21.20
  11  -2   0   28.50    8.10
  11  -2   0   34.00   14.90
  11  -2   0   35.50    9.00
  11  -2   0   25.10    7.50
 -11   2   0   13.60    7.90
 -11   2   0   34.50    8.60
 -11   2   0   29.80    8.10
  10  -2   0  284.47   17.90
  10  -2   0  250.87   25.20
  10  -2   0  267.37   19.10
 -10   2   0  267.97   18.60
 -10   2   0  279.57   18.10
 -10   2   0  267.07   19.10
   9  -2   0   32.00    6.60
   9  -2   0   17.80   10.70
   9  -2   0   36.00    6.40
  -9   2   0   29.20    5.90
  -9   2   0   33.60    6.60
  -9   2   0   40.60    7.20
   8  -2   0  241.68   19.50
   8  -2   0  229.38   14.30
   8  -2   0  234.48   14.90
  -8   2   0  219.98   15.10
  -8   2   0  234.48   14.50
  -8   2   0  209.38   14.50
   7  -2   0  999.70   51.09
   7  -2   0 1078.79   53.59
   7  -2   0  977.30   50.49
  -7   2   0 1006.10   50.99
  -7   2   0  973.40   50.69
  -7   2   0  978.90   50.49
   6  -2   0  -10.60    5.70
   6  -2   0    1.60    2.80
   6  -2   0    2.00    2.80
  -6   2   0    1.50    3.00
  -6   2   0    1.10    3.10
  -6   2   0   -2.80    2.60
   5  -2   0  871.11   45.80
   5  -2   0  908.81   44.30
   5  -2   0  881.51   43.70
  -5   2   0  791.42   44.10
  -5   2   0  920.31   43.90
  -5   2   0  877.01   44.00
   4  -2   0  905.81   45.80
   4  -2   0  911.91   46.40
   4  -2   0  904.61   47.50
  -4   2   0  932.31   46.40
  -4   2   0 1019.00   46.20
  -4   2   0  882.11   45.90
   3  -2   0 2779.02  144.19
   3  -2   0 3016.30  143.89
   3  -2   0 3044.30  144.39
  -3   2   0 2989.40  144.39
  -3   2   0 2903.01  144.19
  -3   2   0 2976.20  143.89
   2  -2   0  582.04   30.80
   2  -2   0  616.04   30.30
   2  -2   0  652.13   31.00
  -2   2   0  643.44   31.00
  -2   2   0  608.24   30.90
   1  -2   0  382.06   19.10
   1  -2   0  374.46   19.10
  -1   2   0  368.76   19.10
  -1   2   0  388.76   19.10
   0  -2   0  155.18    8.20
   0  -2   0  150.18    7.90
   0   2   0  151.18    8.30
   0   2   0  153.18    7.90
  -1  -2   0  158.98    8.00
  -1  -2   0  159.88    8.60
   1   2   0  160.48    8.60
   1   2   0  153.88    8.00
  -2  -2   0  169.78    9.20
  -2  -2   0  201.38    9.60
   2   2   0  165.58   10.00
   2   2   0  185.18    9.60
   2   2   0  170.28    9.10
  -3  -2   0 1334.27   65.39
  -3  -2   0 1219.38   64.89
  -3  -2   0 1311.87   64.39
   3   2   0 1325.37   64.49
   3   2   0 1383.76   65.09
   3   2   0 1314.97   65.29
  -4  -2   0 1613.94   80.99
  -4  -2   0 1695.43   81.59
   4   2   0 1512.15   80.99
   4   2   0 1590.04   80.59
   4   2   0 1765.72   81.59
   4   2   0 1672.13   81.49
  -5  -2   0   -0.80    2.80
  -5  -2   0    0.60    3.40
   5   2   0    6.00    2.10
   5   2   0    0.90    3.50
   5   2   0    3.30    3.30
   5   2   0    1.90    3.30
  -6  -2   0  405.46   24.10
  -6  -2   0  484.15   23.60
   6   2   0  421.36   24.70
   6   2   0  404.46   24.10
   6   2   0  427.36   22.80
   6   2   0  469.55   23.90
  -7  -2   0   20.00    4.50
  -7  -2   0    4.80    4.60
   7   2   0   11.80    5.20
   7   2   0   16.10    5.30
   7   2   0   10.30    6.40
   7   2   0   13.00    3.80
  -8  -2   0  330.47   20.40
  -8  -2   0  337.97   19.20
   8   2   0  303.67   19.60
   8   2   0  345.27   21.80
   8   2   0  308.87   18.50
   8   2   0  334.07   20.30
  -9  -2   0   69.59    9.30
  -9  -2   0   76.99    8.30
   9   2   0   78.19    8.50
   9   2   0   54.09    8.50
   9   2   0   71.79    8.90
   9   2   0   69.49   10.80
 -10  -2   0    8.00    7.40
 -10  -2   0   21.30    7.00
  10   2   0   12.80    7.40
  10   2   0   12.00    7.20
  10   2   0   23.10   10.30
  10   2   0   14.80    5.60
 -11  -2   0  245.68   20.70
 -11  -2   0  263.67   19.00
  11   2   0  256.37   17.80
  11   2   0  307.27   24.00
  11   2   0  243.18   20.20
  11   2   0  230.28   24.50
 -12  -2   0    8.30   10.00
 -12  -2   0   18.90    8.80
  12   2   0   18.90   13.20
  12   2   0   36.70   11.40
  12   2   0   55.59   11.40
  12   2   0   34.40    8.20
 -13  -2   0   20.40   11.40
 -13  -2   0    9.80    9.90
  13   2   0   41.60   13.30
  13   2   0   14.90   10.70
  13   2   0   23.40   16.20
  13   2   0   29.20    9.70
 -14  -2   0   17.20   13.70
  14   2   0  -10.10    9.80
  14   2   0   19.00   13.00
  14   2   0   10.20   12.70
 -15  -2   0  149.49   19.80
 -15  -2   0  256.27   29.40
  15   2   0  255.87   27.70
  15   2   0  240.58   23.20
  15   2   0  174.48   20.80
 -16  -2   0   47.50   19.10
  16   2   0   -7.10   17.80
  16   2   0   31.60   20.70
  14  -3   0   31.80   14.30
  14  -3   0   33.40   14.20
 -14   3   0   -1.00   13.30
 -14   3   0   29.00   12.80
  13  -3   0   45.80   16.00
  13  -3   0   16.80   11.00
 -13   3   0   26.90   11.40
 -13   3   0   41.80   11.60
  12  -3   0   23.30   16.90
  12  -3   0   33.70   13.50
  12  -3   0   37.50   11.10
 -12   3   0   19.00   12.60
 -12   3   0   41.20   10.20
 -12   3   0   29.80    9.40
  11  -3   0    6.70    8.60
  11  -3   0    1.40    7.60
  11  -3   0    1.00   15.00
 -11   3   0    2.10    7.50
 -11   3   0    9.80    7.50
 -11   3   0   23.20    9.20
  10  -3   0    6.10    6.90
  10  -3   0    5.80    5.50
  10  -3   0    0.10   12.40
 -10   3   0   10.90    7.40
 -10   3   0    2.40    6.50
 -10   3   0    1.40    6.50
   9  -3   0   13.50   11.10
   9  -3   0    6.70    5.50
   9  -3   0    0.80    4.90
  -9   3   0    9.50    5.50
  -9   3   0   11.30    5.50
  -9   3   0   15.00    6.50
   8  -3   0    5.00    4.00
   8  -3   0    6.80    9.90
   8  -3   0    0.70    4.70
  -8   3   0    0.40    4.50
  -8   3   0    7.30    5.30
  -8   3   0    1.70    4.30
   7  -3   0  449.36   23.80
   7  -3   0  439.36   24.90
   7  -3   0  478.15   28.20
  -7   3   0  442.06   24.40
  -7   3   0  458.35   24.10
   6  -3   0  101.49    7.30
   6  -3   0  110.49    8.70
   6  -3   0  123.79   12.80
  -6   3   0  110.89    9.10
  -6   3   0  109.89    7.40
  -6   3   0  112.89    8.40
   5  -3   0  740.23   40.40
   5  -3   0  766.12   37.70
   5  -3   0  734.63   38.70
  -5   3   0  792.62   38.50
  -5   3   0  743.73   37.80
  -5   3   0  766.52   38.80
   4  -3   0  289.77   15.80
   4  -3   0  278.67   14.50
   4  -3   0  293.77   15.30
  -4   3   0  298.97   15.60
  -4   3   0  275.57   14.60
  -4   3   0  282.57   15.70
   3  -3   0   33.70    3.60
   3  -3   0   42.40    4.10
  -3   3   0   38.20    4.30
  -3   3   0   31.40    3.40
   2  -3   0  182.48   10.00
   2  -3   0  191.38   10.00
  -2   3   0  181.28   10.20
  -2   3   0  167.78   10.10
   1  -3   0 1896.31  104.09
   1  -3   0 2209.18  103.09
   1  -3   0 2182.08  103.69
  -1   3   0 2173.48  103.89
   0  -3   0 2624.94  125.39
   0  -3   0 2385.86  126.19
   0   3   0 2618.84  125.39
   0   3   0 2639.84  125.89
  -1  -3   0 5825.32  281.77
  -1  -3   0 5747.62  281.97
   1   3   0 5768.02  281.67
  -2  -3   0 1440.66   71.49
  -2  -3   0 1464.75   70.79
  -2  -3   0 1444.66   70.79
   2   3   0 1428.46   70.69
   2   3   0 1442.86   71.49
  -3  -3   0  216.48   11.90
  -3  -3   0  229.78   11.20
  -3  -3   0  169.28   10.30
   3   3   0  209.48   11.00
   3   3   0  173.28   10.30
   3   3   0  205.28   11.80
  -4  -3   0  133.79    7.50
  -4  -3   0  134.99    9.20
   4   3   0  136.19    9.30
   4   3   0  134.89    8.90
   4   3   0  126.19    7.50
  -5  -3   0  107.49    8.90
  -5  -3   0  145.09   10.00
   5   3   0  145.59    9.80
   5   3   0  134.29    9.90
   5   3   0  126.09    7.80
  -6  -3   0  871.31   41.60
  -6  -3   0  784.42   42.30
   6   3   0  798.72   42.30
   6   3   0  776.62   42.20
   6   3   0  813.12   40.70
  -7  -3   0  783.32   44.20
  -7  -3   0  900.91   43.50
   7   3   0  802.72   42.60
   7   3   0  808.12   44.20
   7   3   0  895.71   44.00
   7   3   0  855.21   44.50
  -8  -3   0  181.88   12.80
  -8  -3   0  158.78   13.90
   8   3   0  183.98   11.70
   8   3   0  196.28   15.80
   8   3   0  163.68   13.70
   8   3   0  182.78   14.40
  -9  -3   0    8.00    6.20
  -9  -3   0    4.00    5.50
   9   3   0    8.40   12.10
   9   3   0   11.00    4.50
   9   3   0   18.20   13.20
   9   3   0   -1.30    6.50
 -10  -3   0   18.70    6.30
 -10  -3   0   26.80    8.10
  10   3   0   14.60    8.30
  10   3   0   17.50    5.60
  10   3   0   14.00   13.90
  10   3   0   10.50    7.50
 -11  -3   0   -6.90    8.60
 -11  -3   0   -9.60    7.20
  11   3   0   -6.90    9.10
  11   3   0  -10.30   11.00
  11   3   0   -4.00    8.40
  11   3   0   -7.50    5.40
 -12  -3   0   21.50    8.50
 -12  -3   0   22.40   10.20
  12   3   0   20.00   13.20
  12   3   0   23.80   11.20
  12   3   0   19.60   10.70
  12   3   0   36.30    7.80
 -13  -3   0  336.57   24.60
 -13  -3   0  335.27   27.60
  13   3   0  279.57   26.00
  13   3   0  310.57   23.00
  13   3   0  338.67   32.00
  13   3   0  349.37   27.00
 -14  -3   0    4.80   13.30
  14   3   0   10.50    9.40
  14   3   0   21.10   13.90
  14   3   0   11.50   12.40
  14   3   0   18.10   15.80
 -15  -3   0   -6.00   23.30
  15   3   0   26.20   15.80
  15   3   0  -14.40   14.60
  15   3   0  -16.20   10.50
 -16  -3   0   12.50   16.40
 -16  -3   0   66.39   20.50
  16   3   0   81.09   15.60
  14  -4   0   -1.40   16.30
  14  -4   0   -3.20   13.00
 -14   4   0   -0.40   14.20
  13  -4   0   12.90   12.30
  13  -4   0    6.90   12.60
 -13   4   0   -7.60   12.00
  12  -4   0   22.40   20.60
  12  -4   0   46.70   15.50
  12  -4   0   22.20   11.00
 -12   4   0   11.00   11.90
 -12   4   0    5.20    8.80
 -12   4   0   10.00   10.10
  11  -4   0  -10.60   14.70
  11  -4   0    0.00    8.10
 -11   4   0    2.80    8.10
 -11   4   0   -2.50    8.10
 -11   4   0  -15.70    6.90
  10  -4   0   10.40   12.60
  10  -4   0   31.40    8.40
 -10   4   0   23.10    6.70
 -10   4   0   25.80    8.00
 -10   4   0   34.30    7.60
   9  -4   0   88.59   14.50
   9  -4   0  141.39   12.70
  -9   4   0   98.39   10.60
  -9   4   0  118.79   13.40
  -9   4   0  140.29   12.40
   8  -4   0   -0.70    4.90
   8  -4   0  -20.80   13.60
  -8   4   0   -0.10    4.70
  -8   4   0    3.80    4.10
  -8   4   0   -4.00    5.70
   7  -4   0    5.40   12.70
   7  -4   0   12.80    4.90
  -7   4   0   14.20    3.60
  -7   4   0   14.40    5.30
  -7   4   0   16.10    4.50
   6  -4   0  771.72   41.00
   6  -4   0  870.01   43.80
  -6   4   0  809.42   40.80
  -6   4   0  794.02   41.10
  -6   4   0  744.63   39.50
   5  -4   0   17.70    3.50
   5  -4   0    6.90    3.20
   5  -4   0    9.40    6.70
  -5   4   0   10.30    3.70
  -5   4   0   12.80    3.50
   4  -4   0   57.39    5.90
   4  -4   0   59.29    5.60
   4  -4   0   55.29    7.60
  -4   4   0   62.89    6.10
  -4   4   0   59.19    6.40
   3  -4   0  159.58    9.60
   3  -4   0  147.69    9.10
  -3   4   0  158.08    9.70
  -3   4   0  148.49    9.60
   2  -4   0   38.40    4.00
   2  -4   0   31.00    3.40
  -2   4   0   34.20    3.90
   1  -4   0   27.50    3.30
   1  -4   0   27.10    3.20
   1  -4   0   26.00    2.50
  -1   4   0   26.30    3.50
  -1   4   0   26.90    2.30
   0  -4   0  167.38   10.00
   0  -4   0  171.68    9.40
   0   4   0  158.28    9.30
   0   4   0  177.28   10.30
  -1  -4   0   80.79    6.40
  -1  -4   0   85.89    4.60
  -1  -4   0   84.09    6.00
   1   4   0   83.69    6.10
  -2  -4   0 1369.96   70.79
  -2  -4   0 1383.26   69.99
  -2  -4   0 1505.25   69.59
  -2  -4   0 1429.86   70.69
   2   4   0 1389.36   69.49
   2   4   0 1451.45   70.59
  -3  -4   0 1091.69   56.19
  -3  -4   0 1127.99   57.39
  -3  -4   0 1226.08   56.49
   3   4   0 1133.79   56.29
   3   4   0 1126.59   57.29
  -4  -4   0   60.19    4.50
  -4  -4   0   64.29    6.90
   4   4   0   63.09    4.60
   4   4   0   67.69    7.10
   4   4   0   65.19    5.80
  -5  -4   0   65.39    7.60
  -5  -4   0   65.79    4.90
  -5  -4   0   60.29    6.50
   5   4   0   71.09    7.80
   5   4   0   64.79    7.10
  -6  -4   0   75.19    9.10
  -6  -4   0  108.09    9.10
   6   4   0   86.49    6.40
   6   4   0   91.69    9.20
   6   4   0   83.09    9.60
  -7  -4   0  995.80   52.09
  -7  -4   0  999.00   53.29
   7   4   0 1047.30   53.19
   7   4   0  974.80   51.09
   7   4   0 1088.99   53.09
  -8  -4   0  282.17   17.40
  -8  -4   0  267.87   18.70
   8   4   0  275.37   19.00
   8   4   0  268.87   15.90
   8   4   0  287.57   19.30
  -9  -4   0  149.19   12.70
  -9  -4   0  128.39   13.90
   9   4   0  129.69   10.40
   9   4   0  118.79   14.50
   9   4   0  133.59   14.20
 -10  -4   0   16.60    9.00
 -10  -4   0   11.70    6.40
  10   4   0    8.00    9.50
  10   4   0   19.40    5.30
 -11  -4   0  527.75   33.40
 -11  -4   0  576.04   35.50
  11   4   0  628.44   35.70
  11   4   0  601.34   36.70
  11   4   0  584.54   32.10
 -12  -4   0   37.30   11.50
 -12  -4   0   34.10    9.20
  12   4   0   31.80   14.10
  12   4   0   33.40   10.80
  12   4   0   28.50    7.50
 -13  -4   0  156.98   18.90
 -13  -4   0  194.58   22.90
  13   4   0  140.29   16.40
  13   4   0  161.78   15.80
  13   4   0  154.48   20.40
 -14  -4   0   -9.00   14.00
  14   4   0   10.90    9.00
  14   4   0   16.20   14.40
  14   4   0   24.50   14.00
 -15  -4   0   59.39   17.60
  15   4   0   31.20   12.00
  15   4   0   19.30   14.60
 -16  -4   0   -2.60   19.30
  16   4   0    5.70   12.20
  13  -5   0   37.20   13.40
  13  -5   0   50.59   15.10
 -13   5   0   21.80   13.70
  12  -5   0   97.69   13.90
 -12   5   0   97.79   13.80
  11  -5   0    4.90   14.60
  11  -5   0   -3.80   15.10
 -11   5   0   -8.70    8.80
 -11   5   0    3.90    9.00
  10  -5   0   15.50   14.80
  10  -5   0   17.50    7.80
 -10   5   0   28.00    9.50
 -10   5   0   29.10    9.80
   9  -5   0    0.80   12.30
   9  -5   0    2.00    6.60
  -9   5   0    0.90    6.90
  -9   5   0  -10.00    6.10
   8  -5   0   26.80    6.90
   8  -5   0   12.80   11.50
  -8   5   0   29.00    7.80
  -8   5   0   25.20    6.20
   7  -5   0  439.76   28.30
   7  -5   0  437.46   25.10
  -7   5   0  444.46   24.90
   6  -5   0  293.37   20.80
   6  -5   0  274.47   17.60
   6  -5   0  334.77   17.10
  -6   5   0  276.57   17.90
  -6   5   0  284.17   17.70
   5  -5   0  184.58   15.20
   5  -5   0  197.38   11.80
   5  -5   0  176.88   12.10
  -5   5   0  180.48   12.40
  -5   5   0  187.58   12.60
   4  -5   0   91.29    7.50
   4  -5   0   89.89    7.10
   4  -5   0   89.29    9.10
  -4   5   0   98.39    8.20
  -4   5   0   83.49    8.20
   3  -5   0  751.72   39.00
   3  -5   0  782.32   38.90
  -3   5   0  761.32   39.30
   2  -5   0  298.97   16.70
   2  -5   0  324.57   16.70
  -2   5   0  280.37   17.00
   1  -5   0  750.72   38.20
   1  -5   0  757.82   37.60
   1  -5   0  754.82   38.60
  -1   5   0  776.92   37.40
  -1   5   0  743.03   38.70
   0  -5   0   17.20    3.10
  -1  -5   0  132.39    9.10
  -1  -5   0  133.59    7.00
  -1  -5   0  134.59    8.50
   1   5   0  134.09    8.60
  -2  -5   0 2456.95  118.29
  -2  -5   0 2468.25  119.99
  -2  -5   0 2417.76  119.69
   2   5   0 2362.66  119.59
  -3  -5   0    4.20    1.90
  -3  -5   0    1.80    3.00
  -3  -5   0    6.40    2.20
   3   5   0    3.10    1.80
   3   5   0    7.60    3.60
  -4  -5   0  203.48   13.30
  -4  -5   0  194.98   11.10
   4   5   0  206.28   13.30
   4   5   0  202.68   11.50
  -5  -5   0  282.77   15.00
  -5  -5   0  276.77   17.50
   5   5   0  295.07   16.20
   5   5   0  282.97   17.60
  -6  -5   0  113.59    7.20
  -6  -5   0  117.09   10.50
  -6  -5   0  106.39   10.50
   6   5   0  113.09    9.50
   6   5   0  103.49    7.20
   6   5   0  116.29   10.80
  -7  -5   0  260.77   16.60
  -7  -5   0  257.17   17.40
   7   5   0  253.67   17.60
   7   5   0  241.88   14.10
   7   5   0  251.27   16.60
  -8  -5   0   29.90    7.20
   8   5   0   22.90    8.90
   8   5   0   21.10    6.80
   8   5   0   27.60    4.40
  -9  -5   0    6.30    6.40
  -9  -5   0    1.50    6.30
   9   5   0    3.10    7.00
   9   5   0    2.50    4.00
   9   5   0   -4.80    7.00
 -10  -5   0  170.28   15.10
 -10  -5   0  162.38   17.00
  10   5   0  167.08   17.80
  10   5   0  148.99   12.10
  10   5   0  140.09   16.90
 -11  -5   0  -10.10    8.40
 -11  -5   0   11.30    7.60
  11   5   0   -1.90    9.40
  11   5   0   -1.00    5.50
  11   5   0    5.40   10.50
 -12  -5   0   40.00   10.30
 -12  -5   0   36.90   11.50
  12   5   0   50.59    8.20
  12   5   0   35.80   13.30
  12   5   0   44.90   12.40
 -13  -5   0   12.20   12.30
 -13  -5   0   13.50    9.70
  13   5   0   22.60    8.20
  13   5   0   46.90   13.80
  13   5   0   17.90   15.50
  14   5   0   -5.60   16.10
  14   5   0   -7.40    8.30
  14   5   0   -3.50   13.20
 -15  -5   0   83.99   20.00
  15   5   0   99.89   13.50
 -16  -5   0    9.10   19.10
  16   5   0    4.90   12.60
  13  -6   0   32.70   14.40
  13  -6   0   18.60   15.50
 -13   6   0   15.40   15.40
  12  -6   0   86.29   13.80
 -12   6   0   75.99   15.10
  11  -6   0  115.89   19.60
  11  -6   0  163.58   18.80
 -11   6   0  136.09   18.20
  10  -6   0   -6.80    8.70
  10  -6   0   -7.00   14.20
 -10   6   0   -3.00    8.60
 -10   6   0  -10.60    8.40
   9  -6   0   13.50   12.70
   9  -6   0   12.90    7.30
  -9   6   0   10.90    8.70
  -9   6   0    6.40   11.40
   8  -6   0   15.30   11.70
   8  -6   0    2.00    5.60
  -8   6   0   -0.60    6.80
  -8   6   0    7.40    6.70
   7  -6   0  425.86   28.80
   7  -6   0  431.36   25.10
   7  -6   0  428.76   24.20
  -7   6   0  443.86   25.40
  -7   6   0  423.36   25.60
   6  -6   0  554.74   28.60
   6  -6   0  557.74   32.00
   6  -6   0  508.05   29.20
  -6   6   0  527.75   29.30
  -6   6   0  518.55   29.70
   5  -6   0  361.46   20.10
   5  -6   0  356.16   22.50
   5  -6   0  363.86   19.50
  -5   6   0  312.07   20.30
  -5   6   0  334.07   20.20
   4  -6   0   13.80    3.70
   4  -6   0   19.90    4.20
   4  -6   0   13.50    6.70
  -4   6   0   15.80    4.40
   3  -6   0   37.10    4.60
   3  -6   0   34.00    4.60
  -3   6   0   33.40    5.30
   2  -6   0   91.29    8.10
   2  -6   0  106.89    7.80
   2  -6   0   93.99    5.30
  -2   6   0   78.09    8.80
   1  -6   0  719.53   36.70
   1  -6   0  723.93   37.10
   1  -6   0  719.53   35.90
  -1   6   0  704.13   37.40
   0  -6   0  757.62   39.50
   0  -6   0  769.02   38.60
   0   6   0  759.02   38.40
   0   6   0  772.62   39.70
  -1  -6   0  530.45   27.70
  -1  -6   0  508.95   28.40
  -1  -6   0  567.04   26.20
   1   6   0  503.85   27.50
  -2  -6   0   12.60    1.60
  -2  -6   0   11.10    3.70
  -2  -6   0    8.10    3.90
   2   6   0    5.80    3.60
  -3  -6   0 1031.90   51.09
  -3  -6   0  995.50   52.19
  -3  -6   0  996.20   52.39
   3   6   0 1057.29   52.09
   3   6   0 1021.60   50.19
  -4  -6   0  210.68   14.90
  -4  -6   0  231.98   12.80
   4   6   0  235.28   12.60
   4   6   0  230.98   15.00
  -5  -6   0 1801.62   93.99
  -5  -6   0 1952.50   96.29
   5   6   0 1944.81   94.49
   5   6   0 1959.40   96.09
  -6  -6   0   -2.10    5.00
  -6  -6   0   -0.90    2.40
   6   6   0   -2.80    3.80
   6   6   0   -9.70    5.60
   6   6   0   -0.40    2.50
  -7  -6   0  139.89   13.70
  -7  -6   0  140.99   13.40
  -7  -6   0  158.08    9.50
   7   6   0  168.58    9.90
   7   6   0  155.08   14.30
   7   6   0  145.09   12.30
  -8  -6   0   85.79    9.70
  -8  -6   0   87.19   11.20
   8   6   0  100.99   10.20
   8   6   0   99.09    7.90
   8   6   0   84.59   11.60
  -9  -6   0  112.59   14.20
   9   6   0  104.19   13.00
   9   6   0  123.69   14.00
   9   6   0  120.19    9.50
 -10  -6   0   43.60    8.60
 -10  -6   0   26.20    9.50
  10   6   0   29.20    9.90
  10   6   0   36.80    5.90
  10   6   0   26.90    9.80
 -11  -6   0   27.00   11.30
 -11  -6   0   15.40    8.40
  11   6   0    9.90    9.90
  11   6   0    9.30    5.60
  11   6   0    6.10    9.60
 -12  -6   0   13.70    9.90
 -12  -6   0   21.40   12.50
  12   6   0   23.30    7.00
  12   6   0   19.10   11.90
  12   6   0   17.20   12.50
 -13  -6   0   69.29   15.40
 -13  -6   0   34.50   10.50
  13   6   0   27.30   14.70
  13   6   0   23.90   15.00
  13   6   0   47.20    8.70
 -14  -6   0   -6.10   15.30
  14   6   0   24.30   13.70
  14   6   0   20.30   17.10
  14   6   0   28.90    9.10
 -15  -6   0    1.10   16.50
  15   6   0   21.00   10.30
  12  -7   0    4.30   12.50
 -12   7   0    9.80   15.10
  11  -7   0    4.30    9.70
  11  -7   0   26.80   15.90
 -11   7   0    4.60   12.90
  10  -7   0   68.69   12.20
  10  -7   0   63.99   17.00
 -10   7   0   62.19   10.10
 -10   7   0   53.09   13.90
   9  -7   0    5.10   13.70
   9  -7   0  -13.40    7.10
  -9   7   0    1.60    9.20
  -9   7   0    0.90    8.90
   8  -7   0   -2.00   11.80
   8  -7   0    0.30    6.80
  -8   7   0    0.60    7.90
  -8   7   0  -12.20    8.10
   7  -7   0   -0.80    5.40
   7  -7   0    6.00    6.30
  -7   7   0   -2.30    6.70
  -7   7   0    7.20    7.00
   6  -7   0  314.77   19.00
   6  -7   0  298.17   24.30
   6  -7   0  333.77   19.90
  -6   7   0  337.17   21.00
  -6   7   0  315.97   20.70
   5  -7   0   47.50    6.60
   5  -7   0   45.40    9.30
   5  -7   0   59.09    6.60
  -5   7   0   56.89    7.30
   4  -7   0   84.79    8.70
   4  -7   0   86.69    9.80
   4  -7   0   92.29    8.40
  -4   7   0   77.59    9.80
   3  -7   0   49.30    7.80
   3  -7   0   62.49    7.30
   3  -7   0   64.79    7.40
  -3   7   0   71.69    7.60
   2  -7   0  148.59   11.00
   2  -7   0  165.28    8.40
   2  -7   0  145.79   10.60
  -2   7   0  149.39   11.70
   1  -7   0  156.68   10.60
   1  -7   0  157.38   11.30
  -1   7   0  154.98   12.00
   0  -7   0   22.70    4.50
  -1  -7   0  725.83   36.90
  -1  -7   0  677.93   34.20
  -1  -7   0  704.23   35.90
   1   7   0  672.83   35.60
  -2  -7   0  195.18   13.30
  -2  -7   0  182.68   12.40
   2   7   0  179.18   12.30
  -3  -7   0  913.11   48.00
  -3  -7   0  906.91   47.00
  -3  -7   0  966.00   48.60
   3   7   0  929.51   47.90
  -4  -7   0   42.00    4.50
  -4  -7   0   34.20    6.20
  -4  -7   0   21.30    5.50
   4   7   0   20.60    5.40
   4   7   0   30.60    3.30
  -5  -7   0  472.25   26.20
  -5  -7   0  541.45   29.10
   5   7   0  503.35   26.30
   5   7   0  527.35   28.80
  -6  -7   0  591.24   30.40
  -6  -7   0  590.34   33.60
   6   7   0  598.94   31.20
   6   7   0  606.04   33.60
  -7  -7   0  272.77   15.30
  -7  -7   0  284.37   25.40
  -7  -7   0  290.97   19.90
   7   7   0  276.67   20.00
   7   7   0  282.97   15.90
   7   7   0  285.37   17.40
  -8  -7   0  148.29   15.40
  -8  -7   0  141.89    9.70
  -8  -7   0  168.48   14.90
   8   7   0  160.78   18.40
   8   7   0  157.68   10.60
   8   7   0  143.79   13.40
  -9  -7   0  151.48   16.90
  -9  -7   0  158.18   15.80
   9   7   0  158.08   17.60
   9   7   0  164.18   11.50
   9   7   0  166.78   15.30
 -10  -7   0   -4.40    7.90
 -10  -7   0    7.10    7.70
  10   7   0    8.20    8.70
  10   7   0    3.30    4.90
  10   7   0   -4.30    8.40
 -11  -7   0  110.59   12.80
 -11  -7   0  107.89   15.10
  11   7   0   97.29   10.90
  11   7   0  100.49   14.60
 -12  -7   0   40.50   10.90
 -12  -7   0   53.39   15.20
  12   7   0   53.39   14.30
  12   7   0   50.89    8.20
  12   7   0   38.90   12.70
 -13  -7   0   93.19   23.50
 -13  -7   0  115.69   14.10
  13   7   0  110.79   17.80
  13   7   0  139.29   14.30
  13   7   0  116.09   17.90
 -14  -7   0   84.19   19.70
  14   7   0   76.19   19.80
  14   7   0   86.59   11.20
 -15  -7   0   -0.10   18.40
  15   7   0   25.80   10.70
  12  -8   0   -9.90   12.80
 -12   8   0   19.80   15.90
  11  -8   0    7.50   12.40
 -11   8   0   12.00   14.80
  10  -8   0   -6.10    9.40
 -10   8   0    4.30   12.40
   9  -8   0   -5.10    9.30
   9  -8   0   -3.30   14.60
  -9   8   0    5.20    9.10
  -9   8   0   -6.10   12.60
   8  -8   0  108.59   15.70
   8  -8   0   82.59   11.20
   8  -8   0  104.29   12.30
  -8   8   0   90.29   11.80
   7  -8   0   24.90    7.20
   7  -8   0   24.80   11.70
   7  -8   0   40.70    7.30
  -7   8   0   24.60   10.30
   6  -8   0   16.40    5.80
   6  -8   0    0.90    6.00
   6  -8   0   -0.60    9.30
  -6   8   0    2.00    7.00
   5  -8   0    2.90    8.50
   5  -8   0   17.60    5.20
   5  -8   0   14.90    5.80
  -5   8   0   25.00    6.80
   4  -8   0  220.58   17.20
   4  -8   0  227.48   14.80
   4  -8   0  217.38   15.00
  -4   8   0  236.88   16.60
   3  -8   0  332.07   19.30
   3  -8   0  314.77   20.30
   3  -8   0  315.27   19.10
  -3   8   0  333.67   20.40
   2  -8   0   13.30    4.50
   2  -8   0   16.50    4.50
   2  -8   0   16.40    5.60
   2  -8   0   20.50    2.50
  -2   8   0   17.70    5.50
   1  -8   0   27.20    5.10
   1  -8   0   23.80    4.40
   1  -8   0   27.90    3.90
   1  -8   0   23.30    4.90
  -1   8   0   23.90    5.80
   0  -8   0  157.18   12.20
   0  -8   0  160.18   10.50
   0   8   0  181.38   13.60
   0   8   0  155.08   10.30
  -1  -8   0  132.49   11.00
  -1  -8   0  124.09    9.50
   1   8   0  110.69    9.10
  -2  -8   0    3.20    4.50
  -2  -8   0    3.30    4.10
   2   8   0   -2.30    3.80
  -3  -8   0  131.99   11.30
  -3  -8   0  125.39   11.80
  -3  -8   0  131.99   10.30
   3   8   0  132.99   11.10
  -4  -8   0   -1.80    4.40
  -4  -8   0    8.90    5.20
  -4  -8   0    5.40    3.80
   4   8   0    4.80    2.00
   4   8   0   -3.30    5.00
  -5  -8   0    1.90    4.80
  -5  -8   0   -0.80    5.50
  -5  -8   0    1.80    3.60
   5   8   0    1.70    5.70
   5   8   0    0.60    2.70
  -6  -8   0   26.60    4.40
  -6  -8   0   21.10    6.60
   6   8   0   25.30    9.10
   6   8   0   27.40    4.50
  -7  -8   0   -1.30    3.20
  -7  -8   0    0.50    6.90
   7   8   0   -4.50    6.90
   7   8   0   -4.80    4.40
  -8  -8   0  489.55   32.70
  -8  -8   0  422.56   23.50
  -8  -8   0  482.55   29.00
   8   8   0  420.86   28.70
   8   8   0  452.75   25.80
  -9  -8   0   10.70    8.10
  -9  -8   0   15.10    8.60
   9   8   0   26.10   10.40
   9   8   0   10.90    7.30
   9   8   0   16.80    5.30
 -10  -8   0   37.70   11.90
 -10  -8   0   18.70    9.40
  10   8   0   19.20   10.80
  10   8   0   19.60   10.90
  10   8   0   36.70    6.20
 -11  -8   0   20.80    9.30
 -11  -8   0   14.00   11.50
  11   8   0    5.50   10.70
  11   8   0   24.00   11.20
  11   8   0   23.90    6.50
 -12  -8   0    9.00   13.60
 -12  -8   0    6.60   10.30
  12   8   0    4.20   12.90
  12   8   0   -2.00   12.80
  12   8   0   12.20    7.00
 -13  -8   0  117.59   19.80
 -13  -8   0   93.89   12.40
  13   8   0   66.19   14.50
  13   8   0   93.99   10.20
  13   8   0   81.79   16.90
 -14  -8   0   77.19   20.40
  14   8   0   98.59   11.30
  14   8   0   65.89   20.20
 -15  -8   0  190.18   26.90
  15   8   0  134.99   25.90
  15   8   0  183.08   19.40
  11  -9   0   10.60   12.70
 -11   9   0   28.30   16.40
  10  -9   0    1.30   10.90
  10  -9   0    9.70   16.10
 -10   9   0   12.50   14.40
   9  -9   0   69.99   12.20
   9  -9   0   92.59   18.40
  -9   9   0  118.19   15.40
   8  -9   0    2.40    7.60
   8  -9   0    1.90   12.70
   8  -9   0    1.90   13.90
  -8   9   0    2.50   11.90
   7  -9   0   66.49   13.80
   7  -9   0   66.69   10.10
   7  -9   0   99.99   12.00
  -7   9   0   56.29   11.40
   6  -9   0  128.49   15.70
   6  -9   0  165.18   13.60
   6  -9   0  147.19   14.30
  -6   9   0  124.99   16.40
   5  -9   0   22.70    9.80
   5  -9   0   18.70    6.90
   5  -9   0   22.90    6.40
  -5   9   0   11.20    8.90
   4  -9   0    7.50    5.20
   4  -9   0    3.90    7.80
   4  -9   0    6.30    5.50
  -4   9   0    1.40    7.10
   3  -9   0  160.18   14.80
   3  -9   0  179.88   13.10
   3  -9   0  160.58   13.10
  -3   9   0  163.28   15.30
   2  -9   0  386.66   19.20
   2  -9   0  342.67   21.80
   2  -9   0  380.46   21.90
   2  -9   0  379.06   22.40
  -2   9   0  382.96   23.60
   1  -9   0   71.89    9.00
   1  -9   0   97.39    7.50
   1  -9   0  105.49    9.50
   1  -9   0   87.79   10.50
  -1   9   0   85.29    9.80
   0  -9   0  129.99   11.70
   0  -9   0   90.99    8.20
   0  -9   0  131.19    9.30
   0   9   0  116.49   12.80
   0   9   0   97.89    8.70
  -1  -9   0   -4.70    1.50
  -1  -9   0   -2.00    4.50
  -1  -9   0   -3.30    4.20
   1   9   0    0.70    3.80
  -2  -9   0   14.40    5.40
  -2  -9   0    4.00    4.90
   2   9   0    2.20    4.70
  -3  -9   0  441.76   26.80
  -3  -9   0  418.66   25.10
  -3  -9   0  482.05   26.20
   3   9   0  445.26   25.60
  -4  -9   0  689.53   37.40
  -4  -9   0  717.83   39.20
  -4  -9   0  719.63   39.60
   4   9   0  740.13   38.80
  -5  -9   0  222.18   14.70
  -5  -9   0  256.97   18.20
  -5  -9   0  261.37   18.30
   5   9   0  237.08   13.00
   5   9   0  243.88   23.60
  -6  -9   0  244.58   15.00
  -6  -9   0  254.97   19.20
  -6  -9   0  277.47   19.60
   6   9   0  262.77   19.20
   6   9   0  245.78   14.50
  -7  -9   0   52.19    9.40
  -7  -9   0   36.30    8.70
  -7  -9   0   41.30    5.20
   7   9   0   38.10    6.00
   7   9   0   36.90   10.00
  -8  -9   0   -7.30    3.40
  -8  -9   0    2.10    7.70
  -8  -9   0   -9.40    7.60
   8   9   0   -7.10    5.80
   8   9   0   -2.60    8.40
  -9  -9   0   93.09   13.10
  -9  -9   0  108.89   13.50
  -9  -9   0  101.59    8.20
   9   9   0   95.49   13.40
   9   9   0   93.89   10.80
 -10  -9   0  474.35   31.70
 -10  -9   0  435.36   29.50
  10   9   0  431.56   28.20
  10   9   0  439.66   31.40
 -11  -9   0    9.60   10.70
 -11  -9   0    3.30   12.50
  11   9   0    0.50   10.10
  11   9   0   10.00   11.80
 -12  -9   0   88.99   13.40
 -12  -9   0  107.49   17.70
  12   9   0  116.69   15.90
  12   9   0  107.39   10.30
 -13  -9   0   33.10   16.90
  13   9   0   20.80    9.00
  13   9   0    3.30   15.20
 -14  -9   0   -6.40   18.90
  14   9   0   25.40   19.30
  14   9   0   -7.70    9.10
 -15  -9   0    8.40   20.70
  15   9   0   61.89   20.10
  15   9   0   41.70   10.70
  10 -10   0    4.80   12.30
 -10  10   0   28.70   17.50
   9 -10   0    3.90   10.80
   9 -10   0    0.40   17.60
  -9  10   0   24.20   14.30
   8 -10   0   -5.90    8.30
   8 -10   0   17.90   15.90
   8 -10   0   -1.60    9.10
  -8  10   0    6.50   12.60
   7 -10   0   71.49   15.50
   7 -10   0   69.89   16.00
   7 -10   0   96.89   10.70
  -7  10   0   70.29   13.00
   6 -10   0   43.10    8.70
   6 -10   0   44.90   14.00
   6 -10   0   59.89   10.30
  -6  10   0   50.09   13.10
   5 -10   0   30.70    7.50
   5 -10   0   20.80    9.90
   5 -10   0   31.80    7.40
  -5  10   0   26.80   10.00
   4 -10   0  159.38   13.60
   4 -10   0  120.19   13.10
   4 -10   0  145.29   13.90
  -4  10   0  147.49   17.00
   3 -10   0    8.10    6.10
   3 -10   0    7.10    7.20
   3 -10   0    9.10    5.90
  -3  10   0   24.60    8.20
   2 -10   0   -1.70    4.90
   2 -10   0   -1.70    5.50
   2 -10   0    1.20    6.00
  -2  10   0    2.20    7.30
   1 -10   0   26.80    7.00
   1 -10   0   36.70    6.10
   1 -10   0   31.70    5.90
   1 -10   0   36.00    5.20
  -1  10   0   41.70    8.70
   0 -10   0  308.17   18.40
   0 -10   0  365.66   22.10
   0 -10   0  354.86   19.80
  -1 -10   0  446.96   27.50
  -1 -10   0  468.45   26.00
   1  10   0  455.65   25.40
  -2 -10   0   16.40    6.00
  -2 -10   0   13.60    6.30
   2  10   0   14.10    5.60
  -3 -10   0  644.74   34.90
  -3 -10   0  653.43   36.50
  -3 -10   0  632.44   35.50
   3  10   0  620.34   35.00
  -4 -10   0   16.40    7.20
  -4 -10   0    9.70    5.40
  -4 -10   0   11.00    6.60
   4  10   0    7.80    6.20
  -5 -10   0  156.88   12.60
  -5 -10   0  186.78   16.50
  -5 -10   0  174.28   16.40
   5  10   0  180.08   16.10
  -6 -10   0  218.88   18.00
  -6 -10   0  183.38   13.00
  -6 -10   0  190.98   18.00
   6  10   0  186.58   11.20
  -7 -10   0  335.67   24.20
  -7 -10   0  327.47   24.40
  -7 -10   0  326.27   19.00
   7  10   0  378.46   24.80
   7  10   0  320.67   18.80
  -8 -10   0   32.00    5.00
  -8 -10   0   28.80    9.70
  -8 -10   0   24.50   10.30
   8  10   0   37.90   11.10
   8  10   0   25.00    6.50
  -9 -10   0    3.00    3.90
  -9 -10   0   -0.70   10.20
  -9 -10   0   -8.10    9.60
  -9 -10   0    1.20   10.40
   9  10   0   -7.80    6.90
   9  10   0   -5.30   10.30
 -10 -10   0   23.00   10.90
 -10 -10   0   18.20   12.20
  10  10   0   46.10   12.30
  10  10   0   41.70    9.50
 -11 -10   0  108.09   15.30
  11  10   0   87.59   13.70
  11  10   0  127.49   16.80
 -12 -10   0   31.90   11.80
 -12 -10   0   -8.60   14.50
  12  10   0   13.00   13.60
 -13 -10   0   56.69   18.60
  13  10   0   56.19   16.80
 -14 -10   0   24.60   18.60
  14  10   0   13.80   20.30
   9 -11   0   40.80   18.80
   9 -11   0   -4.90   12.80
  -9  11   0  -12.90   16.70
   8 -11   0   27.00   17.40
   8 -11   0   28.80   10.60
   8 -11   0   28.80   12.50
  -8  11   0   26.30   16.10
   7 -11   0   26.40    9.40
   7 -11   0   46.80   11.90
   7 -11   0   38.30   15.20
  -7  11   0   31.50   14.20
   6 -11   0    6.50    8.90
   6 -11   0    9.60    8.10
   6 -11   0   -1.20   12.80
  -6  11   0  -12.40   11.70
   5 -11   0   37.10    9.20
   5 -11   0   44.50    8.60
   5 -11   0   36.30   11.70
  -5  11   0   56.99   12.00
   4 -11   0   13.00    7.60
   4 -11   0   13.80    9.10
   4 -11   0   11.00    7.10
  -4  11   0   17.40   10.60
   3 -11   0   18.50    7.10
   3 -11   0    3.10    6.30
   3 -11   0   19.50    7.70
  -3  11   0   16.60    9.60
   2 -11   0   27.30    7.40
   2 -11   0   31.90    7.50
   2 -11   0   39.60    7.50
  -2  11   0   36.80    9.50
   1 -11   0    0.50    5.20
   1 -11   0    1.90    4.60
   1 -11   0    0.50    6.50
   1 -11   0    7.80    5.80
   0 -11   0    7.50    6.50
   0 -11   0   -2.20    3.80
   0 -11   0   10.90    5.50
  -1 -11   0    6.40    6.00
  -1 -11   0    8.80    7.60
   1  11   0   14.80    5.40
  -2 -11   0    3.40    7.70
  -2 -11   0    1.00    6.50
   2  11   0    9.70    5.90
  -3 -11   0  724.93   41.30
  -3 -11   0  794.92   43.10
  -3 -11   0  773.22   41.90
   3  11   0  747.63   41.10
  -4 -11   0   17.50    7.90
  -4 -11   0   16.60    7.70
  -4 -11   0   18.40    7.20
   4  11   0   18.80    7.90
  -5 -11   0   16.00    6.50
  -5 -11   0   18.00    9.20
  -5 -11   0   28.00    8.60
   5  11   0   13.10    8.70
  -6 -11   0   82.09   11.70
  -6 -11   0   85.69   12.30
  -6 -11   0   80.29    8.80
   6  11   0   87.29   12.90
  -7 -11   0   19.30    9.30
  -7 -11   0    0.00    8.60
  -7 -11   0   -0.70    4.90
   7  11   0    2.80    9.80
   7  11   0    0.30    3.70
  -8 -11   0   24.50   12.00
  -8 -11   0   27.80    5.50
  -8 -11   0   31.40   11.30
   8  11   0   25.00    5.60
   8  11   0   29.90   12.30
  -9 -11   0   -3.20    9.80
  -9 -11   0   18.40   11.80
  -9 -11   0   21.60   12.00
  -9 -11   0   18.90    4.80
   9  11   0   13.80    6.90
   9  11   0   20.30   12.40
 -10 -11   0   17.30   13.40
 -10 -11   0    7.50   12.30
 -10 -11   0   11.50   12.10
  10  11   0   12.80    8.80
  10  11   0    0.70   13.60
 -11 -11   0    0.00   14.20
 -11 -11   0  -11.70   12.50
 -11 -11   0  -33.10   11.20
  11  11   0    8.90   11.90
 -12 -11   0  -12.30   16.70
 -12 -11   0   -2.80   15.20
 -13 -11   0    7.40   16.30
  13  11   0    6.30   16.80
 -14 -11   0  -29.60   19.30
  14  11   0   -6.00   19.00
   8 -12   0   51.69   20.10
   8 -12   0  -13.20   11.20
   8 -12   0   -2.20   10.80
  -8  12   0   14.60   18.90
   7 -12   0  193.18   21.30
   7 -12   0  177.28   19.90
   7 -12   0  243.78   28.50
  -7  12   0  193.98   22.10
   6 -12   0   42.50   11.50
   6 -12   0   55.89   11.00
   6 -12   0   89.89   15.90
  -6  12   0   83.19   16.20
   5 -12   0   13.60    8.50
   5 -12   0  -10.80   10.80
   5 -12   0    7.10    9.00
  -5  12   0    3.60   13.20
   4 -12   0   -5.60    9.10
   4 -12   0   -2.40    9.70
   4 -12   0   19.10    8.40
  -4  12   0   21.80   12.00
   3 -12   0   50.49    9.10
   3 -12   0   43.20    9.10
   3 -12   0   44.60    9.60
  -3  12   0   53.19   12.60
   2 -12   0   79.79   10.60
   2 -12   0   77.89    9.30
   2 -12   0   68.89   10.10
   1 -12   0  181.58   15.90
   1 -12   0  147.49   17.40
   1 -12   0  189.18   12.90
   1 -12   0  190.78   13.20
   0 -12   0  659.33   38.70
   0 -12   0  808.42   40.20
   0 -12   0  725.93   37.80
   0 -12   0  807.32   41.40
   0 -12   0  782.92   42.90
  -1 -12   0   40.10    8.10
  -1 -12   0   38.70    9.20
  -2 -12   0   30.40    8.30
  -2 -12   0   20.90    8.60
   2  12   0   32.50    7.40
  -3 -12   0  183.28   18.40
  -3 -12   0  200.08   17.10
  -3 -12   0  135.39   17.00
  -4 -12   0   85.39   12.20
  -4 -12   0   47.90   10.40
  -4 -12   0   58.89    9.50
   4  12   0   76.99   11.00
  -5 -12   0   36.90   11.20
  -5 -12   0   42.00   11.00
  -5 -12   0   21.70    7.70
   5  12   0   29.70    9.70
  -6 -12   0    8.70    6.50
  -6 -12   0    0.40    9.90
  -6 -12   0    9.80    9.60
   6  12   0  -16.90    9.10
  -7 -12   0   -4.80    5.90
  -7 -12   0    4.10   10.80
  -7 -12   0   13.50    9.90
   7  12   0    1.20   10.80
  -8 -12   0   11.50   11.80
  -8 -12   0    2.70    5.70
  -8 -12   0   24.30   11.30
   8  12   0    7.90    4.60
   8  12   0   15.20   12.60
  -9 -12   0   42.80   14.40
  -9 -12   0   23.50    5.50
   9  12   0   35.40   14.50
   9  12   0   16.40    6.60
 -10 -12   0  165.28   17.50
 -10 -12   0  137.59   20.50
 -10 -12   0  144.29   19.40
  10  12   0  113.39   12.30
  10  12   0  101.69   16.30
 -11 -12   0  167.88   22.90
 -11 -12   0  135.49   19.90
  11  12   0  157.78   18.90
 -12 -12   0  128.19   23.00
 -12 -12   0   86.19   19.40
  12  12   0   76.79   15.90
 -13 -12   0    8.00   15.20
 -13 -12   0   26.20   20.90
  13  12   0    5.50   15.90
   7 -13   0    2.10   19.80
   7 -13   0   11.90   12.50
   7 -13   0   17.10   12.20
  -7  13   0   16.40   20.10
   6 -13   0   59.29   12.20
   6 -13   0   74.69   17.40
   6 -13   0   37.80   12.20
  -6  13   0   42.30   19.10
   5 -13   0   95.29   12.50
   5 -13   0   83.89   12.50
  -5  13   0   71.79   17.30
   4 -13   0   97.69   13.20
   4 -13   0  133.49   14.00
   4 -13   0   89.79   18.30
  -4  13   0  109.99   17.50
   3 -13   0   44.40   10.40
   3 -13   0   37.50    9.70
   3 -13   0   23.20    9.30
   2 -13   0   18.50    7.40
   2 -13   0   14.30    9.00
   2 -13   0   26.40    9.80
   1 -13   0  250.67   16.60
   1 -13   0  279.27   22.70
   1 -13   0  289.67   20.80
   1 -13   0  275.67   17.10
   0 -13   0   95.49   10.20
   0 -13   0   73.19   12.20
   0 -13   0   70.89   10.40
  -1 -13   0   85.29   12.90
  -1 -13   0  122.39   14.40
  -2 -13   0   95.99   14.20
  -2 -13   0  103.59   12.40
  -3 -13   0   94.09   13.80
  -3 -13   0  140.99   17.00
  -3 -13   0  138.89   16.30
   3  13   0  129.79   16.20
  -4 -13   0   18.50   10.10
  -4 -13   0   12.50    9.60
  -4 -13   0   29.30   10.70
   4  13   0   22.80   10.10
  -5 -13   0   24.70   11.10
  -5 -13   0   22.00    9.00
  -5 -13   0   47.90   12.90
   5  13   0   48.20   12.00
  -6 -13   0   48.40   13.40
  -6 -13   0   56.09    9.20
  -6 -13   0   64.59   14.40
   6  13   0   59.39   12.80
  -7 -13   0   14.70   16.30
  -7 -13   0   27.10   13.00
  -7 -13   0    6.90    7.00
   7  13   0   22.00   13.00
  -8 -13   0   -0.10   11.60
  -8 -13   0   13.10   13.10
  -8 -13   0    5.20    6.60
   8  13   0    8.70   14.00
  -9 -13   0   -2.30   11.60
  -9 -13   0   -8.30    5.50
  -9 -13   0  -18.80   16.00
   9  13   0   -5.10   12.60
   9  13   0  -12.70    5.10
 -10 -13   0   -1.60   14.70
 -10 -13   0    8.80   16.00
 -10 -13   0    3.40    4.80
  10  13   0    0.60    7.60
 -11 -13   0   22.90   18.30
 -11 -13   0   12.60   15.40
  11  13   0    6.80   10.00
 -12 -13   0  107.89   21.00
 -12 -13   0   94.09   24.00
   5 -14   0   31.90   13.20
   5 -14   0   19.00   13.10
   5 -14   0   41.50   17.10
   4 -14   0  109.59   15.40
   4 -14   0   77.59   13.80
   3 -14   0   33.20   11.20
   3 -14   0   29.10   10.10
   3 -14   0   31.50   11.10
   2 -14   0   -1.30    9.20
   2 -14   0   19.20   10.90
   2 -14   0   14.20    7.60
   1 -14   0   15.80   10.60
   1 -14   0   -2.20    4.80
   1 -14   0   11.80    6.70
   1 -14   0    3.30    9.40
   0 -14   0   21.90    8.20
   0 -14   0    3.80   10.50
   0 -14   0   23.00   12.60
  -1 -14   0   56.29   12.30
  -1 -14   0   42.50   10.40
  -2 -14   0  373.86   26.30
  -2 -14   0  367.66   29.40
  -3 -14   0   59.99   12.50
  -3 -14   0   63.19   12.50
  -3 -14   0   31.00   12.00
  -4 -14   0  254.57   22.90
  -4 -14   0  215.78   21.80
  -4 -14   0  225.58   25.80
   4  14   0  238.58   22.50
  -5 -14   0   18.00   16.40
  -5 -14   0   30.50   13.10
   5  14   0    0.70   11.40
  -6 -14   0  175.88   18.00
  -6 -14   0  222.18   24.00
  -6 -14   0  228.68   24.90
   6  14   0  150.88   18.30
  -7 -14   0  135.99   15.10
  -7 -14   0  107.09   16.60
  -7 -14   0  143.69   18.50
   7  14   0  118.89   17.60
  -8 -14   0   76.19    9.80
  -8 -14   0   34.80   14.70
  -8 -14   0   42.80   25.90
   8  14   0   80.59   17.00
  -9 -14   0   27.90   17.10
  -9 -14   0   14.80   13.70
  -9 -14   0   44.30    7.60
 -10 -14   0   34.80   17.70
 -10 -14   0   30.30   20.40
 -10 -14   0   25.70    5.40
 -11 -14   0   29.40   17.50
 -11 -14   0    1.70   18.90
  11  14   0   15.20    7.60
   4 -15   0    0.90   13.00
   4 -15   0    4.00   12.40
   3 -15   0   53.59   10.70
   3 -15   0   76.09   14.10
   3 -15   0   62.59   13.80
   2 -15   0   30.20   13.00
   2 -15   0   29.40    7.80
   2 -15   0   37.10    7.10
   2 -15   0   30.00   11.40
   1 -15   0   65.89   14.30
   1 -15   0   67.89   12.60
   0 -15   0   48.00   14.30
   0 -15   0   48.50   12.40
   0 -15   0   29.40    9.70
  -1 -15   0   60.69   14.80
  -1 -15   0   61.89   11.70
  -1 -15   0   49.80   11.50
  -2 -15   0  167.88   20.90
  -2 -15   0  133.29   18.20
  -3 -15   0   59.49   15.80
  -3 -15   0   85.59   15.20
  -3 -15   0  115.69   17.70
  -4 -15   0   82.89   15.40
  -4 -15   0   71.29   14.50
  -4 -15   0   99.19   15.90
  -5 -15   0   22.60   14.30
  -5 -15   0  -12.10   12.10
  -5 -15   0   10.10   12.10
   5  15   0    6.20   13.40
  -6 -15   0   49.60   16.10
  -6 -15   0   64.89   16.10
   6  15   0   64.79   16.50
  -7 -15   0    5.50   14.70
  -7 -15   0    5.90    9.50
   7  15   0    9.10   15.90
  -8 -15   0   -3.50   15.90
  -8 -15   0    6.30   16.60
  -8 -15   0   -6.60    9.20
  -9 -15   0   46.20    8.10
  -9 -15   0   40.30   19.30
  -9 -15   0   24.80   17.00
 -10 -15   0   35.30   18.80
 -10 -15   0   52.29   22.20
   1 -16   0   17.60   12.70
   1 -16   0  -12.50   13.20
   0 -16   0   93.89   15.30
   0 -16   0  116.29   18.30
  -1 -16   0   37.10   15.90
  -1 -16   0   25.20   12.10
  -1 -16   0   13.70   11.50
  -2 -16   0   13.50   18.30
  -2 -16   0    5.70   14.00
  -2 -16   0   16.20   16.20
  -3 -16   0   -9.50   16.20
  -3 -16   0   25.20   15.40
  -3 -16   0   40.10   15.40
  -4 -16   0   -0.30   15.70
  -4 -16   0  -16.90   14.70
  -4 -16   0   19.10   16.20
  -5 -16   0   14.50   16.20
  -5 -16   0   -2.50   14.20
  -5 -16   0   -5.20   16.30
  -6 -16   0  -13.50   15.00
  -6 -16   0  -20.30   13.00
  -6 -16   0   37.20   29.20
   6  16   0   -6.80   17.30
  -7 -16   0   26.70   19.60
  -7 -16   0   -1.30   18.40
   7  16   0   -4.90   23.10
  -8 -16   0  -22.60   20.60
  -8 -16   0   13.70   19.00
  -8 -16   0   -0.40   10.30
  -8 -16   1   35.20   21.30
  -8 -16   1   16.30   19.00
  -7 -16   1   -2.40    9.90
  -7 -16   1   16.20   17.80
  -7 -16   1   29.90   19.90
  -6 -16   1    5.10   12.50
  -6 -16   1  -13.00   20.80
  -6 -16   1   -9.50   17.60
  -5 -16   1   36.60   18.40
  -5 -16   1  -11.00   16.90
  -5 -16   1   43.60   18.40
  -4 -16   1   56.79   17.40
  -4 -16   1   39.60   17.60
  -4 -16   1    9.70   15.80
  -3 -16   1   60.79   18.80
  -3 -16   1   61.99   18.60
  -3 -16   1  112.29   17.60
  -2 -16   1    9.30   13.10
  -2 -16   1   26.60   17.90
  -2 -16   1  -26.50   13.70
  -2 -16   1    2.20   14.90
  -1 -16   1   11.20   13.50
  -1 -16   1   45.00   15.70
  -1 -16   1   40.20   13.60
   0 -16   1   11.30   14.60
   0 -16   1   18.40   11.20
   0 -16   1    9.40   12.90
   1 -16   1    2.60   14.20
   1 -16   1   19.70   13.40
 -10 -15   1   16.90   22.30
 -10 -15   1    6.90   17.10
  -9 -15   1   11.20   18.30
  -9 -15   1   17.40   19.60
  -9 -15   1   15.40    5.10
  -8 -15   1   31.40   18.70
  -8 -15   1   43.50   17.70
  -8 -15   1   27.30    8.30
   7  15  -1   84.89   15.80
  -7 -15   1   68.39   18.50
  -7 -15   1   83.29   11.30
  -7 -15   1   77.39   19.80
   6  15  -1   38.50   16.50
  -6 -15   1   47.70   15.80
  -6 -15   1   56.29   17.50
  -6 -15   1   29.80   11.10
  -5 -15   1   12.00   14.60
  -5 -15   1   12.50   11.60
  -5 -15   1  -14.90   14.70
  -4 -15   1   28.70   15.20
  -4 -15   1   33.40   21.50
  -4 -15   1   31.70   14.10
  -3 -15   1  236.38   24.60
  -3 -15   1  178.38   20.00
  -3 -15   1  241.98   27.50
  -2 -15   1  666.73   45.40
  -2 -15   1  756.52   43.50
  -1 -15   1  603.44   37.10
  -1 -15   1  593.54   36.50
  -1 -15   1  604.34   40.50
   0 -15   1  200.58   22.10
   0 -15   1  240.68   25.60
   0 -15   1  216.08   19.00
   1 -15   1   13.30   10.90
   1 -15   1    8.10   12.30
   2 -15   1  -11.50   11.50
   2 -15   1    5.60    7.80
   2 -15   1   -7.80   11.80
   2 -15   1   13.80    6.70
   3 -15   1  105.89   16.40
   3 -15   1   84.39   15.00
   3 -15   1   81.79   11.80
  11  14  -1   68.49   11.20
 -11 -14   1   42.30   18.30
 -11 -14   1   76.39   23.20
 -10 -14   1    3.70   19.70
 -10 -14   1    5.20   15.40
  -9 -14   1   20.10   16.20
  -9 -14   1   16.40   17.20
  -9 -14   1   16.10    4.90
   8  14  -1   -7.20   13.30
  -8 -14   1  -18.40   14.30
  -8 -14   1   -6.60    6.50
  -8 -14   1    8.00   16.50
   7  14  -1   66.89   15.90
  -7 -14   1   56.89   17.00
  -7 -14   1   65.39    9.80
  -7 -14   1   66.49   17.20
   6  14  -1  179.48   19.90
  -6 -14   1  223.08   26.00
  -6 -14   1  194.38   18.00
  -6 -14   1  264.97   26.20
   5  14  -1   85.19   14.90
  -5 -14   1   79.89   16.40
  -5 -14   1   93.49   12.20
  -5 -14   1   95.79   15.90
  -4 -14   1   29.00   12.30
  -4 -14   1   11.50   10.50
  -4 -14   1    6.70   18.90
  -3 -14   1   14.20   12.70
  -3 -14   1   18.70   11.10
  -2 -14   1   19.00   10.90
  -2 -14   1    5.20   10.80
  -1 -14   1   80.69   14.20
  -1 -14   1   45.40   13.70
  -1 -14   1   58.69   11.20
   0 -14   1    7.10   10.40
   0 -14   1  -11.60   12.50
   0 -14   1    7.90    8.90
   1 -14   1   80.19   12.70
   1 -14   1   69.39    7.60
   1 -14   1   65.59    9.00
   1 -14   1   90.39   13.00
   1 -14   1   80.49    8.30
   2 -14   1    9.90    8.30
   2 -14   1    3.90    9.20
   2 -14   1  -18.70    9.90
   3 -14   1   13.40   11.50
   3 -14   1   18.20   10.30
   3 -14   1    0.80   10.70
   4 -14   1    9.40   11.30
   4 -14   1   10.40   11.20
   5 -14   1   12.70   16.20
   5 -14   1   21.20   12.00
   5 -14   1   15.40   11.80
  12  13  -1   43.20   12.90
 -12 -13   1   18.30   20.60
 -12 -13   1   29.70   17.60
  11  13  -1    3.40   10.40
 -11 -13   1    7.40   18.30
 -11 -13   1   14.90   14.40
  10  13  -1  102.09   10.80
 -10 -13   1   74.09   16.40
 -10 -13   1   71.19   18.80
   9  13  -1   77.59   14.30
   9  13  -1   91.19    8.70
  -9 -13   1  131.59   19.00
  -9 -13   1  128.69   19.90
  -9 -13   1   81.59    7.90
   8  13  -1   49.20   14.20
  -8 -13   1   48.90    6.90
  -8 -13   1   36.30   14.30
  -8 -13   1   56.09   16.30
   7  13  -1    1.30   12.90
  -7 -13   1   -0.50    6.30
  -7 -13   1    4.70   13.00
   6  13  -1   33.80   12.20
  -6 -13   1   24.40    7.70
  -6 -13   1   34.40   12.20
  -6 -13   1   27.00   13.40
   5  13  -1   50.49   11.90
  -5 -13   1   59.49    9.70
  -5 -13   1   56.29   13.00
  -5 -13   1   56.49   12.50
   4  13  -1  579.24   35.60
  -4 -13   1  584.34   34.70
  -4 -13   1  563.14   37.70
  -4 -13   1  632.34   36.80
  -3 -13   1   45.30   10.80
  -3 -13   1   39.70   11.80
  -3 -13   1   75.29   11.90
  -2 -13   1  176.68   17.50
  -2 -13   1  141.59   16.50
  -1 -13   1    0.30    9.40
  -1 -13   1   -0.10    8.00
   0 -13   1   96.69   13.00
   0 -13   1  119.49   14.60
   0 -13   1  105.39   11.50
   1 -13   1  101.69   11.10
   1 -13   1   87.29   11.20
   1 -13   1   90.29   10.80
   1 -13   1   81.29   12.30
   1 -13   1   87.89    7.90
   2 -13   1   89.39   10.40
   2 -13   1  102.39   13.10
   2 -13   1   67.39   10.70
   3 -13   1  122.19   13.70
   3 -13   1  134.09   14.70
   3 -13   1  105.29   12.70
   4 -13   1    3.70    9.00
   4 -13   1    2.80    9.20
   5 -13   1   26.00   11.30
   5 -13   1   18.60    9.90
  -6  13  -1   55.99   19.80
   6 -13   1   55.49   17.20
   6 -13   1   77.49   14.90
   6 -13   1   51.79   12.10
  -7  13  -1   11.00   19.80
   7 -13   1   34.70   20.40
   7 -13   1   31.70   12.40
   7 -13   1   30.00   14.00
  13  12  -1   52.09   17.60
 -13 -12   1   51.39   21.10
 -13 -12   1   34.30   18.80
  12  12  -1    8.40   23.20
 -12 -12   1    5.00   15.50
 -12 -12   1    8.50   18.20
  11  12  -1   22.30   12.60
 -11 -12   1   21.90   17.80
 -11 -12   1   -0.60   12.60
  10  12  -1    3.60    8.60
  10  12  -1   -9.00   13.60
 -10 -12   1   -3.50   15.20
 -10 -12   1   -9.60   11.50
 -10 -12   1   -8.20   13.10
   9  12  -1   -6.10    6.30
   9  12  -1  -24.30   12.30
  -9 -12   1  -15.50   11.40
  -9 -12   1   -2.40   14.10
  -9 -12   1    1.60    3.70
   8  12  -1  242.28   25.60
   8  12  -1  244.48   15.70
  -8 -12   1  249.97   15.30
  -8 -12   1  270.07   25.40
  -8 -12   1  282.67   26.10
   7  12  -1    6.50   11.40
  -7 -12   1    3.20    9.90
  -7 -12   1   18.00   12.10
  -7 -12   1   -4.00    5.60
   6  12  -1   14.80   10.30
  -6 -12   1   17.90    6.50
  -6 -12   1   21.00   11.20
  -6 -12   1   25.50   10.50
   5  12  -1   20.00   10.00
  -5 -12   1   19.80   10.60
  -5 -12   1   33.90   11.00
  -5 -12   1   18.20    7.20
   4  12  -1  129.59   14.80
  -4 -12   1  125.09   14.20
  -4 -12   1  156.58   17.40
  -4 -12   1   95.89   13.10
   3  12  -1  450.85   28.20
  -3 -12   1  476.35   30.90
  -3 -12   1  476.55   29.30
  -3 -12   1  464.35   28.70
  -2 -12   1  737.83   40.60
  -2 -12   1  720.53   42.30
  -1 -12   1  837.22   45.10
  -1 -12   1  836.82   47.10
   0 -12   1  554.94   29.80
   0 -12   1  431.36   26.30
   0 -12   1  534.55   31.80
   0 -12   1  521.85   28.80
   1 -12   1   -1.60    5.60
   1 -12   1    3.80    7.90
   1 -12   1    1.00    6.00
   1 -12   1    8.40    7.10
   2 -12   1   45.70    8.50
   2 -12   1   26.90    8.00
   2 -12   1   33.70    9.00
   3 -12   1  132.89   15.80
   3 -12   1  145.29   15.60
   3 -12   1  124.39   13.20
  -4  12  -1  192.58   23.30
   4 -12   1  159.18   17.00
   4 -12   1  144.29   17.70
   4 -12   1  159.98   19.10
  -5  12  -1   90.29   15.00
   5 -12   1   86.09   11.40
   5 -12   1  101.49   11.80
   5 -12   1   78.59   14.60
  -6  12  -1    5.70   14.10
   6 -12   1  -12.60   14.00
   6 -12   1    3.40   10.10
   6 -12   1    0.70    8.80
  -7  12  -1   50.89   17.10
   7 -12   1   37.80   17.40
   7 -12   1   66.99   12.00
   7 -12   1   53.59   13.70
  -8  12  -1    2.00   17.70
   8 -12   1    0.70   12.40
   8 -12   1  -15.70   10.70
   8 -12   1   52.99   20.60
  14  11  -1   31.10   20.30
 -14 -11   1   11.70   21.70
  13  11  -1   40.90   17.70
 -13 -11   1   28.40   18.30
  12  11  -1   26.20   15.00
 -12 -11   1   14.70   17.70
  11  11  -1  -10.60   10.90
 -11 -11   1   13.70   15.00
 -11 -11   1   -0.30   12.00
  10  11  -1   66.39   14.60
  10  11  -1   54.89   10.50
 -10 -11   1   83.99   14.80
   9  11  -1   -1.10   12.50
   9  11  -1    6.30    7.40
  -9 -11   1   15.60   11.70
  -9 -11   1   -9.20   10.10
  -9 -11   1   -5.40   11.40
   8  11  -1   -1.20    5.50
   8  11  -1   -4.00   11.20
  -8 -11   1    7.10    4.10
  -8 -11   1   -5.50    8.90
  -8 -11   1   13.80   10.90
   7  11  -1   33.80    5.20
   7  11  -1   43.50   11.50
  -7 -11   1   43.40   12.50
  -7 -11   1   43.60   10.00
  -7 -11   1   34.10    5.80
   6  11  -1   -3.70    8.70
  -6 -11   1    3.00    8.90
  -6 -11   1    6.60    5.10
  -6 -11   1    2.60    8.50
  -5 -11   1   -3.30    8.70
  -5 -11   1    0.30    5.40
  -5 -11   1   -0.80    7.80
   4  11  -1   24.40    8.30
  -4 -11   1   20.90    8.30
  -4 -11   1   27.10    7.40
  -4 -11   1   20.10    8.30
   3  11  -1  101.89   12.40
  -3 -11   1   63.29   10.20
  -3 -11   1   81.39   10.70
   2  11  -1  172.98   14.30
  -2 -11   1  164.58   15.50
  -2 -11   1  191.18   17.00
  -1 -11   1   49.10    8.10
  -1 -11   1   42.60    9.10
   0 -11   1    1.90    7.10
   0 -11   1    1.50    4.60
   0 -11   1   -5.60    2.80
   0 -11   1   -1.70    5.40
   1 -11   1  336.37   20.20
   1 -11   1  339.87   19.70
   1 -11   1  334.17   21.40
   1 -11   1  349.96   22.70
   2 -11   1  135.69   13.90
   2 -11   1  136.49   13.80
   2 -11   1  159.28   14.90
  -3  11  -1  -10.40    8.90
   3 -11   1    2.50    7.70
   3 -11   1   -4.70    6.40
   3 -11   1    2.60    6.60
  -4  11  -1   33.90   11.30
   4 -11   1   51.49    9.10
   4 -11   1   54.49    8.30
   4 -11   1   56.59   10.80
  -5  11  -1   40.50   11.80
   5 -11   1   52.09   11.80
   5 -11   1   42.50    8.40
   5 -11   1   52.79    9.10
  -6  11  -1   17.40   11.90
   6 -11   1    2.20   10.20
   6 -11   1   18.40    8.00
   6 -11   1   38.60   13.60
  -7  11  -1  116.19   16.90
   7 -11   1  124.79   19.30
   7 -11   1  147.89   18.00
   7 -11   1  136.29   16.20
  -8  11  -1    6.20   14.60
   8 -11   1  -10.60    9.40
   8 -11   1    1.90   17.90
   8 -11   1    7.20   10.70
  -9  11  -1    6.30   16.40
   9 -11   1  -41.60   18.90
   9 -11   1   -4.60   13.00
  14  10  -1   38.20   21.60
 -14 -10   1   38.20   20.10
  13  10  -1   -2.90   16.60
 -13 -10   1    9.10   17.90
  12  10  -1    1.50   13.40
 -12 -10   1  -11.80   14.90
 -12 -10   1    2.80   10.00
  11  10  -1   33.70   13.70
  11  10  -1   20.20   11.60
 -11 -10   1   46.50   13.70
 -11 -10   1   13.80   15.30
  10  10  -1   -5.40   11.60
  10  10  -1    2.30    8.60
 -10 -10   1   -3.10   10.40
 -10 -10   1   -3.40   11.20
   9  10  -1  192.48   16.50
   9  10  -1  245.28   22.70
  -9 -10   1  209.88   22.50
  -9 -10   1  205.08   21.50
   8  10  -1  206.48   20.70
   8  10  -1  208.88   14.60
  -8 -10   1  195.88   20.30
  -8 -10   1  210.28   21.00
  -8 -10   1  177.48   11.50
   7  10  -1   58.09   10.90
   7  10  -1   59.89    6.80
  -7 -10   1   63.69    7.20
  -7 -10   1   66.09   11.40
  -7 -10   1   55.69   11.10
   6  10  -1  181.68   17.80
   6  10  -1  175.38   11.30
  -6 -10   1  179.78   12.10
  -6 -10   1  191.38   18.20
  -6 -10   1  178.28   17.50
   5  10  -1  152.78   15.50
  -5 -10   1  132.89   15.60
  -5 -10   1  169.98   16.00
  -5 -10   1  138.29   11.50
  -4 -10   1  179.98   13.70
  -4 -10   1  183.78   16.30
  -4 -10   1  194.08   16.90
   3  10  -1  312.77   20.10
  -3 -10   1  336.87   21.80
  -3 -10   1  293.47   20.70
   2  10  -1  365.36   21.90
  -2 -10   1  368.26   23.80
  -2 -10   1  377.16   22.90
  -1 -10   1  101.59    6.30
  -1 -10   1   92.59   10.80
  -1 -10   1   96.39   12.40
   0 -10   1  143.29    9.40
   0 -10   1  154.98   11.90
   0 -10   1  169.58   14.20
   1 -10   1  471.75   27.20
   1 -10   1  411.86   25.10
   1 -10   1  470.05   25.90
   1 -10   1  464.15   24.60
  -2  10  -1    2.80    7.20
   2 -10   1    6.70    6.00
   2 -10   1   -0.30    6.40
   2 -10   1    7.40    5.40
  -3  10  -1   -1.30    7.40
   3 -10   1   -1.30    5.20
   3 -10   1  -12.80    6.80
   3 -10   1   -6.30    5.30
  -4  10  -1   17.80    8.80
   4 -10   1   14.40    6.10
   4 -10   1   15.90    6.70
   4 -10   1    2.70    9.00
  -5  10  -1   41.70    9.80
   5 -10   1   22.50   10.60
   5 -10   1   35.50    7.80
   5 -10   1   21.50    6.70
  -6  10  -1   -3.60    9.70
   6 -10   1    5.90   11.60
   6 -10   1   -8.70    7.00
   6 -10   1    1.50    6.50
  -7  10  -1  119.19   17.10
   7 -10   1  143.89   14.70
   7 -10   1  121.89   17.30
  -8  10  -1   40.30   13.60
   8 -10   1   44.20   11.20
   8 -10   1   74.79   17.30
   8 -10   1   56.89    9.70
  -9  10  -1    3.60   14.50
   9 -10   1   12.00   11.30
   9 -10   1  -21.50   18.10
 -10  10  -1   23.70   15.70
  10 -10   1    2.90   11.80
  15   9  -1   61.29    9.70
  15   9  -1  137.09   32.30
 -15  -9   1  111.79   25.80
  14   9  -1   74.89    9.20
  14   9  -1   96.39   22.10
 -14  -9   1   90.59   22.20
  13   9  -1   35.60   16.70
 -13  -9   1   22.60   16.80
  12   9  -1   52.49   14.00
  12   9  -1   76.29   13.60
 -12  -9   1   27.20   10.90
 -12  -9   1   31.70   14.60
  11   9  -1   37.60   13.60
  11   9  -1   24.80   11.80
 -11  -9   1   19.50   13.70
 -11  -9   1   10.70   11.30
  10   9  -1   11.30   11.20
  10   9  -1   18.00   11.80
 -10  -9   1   26.60   10.30
 -10  -9   1   24.00   11.40
   9   9  -1  345.27   23.40
   9   9  -1  375.16   27.50
  -9  -9   1  357.86   25.60
  -9  -9   1  370.16   27.40
   8   9  -1  130.59   12.50
   8   9  -1  161.58   15.80
  -8  -9   1  115.59   13.90
  -8  -9   1  139.69   15.90
  -8  -9   1  124.89    8.50
   7   9  -1  463.95   29.20
   7   9  -1  455.75   25.20
  -7  -9   1  447.06   23.80
  -7  -9   1  476.35   29.70
   6   9  -1   13.90    4.30
   6   9  -1   20.60    7.90
  -6  -9   1   17.50    7.10
  -6  -9   1   17.10    4.10
  -6  -9   1   19.30    7.80
   5   9  -1   13.60    3.20
   5   9  -1   18.40    7.70
  -5  -9   1   13.10    6.70
  -5  -9   1   23.20    7.50
  -5  -9   1   15.30    4.40
   4   9  -1   17.80    6.30
  -4  -9   1   20.00    6.20
  -4  -9   1   26.40    7.00
  -4  -9   1   21.10    5.20
   3   9  -1   59.49    7.70
  -3  -9   1   60.49    8.60
  -3  -9   1   71.39    8.90
   2   9  -1  694.73   37.50
  -2  -9   1  722.53   38.20
  -2  -9   1  722.93   39.10
   1   9  -1   -0.60    4.00
  -1  -9   1   -0.10    4.50
  -1  -9   1    2.10    1.90
  -1  -9   1    5.10    5.00
   0  -9   1  159.98   13.30
   0  -9   1  162.08   11.60
  -1   9  -1   18.80    7.10
   1  -9   1   16.80    4.80
   1  -9   1   14.50    3.80
   1  -9   1   16.70    5.50
  -2   9  -1  133.99   13.80
   2  -9   1  138.99   11.40
   2  -9   1  133.99   12.20
   2  -9   1  152.88   11.00
  -3   9  -1  322.97   21.00
   3  -9   1  306.17   18.90
   3  -9   1  290.27   20.50
   3  -9   1  303.87   19.10
  -4   9  -1  301.97   21.20
   4  -9   1  286.97   21.60
   4  -9   1  325.17   19.40
   4  -9   1  317.07   19.70
  -5   9  -1   27.70    9.60
   5  -9   1   24.90    6.20
   5  -9   1   32.00    7.30
   5  -9   1   23.60   12.80
  -6   9  -1   59.89   10.40
   6  -9   1   93.39   10.60
   6  -9   1   79.39    8.80
   6  -9   1   74.09   13.40
  -7   9  -1    7.10    8.70
   7  -9   1    2.10   12.00
   7  -9   1    5.50    7.20
   7  -9   1   -6.60    6.40
  -8   9  -1   56.49   12.10
   8  -9   1   48.10   15.40
   8  -9   1   50.39    9.10
  -9   9  -1   18.00   14.20
   9  -9   1   15.90    9.70
   9  -9   1   50.19   17.80
 -10   9  -1   56.89   15.30
  10  -9   1   34.20   12.20
  10  -9   1   25.00   17.70
 -11   9  -1  -12.30   15.10
  11  -9   1   26.00   13.30
  15   8  -1   21.70    9.60
 -15  -8   1   -8.00   20.20
  14   8  -1   27.50    8.90
  14   8  -1   15.30   19.20
 -14  -8   1    1.10   18.00
  13   8  -1  127.59   19.10
  13   8  -1  162.48   14.80
 -13  -8   1  191.08   19.40
 -13  -8   1  153.58   22.20
  12   8  -1  126.29   16.70
  12   8  -1  143.59   17.50
  12   8  -1  130.09   12.00
 -12  -8   1  113.89   13.80
  11   8  -1   67.69    7.60
  11   8  -1   81.39   13.80
 -11  -8   1   84.29   14.90
 -11  -8   1   81.29   11.80
  10   8  -1   31.10    9.90
  10   8  -1   37.40    5.40
  10   8  -1   25.10   10.80
 -10  -8   1   32.30    9.50
 -10  -8   1   33.60   10.50
   9   8  -1    2.90    8.90
   9   8  -1   15.50    7.50
  -9  -8   1   18.30   10.10
  -9  -8   1    8.30    8.60
   8   8  -1  123.59   12.40
   8   8  -1  106.09   12.70
  -8  -8   1  102.59   12.30
  -8  -8   1  114.89   13.90
   7   8  -1  361.36   24.00
   7   8  -1  313.27   18.90
  -7  -8   1  289.27   16.50
  -7  -8   1  320.67   22.20
   6   8  -1  125.79    9.70
   6   8  -1  124.79   13.60
  -6  -8   1  127.19   13.50
  -6  -8   1  129.39    8.40
   5   8  -1   52.99    7.60
   5   8  -1   61.09    6.00
  -5  -8   1   54.29    5.30
  -5  -8   1   61.19    8.80
  -5  -8   1   45.00    7.80
   4   8  -1   16.60    2.80
   4   8  -1   14.30    5.30
  -4  -8   1   20.50    4.20
  -4  -8   1   12.30    5.30
  -4  -8   1    2.90    4.80
  -4  -8   1   14.30    3.20
   3   8  -1   32.00    6.20
  -3  -8   1   36.90    3.60
  -3  -8   1   30.80    6.10
  -3  -8   1   32.60    6.50
   2   8  -1   41.40    5.80
  -2  -8   1   42.60    3.40
  -2  -8   1   36.00    6.00
  -2  -8   1   34.70    6.00
   1   8  -1   54.79    5.80
  -1  -8   1   49.60    4.00
  -1  -8   1   59.09    6.40
  -1  -8   1   42.00    6.60
   0  -8   1  110.39    8.60
   0  -8   1  113.69   10.70
  -1   8  -1  688.63   36.10
   1  -8   1  656.03   34.80
   1  -8   1  661.43   35.60
   1  -8   1  654.83   34.00
  -2   8  -1  169.18   14.20
   2  -8   1  193.98   10.60
   2  -8   1  180.18   13.20
   2  -8   1  199.98   12.80
  -3   8  -1   41.50    7.10
   3  -8   1   39.80    5.70
   3  -8   1   45.70    6.10
  -4   8  -1   26.40    6.50
   4  -8   1   19.10    5.30
   4  -8   1   42.80    5.90
   4  -8   1   26.30    7.70
  -5   8  -1  292.57   19.60
   5  -8   1  298.07   18.60
   5  -8   1  256.17   21.90
   5  -8   1  297.67   17.80
  -6   8  -1  225.78   18.00
   6  -8   1  205.58   16.50
   6  -8   1  253.77   15.40
   6  -8   1  233.28   21.10
  -7   8  -1   -0.80    7.30
   7  -8   1    7.60    6.00
   7  -8   1   11.50    6.60
   7  -8   1   10.20   11.30
  -8   8  -1    6.20    9.80
   8  -8   1    5.50   12.70
   8  -8   1   -1.40    6.70
   8  -8   1    3.10    8.30
  -9   8  -1   -3.70    8.80
  -9   8  -1   -0.50    9.70
   9  -8   1   11.00   12.10
   9  -8   1   12.60   15.00
  10  -8   1    1.10   17.70
  10  -8   1    0.70    9.80
 -11   8  -1   59.69   15.50
  11  -8   1  102.09   15.40
 -12   8  -1   23.30   14.90
  12  -8   1   24.50   13.90
  15   7  -1   84.39   11.90
 -15  -7   1   62.49   21.50
  14   7  -1  -19.40    8.20
  14   7  -1   -8.70   19.10
 -14  -7   1   14.20   16.90
  13   7  -1   70.89   17.10
  13   7  -1  138.49   16.40
  13   7  -1  106.99   13.10
 -13  -7   1  113.49   14.20
 -13  -7   1  108.69   18.90
  12   7  -1   52.89    7.90
  12   7  -1   61.59   13.80
  12   7  -1   83.69   14.70
 -12  -7   1   61.79   15.20
 -12  -7   1   71.99   12.30
  11   7  -1   21.60   10.80
  11   7  -1   21.20   11.90
  11   7  -1   19.60    6.10
 -11  -7   1   18.00   11.50
 -11  -7   1   23.30    9.60
  10   7  -1   -2.40    4.60
  10   7  -1   -2.00    8.50
  10   7  -1    5.10    9.10
 -10  -7   1    1.80    9.30
 -10  -7   1    2.60    7.30
   9   7  -1  156.88   11.00
   9   7  -1  169.48   16.00
   9   7  -1  163.58   17.80
  -9  -7   1  157.98   17.50
  -9  -7   1  182.78   16.10
   8   7  -1    0.30   11.60
   8   7  -1    3.60    3.50
   8   7  -1   -3.30    5.90
  -8  -7   1    0.70    7.10
  -8  -7   1    0.40    7.20
   7   7  -1   46.00    9.50
   7   7  -1   51.19    7.00
  -7  -7   1   52.59   11.70
  -7  -7   1   40.10    9.20
  -7  -7   1   52.29    4.90
   6   7  -1  121.09   12.80
   6   7  -1  132.99   10.10
  -6  -7   1  135.79   13.10
  -6  -7   1  134.59    8.20
   5   7  -1  191.08   14.50
   5   7  -1  197.88   11.90
  -5  -7   1  199.88   11.20
  -5  -7   1  192.38   14.80
   4   7  -1  499.85   27.40
   4   7  -1  500.45   25.10
  -4  -7   1  480.75   25.30
  -4  -7   1  475.25   27.60
   3   7  -1  115.29   10.10
  -3  -7   1  127.59   10.50
  -3  -7   1  116.49    8.90
  -3  -7   1  116.29   10.80
  -3  -7   1  123.29    7.30
   2   7  -1  265.67   15.60
  -2  -7   1  244.38   15.70
  -2  -7   1  270.17   16.50
  -2  -7   1  255.77   13.40
   1   7  -1  162.78   10.90
  -1  -7   1  168.58   12.30
  -1  -7   1  177.78    9.20
  -1  -7   1  163.98   11.20
   0   7  -1    3.70    2.80
   0  -7   1    6.20    3.10
   0  -7   1    0.00    3.40
  -1   7  -1  480.55   27.50
   1  -7   1  508.15   27.20
   1  -7   1  505.45   26.60
   1  -7   1  504.75   25.80
  -2   7  -1   68.69    7.50
   2  -7   1   89.09    7.50
   2  -7   1   74.29    5.20
   2  -7   1   70.99    7.80
  -3   7  -1  102.49   10.20
   3  -7   1   94.59    8.50
   3  -7   1  100.89    8.70
  -4   7  -1  119.89   11.10
   4  -7   1  135.19   10.30
   4  -7   1  120.39    9.70
  -5   7  -1  168.38   13.20
   5  -7   1  169.98   16.00
   5  -7   1  168.68   11.50
   5  -7   1  153.68   12.20
  -6   7  -1   60.49    7.80
  -6   7  -1   67.59    9.30
   6  -7   1   72.79    8.70
   6  -7   1   41.40    7.00
   6  -7   1   65.79   11.50
  -7   7  -1   63.19    9.20
  -7   7  -1   83.49   10.50
   7  -7   1  113.19   10.20
   7  -7   1   84.49    9.70
  -8   7  -1    3.90    7.60
  -8   7  -1   22.10    8.00
   8  -7   1    6.90    6.80
   8  -7   1   24.30   12.80
  -9   7  -1   44.90   10.40
   9  -7   1   42.70   14.60
   9  -7   1   27.80    8.50
 -10   7  -1   82.59   11.00
 -10   7  -1   82.09   12.00
  10  -7   1   63.29   18.30
  10  -7   1   66.49   12.00
  11  -7   1   -3.60    9.90
  11  -7   1   18.60   17.40
 -12   7  -1   13.60   14.40
  12  -7   1  -15.90   12.30
  12  -7   1   -3.20   15.00
  15   6  -1   24.00   10.60
 -15  -6   1   21.20   17.50
  14   6  -1   51.39   17.50
  14   6  -1   61.59   22.30
  14   6  -1   33.50    9.00
 -14  -6   1   63.69   17.40
  13   6  -1   10.90   13.20
  13   6  -1   17.70    7.50
  13   6  -1    7.60   14.30
 -13  -6   1    4.70   15.00
 -13  -6   1   14.30   10.20
  12   6  -1   32.20   13.80
  12   6  -1   24.70    6.90
  12   6  -1   -3.50   12.10
 -12  -6   1   17.10   12.10
 -12  -6   1   13.70    9.10
  11   6  -1   37.40   11.50
  11   6  -1   36.10   11.10
  11   6  -1   35.90    6.60
 -11  -6   1   20.40   11.20
 -11  -6   1   38.10    9.40
  10   6  -1  116.99   13.70
  10   6  -1  124.79   14.60
  10   6  -1  140.69   10.40
 -10  -6   1  144.79   14.50
 -10  -6   1  118.79   14.30
   9   6  -1   69.09    7.40
   9   6  -1   59.49   10.90
   9   6  -1   71.19   10.10
  -9  -6   1   62.99   10.10
   8   6  -1  138.99   14.60
   8   6  -1  143.49    9.20
   8   6  -1  116.59   13.00
  -8  -6   1  149.69   14.60
  -8  -6   1  131.09   12.90
   7   6  -1  446.46   26.10
   7   6  -1  480.55   24.70
  -7  -6   1  447.86   27.70
  -7  -6   1  471.85   26.60
   6   6  -1   10.90    5.60
   6   6  -1   17.70    4.80
  -6  -6   1   27.00    5.90
  -6  -6   1   22.00    2.80
  -6  -6   1   17.80    5.70
   5   6  -1  602.14   29.90
   5   6  -1  567.74   31.50
  -5  -6   1  555.54   28.80
  -5  -6   1  573.04   30.00
  -5  -6   1  568.24   31.70
   4   6  -1  133.99    8.80
   4   6  -1  142.69   11.20
  -4  -6   1  145.49    8.90
  -4  -6   1  141.59    8.40
  -4  -6   1  133.99   11.30
   3   6  -1  806.42   41.90
   3   6  -1  819.22   40.20
  -3  -6   1  800.52   42.10
  -3  -6   1  775.02   40.60
  -3  -6   1  843.82   40.40
   2   6  -1   37.80    4.70
  -2  -6   1   31.30    4.70
  -2  -6   1   31.50    3.10
  -2  -6   1   37.90    4.90
   1   6  -1  368.86   19.90
  -1  -6   1  380.36   18.70
  -1  -6   1  358.16   20.00
  -1  -6   1  363.86   20.80
   0   6  -1  376.66   19.60
   0  -6   1  376.26   19.90
   0  -6   1  365.36   20.80
  -1   6  -1  710.23   36.50
   1  -6   1  708.33   36.20
   1  -6   1  647.84   36.30
   1  -6   1  715.53   35.70
  -2   6  -1 2822.02  140.99
   2  -6   1 2822.62  140.69
   2  -6   1 2868.01  140.59
   2  -6   1 2912.81  139.49
  -3   6  -1  815.12   42.20
   3  -6   1  809.02   41.90
   3  -6   1  830.02   41.80
  -4   6  -1  967.20   50.19
   4  -6   1  994.50   50.09
   4  -6   1  986.10   49.70
  -5   6  -1   33.20    7.20
  -5   6  -1   29.20    5.50
   5  -6   1   29.70    4.60
   5  -6   1   22.00    4.80
  -6   6  -1   31.60    5.90
  -6   6  -1   39.20    6.60
   6  -6   1   24.20    5.30
   6  -6   1   11.40    9.50
   6  -6   1   32.90    5.20
  -7   6  -1  191.48   15.10
  -7   6  -1  197.58   15.70
   7  -6   1  220.58   14.00
   7  -6   1  200.98   15.00
   7  -6   1  220.38   20.90
  -8   6  -1  519.35   29.60
  -8   6  -1  525.45   30.20
   8  -6   1  515.15   29.80
   8  -6   1  508.05   34.60
  -9   6  -1  275.17   19.50
  -9   6  -1  275.37   20.50
   9  -6   1  246.98   19.30
   9  -6   1  254.77   26.40
 -10   6  -1   50.89   10.40
  10  -6   1   66.99   17.10
  10  -6   1   67.19   11.30
 -11   6  -1   22.10   10.60
 -11   6  -1   23.10   12.10
  11  -6   1   17.30   18.30
  11  -6   1   24.90   10.00
 -12   6  -1   27.30   14.20
  12  -6   1   34.80   14.10
  12  -6   1   22.30   12.10
 -13   6  -1   24.10   14.70
  13  -6   1   36.50   14.90
  13  -6   1   34.20   17.00
  15   5  -1   17.80   10.40
 -15  -5   1    9.10   17.20
  14   5  -1   21.20   13.70
  14   5  -1   14.30   15.90
  14   5  -1    5.10    8.70
 -14  -5   1    7.30   15.40
  13   5  -1   10.40    7.60
  13   5  -1   22.30   15.20
  13   5  -1  -24.20   12.60
 -13  -5   1    9.30   12.90
 -13  -5   1    8.30   10.20
  12   5  -1    7.60   12.60
  12   5  -1   38.10   12.10
  12   5  -1   27.10    7.10
 -12  -5   1   32.10   12.80
 -12  -5   1   15.30    8.80
  11   5  -1   20.90    9.70
  11   5  -1   25.70    6.30
  11   5  -1   31.40   11.30
 -11  -5   1   24.90    8.80
 -11  -5   1   27.90   10.60
  10   5  -1   22.10    9.00
  10   5  -1   26.10    9.90
  10   5  -1   18.70    5.00
 -10  -5   1   17.40    7.50
 -10  -5   1   11.70    8.10
   9   5  -1   12.10    4.20
   9   5  -1    5.70    7.30
   9   5  -1    8.40    8.30
  -9  -5   1   11.80    6.60
  -9  -5   1   12.70    7.20
   8   5  -1   29.80    4.20
   8   5  -1   32.00    7.40
   8   5  -1   27.80    7.40
  -8  -5   1   29.40    7.70
   7   5  -1  137.59   12.70
   7   5  -1  163.28    9.40
   7   5  -1  142.79   13.40
  -7  -5   1  143.99   13.20
  -7  -5   1  184.28   12.80
   6   5  -1   -0.70    4.00
   6   5  -1    5.30    4.80
   6   5  -1    7.90    2.50
  -6  -5   1    2.20    4.60
  -6  -5   1    4.60    4.60
   5   5  -1  201.68   14.20
   5   5  -1  210.08   11.30
   5   5  -1  203.38   12.70
  -5  -5   1  195.28   12.90
  -5  -5   1  218.18   11.10
  -5  -5   1  215.38   14.40
   4   5  -1  440.36   24.20
   4   5  -1  433.46   22.90
  -4  -5   1  417.36   24.30
  -4  -5   1  474.55   23.10
  -4  -5   1  425.06   22.10
   3   5  -1  174.28   11.40
   3   5  -1  161.98    9.60
  -3  -5   1  172.18    9.70
  -3  -5   1  184.48    9.80
  -3  -5   1  172.58   11.50
   2   5  -1 1398.66   67.99
   2   5  -1 1392.16   69.19
  -2  -5   1 1317.57   69.49
  -2  -5   1 1399.26   68.09
  -2  -5   1 1427.66   69.39
   1   5  -1  506.65   27.10
  -1  -5   1  542.65   27.30
  -1  -5   1  531.55   26.20
  -1  -5   1  525.35   27.80
   0   5  -1  702.33   34.30
   0   5  -1  671.13   35.30
   0  -5   1  673.23   34.50
   0  -5   1  684.13   35.10
  -1   5  -1  839.12   43.40
   1  -5   1  870.31   43.00
   1  -5   1  860.61   42.40
   1  -5   1  845.52   43.30
  -2   5  -1   22.00    4.00
   2  -5   1   25.10    2.70
   2  -5   1   27.90    3.70
  -3   5  -1  139.49    9.70
   3  -5   1  133.19    9.20
   3  -5   1  141.19    9.10
  -4   5  -1  639.34   34.00
  -4   5  -1  644.34   33.80
   4  -5   1  632.04   33.80
   4  -5   1  695.33   33.50
  -5   5  -1   89.19    8.40
  -5   5  -1   93.49    8.80
   5  -5   1   82.79    8.20
   5  -5   1  104.69    7.80
  -6   5  -1   94.49    9.20
  -6   5  -1  103.39    9.90
   6  -5   1  104.29    9.10
   6  -5   1   97.39    8.30
   6  -5   1   88.09   11.10
  -7   5  -1  198.58   13.50
   7  -5   1  193.48   13.90
   7  -5   1  174.58   18.50
  -8   5  -1   54.99    8.80
  -8   5  -1   50.19    7.00
   8  -5   1   59.59    8.20
   8  -5   1   35.00   11.40
  -9   5  -1    4.20    7.50
  -9   5  -1    3.60    6.10
   9  -5   1   -4.60    6.20
   9  -5   1   -5.90   12.00
 -10   5  -1   70.69   11.20
 -10   5  -1   49.80    8.90
  10  -5   1   44.80   16.10
  10  -5   1   42.00    9.00
 -11   5  -1   29.00   10.50
 -11   5  -1   30.70    9.50
  11  -5   1    3.30   15.90
 -12   5  -1   90.59   14.40
  12  -5   1   88.69   15.50
  12  -5   1   83.09   13.50
 -13   5  -1   14.40   13.50
  13  -5   1    0.50   13.90
  13  -5   1  -14.10   11.40
  15   4  -1   16.00   10.60
 -15  -4   1   18.10   16.50
  14   4  -1   26.30   13.70
  14   4  -1   39.00   16.00
  14   4  -1   40.60   10.10
 -14  -4   1   34.00   15.20
  13   4  -1   27.70   12.10
  13   4  -1   29.50    8.30
  13   4  -1   55.09   16.60
 -13  -4   1   21.00   10.80
 -13  -4   1   48.20   14.10
  12   4  -1  245.08   24.30
  12   4  -1  198.28   22.00
  12   4  -1  217.38   16.00
 -12  -4   1  183.48   18.50
 -12  -4   1  211.18   22.20
  11   4  -1   31.40   10.40
  11   4  -1   44.30    7.30
  11   4  -1   36.50   11.80
 -11  -4   1   51.59   11.00
 -11  -4   1   28.80    8.40
  10   4  -1  292.67   18.30
  10   4  -1  347.67   25.70
  10   4  -1  306.37   22.50
 -10  -4   1  306.87   22.40
 -10  -4   1  291.97   20.10
   9   4  -1   46.30    5.70
   9   4  -1   45.90    8.20
  -9  -4   1   48.70    7.80
  -9  -4   1   28.70    7.90
   8   4  -1  170.58   14.40
   8   4  -1  172.38   10.90
   8   4  -1  177.08   14.90
  -8  -4   1  165.08   14.40
  -8  -4   1  155.78   12.80
   7   4  -1  231.98   13.30
   7   4  -1  225.08   16.40
   7   4  -1  235.38   16.30
  -7  -4   1  265.87   15.30
  -7  -4   1  219.18   16.40
   6   4  -1  443.66   23.40
   6   4  -1  397.06   21.60
   6   4  -1  437.46   23.90
  -6  -4   1  436.56   24.00
  -6  -4   1  357.46   22.80
   5   4  -1   14.40    4.30
   5   4  -1   14.10    4.10
   5   4  -1   13.50    2.20
  -5  -4   1    8.00    4.30
  -5  -4   1    7.50    3.80
  -5  -4   1   14.20    2.10
  -5  -4   1   11.80    4.10
   4   4  -1  760.62   37.20
   4   4  -1  769.62   38.20
   4   4  -1  765.72   39.00
  -4  -4   1  728.73   37.10
  -4  -4   1  754.42   38.20
  -4  -4   1  737.53   39.10
   3   4  -1  397.06   21.50
   3   4  -1  401.76   20.40
  -3  -4   1  387.46   19.90
  -3  -4   1  412.76   21.10
  -3  -4   1  384.26   21.50
   2   4  -1   27.80    2.80
   2   4  -1   24.10    3.60
  -2  -4   1   30.40    3.90
  -2  -4   1   26.30    2.80
   1   4  -1  166.78    9.80
  -1  -4   1  175.68    9.90
  -1  -4   1  159.68   10.30
  -1  -4   1  174.68    8.90
   0   4  -1 3594.54  179.48
   0   4  -1 3658.33  178.78
   0  -4   1 3683.23  178.98
   0  -4   1 3722.93  179.48
  -1   4  -1  125.09    8.60
   1  -4   1  127.29    8.20
   1  -4   1  138.69    7.90
   1  -4   1  139.09    7.40
  -2   4  -1  608.64   31.80
   2  -4   1  624.94   30.60
   2  -4   1  628.94   31.60
   2  -4   1  629.74   31.60
  -3   4  -1  909.91   45.00
  -3   4  -1  860.11   44.80
   3  -4   1  915.61   45.00
   3  -4   1  885.01   44.60
  -4   4  -1  199.08   12.30
  -4   4  -1  213.38   12.70
   4  -4   1  232.28   12.00
   4  -4   1  194.38   12.40
  -5   4  -1  185.28   11.70
  -5   4  -1  192.68   12.20
   5  -4   1  199.88   11.20
   5  -4   1  182.58   11.90
   5  -4   1  191.08   10.00
  -6   4  -1  541.65   29.00
  -6   4  -1  539.45   28.40
   6  -4   1  545.85   31.50
   6  -4   1  525.95   27.10
   6  -4   1  550.84   28.90
  -7   4  -1    3.80    4.90
  -7   4  -1   10.40    4.20
   7  -4   1    7.20    2.80
   7  -4   1    2.60    4.40
   7  -4   1   16.60   15.50
  -8   4  -1   24.10    6.60
  -8   4  -1   27.10    5.30
   8  -4   1   22.90   12.70
   8  -4   1   26.40    4.10
   8  -4   1   18.80    5.70
  -9   4  -1  688.23   36.20
  -9   4  -1  698.83   37.30
   9  -4   1  680.33   41.60
   9  -4   1  662.73   37.00
   9  -4   1  651.23   34.80
 -10   4  -1   37.60    8.70
 -10   4  -1   36.00    7.30
  10  -4   1   27.80   13.20
  10  -4   1   43.00    8.90
 -11   4  -1   92.09   11.90
  11  -4   1  119.79   18.30
  11  -4   1  123.19   13.40
  11  -4   1  126.59   15.00
 -12   4  -1   53.69   10.80
 -12   4  -1   58.89   11.20
  12  -4   1   77.39   13.20
  12  -4   1   69.29   15.90
 -13   4  -1  184.78   22.20
  13  -4   1  160.28   19.50
  13  -4   1  184.48   21.90
 -14   4  -1   89.89   15.90
  14  -4   1  130.79   17.10
  14  -4   1  142.89   20.20
  15   3  -1    4.90   13.80
  15   3  -1    2.70   10.90
 -15  -3   1   12.60   16.20
  14   3  -1  119.09   21.30
  14   3  -1   98.29   12.70
  14   3  -1   90.09   16.10
  14   3  -1   66.99   15.10
 -14  -3   1   98.09   17.30
  13   3  -1   28.10   11.80
  13   3  -1    9.70   12.70
  13   3  -1   19.60   14.60
  13   3  -1   19.70    8.80
 -13  -3   1    7.60   12.50
 -13  -3   1   19.70   10.30
  12   3  -1   -2.90    6.60
  12   3  -1  -11.10   10.80
  12   3  -1   22.90   10.20
  12   3  -1   -0.30   11.90
 -12  -3   1   -2.60    9.60
 -12  -3   1   -0.90    8.00
  11   3  -1  104.99   13.00
  11   3  -1  100.29   11.60
  11   3  -1  101.29   12.80
  11   3  -1  129.09   16.50
 -11  -3   1  128.59   14.80
 -11  -3   1  142.19   14.70
  10   3  -1   36.00    6.20
  10   3  -1   24.90   13.30
  10   3  -1   37.30    8.30
  10   3  -1    9.70    8.10
 -10  -3   1   25.00    7.20
 -10  -3   1   37.40    8.40
   9   3  -1  359.46   25.20
   9   3  -1  350.06   20.80
   9   3  -1  391.86   25.00
   9   3  -1  371.36   23.00
  -9  -3   1  381.26   23.80
   8   3  -1    0.40    5.90
   8   3  -1    3.40    3.50
   8   3  -1    2.00    6.50
   8   3  -1    5.30    5.70
  -8  -3   1   -5.50    4.60
  -8  -3   1    1.10    5.00
   7   3  -1  258.17   17.20
   7   3  -1  247.18   16.60
   7   3  -1  279.97   17.90
   7   3  -1  263.37   14.70
  -7  -3   1  254.57   15.90
  -7  -3   1  278.27   17.50
   6   3  -1  142.79   12.30
   6   3  -1  157.98   12.10
   6   3  -1  161.78    9.60
  -6  -3   1  188.08   11.40
  -6  -3   1  157.08   12.30
   5   3  -1   81.39    8.20
   5   3  -1   91.89    5.90
   5   3  -1   93.89    8.30
  -5  -3   1   94.89    7.70
  -5  -3   1   77.69    8.00
  -5  -3   1   90.99    8.10
   4   3  -1  295.97   15.30
   4   3  -1  298.37   17.10
   4   3  -1  316.67   16.70
  -4  -3   1  287.67   16.60
  -4  -3   1  302.47   16.60
  -4  -3   1  303.57   17.10
   3   3  -1   33.20    3.50
   3   3  -1   25.70    3.80
   3   3  -1   32.70    2.60
  -3  -3   1   32.50    4.00
  -3  -3   1   37.00    2.50
  -3  -3   1   32.60    4.10
   2   3  -1  199.28   11.60
   2   3  -1  207.58   10.80
  -2  -3   1  210.28   11.70
  -2  -3   1  196.08   10.50
  -2  -3   1  199.38   10.80
   1   3  -1 3499.95  170.18
   1   3  -1 3552.34  170.78
  -1  -3   1 3437.36  170.28
   0   3  -1 2099.79  100.69
   0  -3   1 2106.69  100.79
   0  -3   1 1970.00  101.59
  -1   3  -1   92.89    6.40
   1  -3   1  107.79    6.10
   1  -3   1   93.49    5.40
  -2   3  -1   54.19    4.50
  -2   3  -1   55.79    4.70
   2  -3   1   51.49    4.60
   2  -3   1   59.99    4.30
  -3   3  -1 1034.20   52.39
  -3   3  -1 1053.99   52.49
   3  -3   1 1074.39   52.19
   3  -3   1 1057.59   52.49
   3  -3   1 1055.19   51.59
  -4   3  -1  107.39    7.60
  -4   3  -1  107.99    7.10
   4  -3   1  110.09    6.70
   4  -3   1  106.19    7.40
   4  -3   1   95.99    6.10
  -5   3  -1   32.30    4.30
  -5   3  -1   28.50    3.60
  -5   3  -1   28.30    3.20
   5  -3   1   22.60    3.20
   5  -3   1   29.40    4.10
  -6   3  -1  578.94   29.70
  -6   3  -1  608.84   30.40
  -6   3  -1  556.54   29.30
   6  -3   1  586.44   29.30
   6  -3   1  540.75   30.20
  -7   3  -1  306.67   16.50
  -7   3  -1  234.28   20.40
  -7   3  -1  303.37   16.80
   7  -3   1  291.67   21.30
   7  -3   1  313.07   16.40
   7  -3   1  274.77   17.30
  -8   3  -1  100.69    8.80
  -8   3  -1   94.59    8.90
  -8   3  -1   83.99    9.00
   8  -3   1   96.79    8.40
   8  -3   1   75.39   12.30
   8  -3   1   81.79    9.70
  -9   3  -1  294.47   19.90
  -9   3  -1  292.77   18.50
  -9   3  -1  322.07   18.60
   9  -3   1  339.67   25.60
   9  -3   1  291.87   19.40
   9  -3   1  299.57   18.00
 -10   3  -1    2.40    5.90
 -10   3  -1  -14.20    6.20
 -10   3  -1    3.00    6.90
  10  -3   1    2.10   12.80
  10  -3   1   -3.10    6.60
  10  -3   1   -6.50    5.30
 -11   3  -1   76.59   10.10
 -11   3  -1   73.69    9.20
 -11   3  -1   83.79   11.60
  11  -3   1   75.89   11.20
  11  -3   1   77.19   17.20
  11  -3   1   98.59   11.50
  11  -3   1   68.29    8.80
 -12   3  -1   27.30    8.70
 -12   3  -1   29.30    9.60
 -12   3  -1   46.80    9.30
  12  -3   1   21.10    8.00
  12  -3   1   23.00   17.20
  12  -3   1   24.10   11.30
 -13   3  -1   33.40   13.30
 -13   3  -1   25.10   11.40
  13  -3   1   33.90   11.30
  13  -3   1   31.50   13.30
 -14   3  -1   34.40   13.10
 -14   3  -1   24.00   13.50
  14  -3   1   57.99   15.50
  14  -3   1   46.10   14.70
  15   2  -1   72.09   14.00
  15   2  -1   72.89   16.60
  15   2  -1   44.00   17.30
 -15  -2   1   14.60   16.30
 -15  -2   1   67.29   19.60
  14   2  -1   37.90   11.40
  14   2  -1   28.40   13.10
  14   2  -1   39.00   13.90
 -14  -2   1   25.00   13.60
  13   2  -1  355.86   31.30
  13   2  -1  383.76   34.20
  13   2  -1  430.36   29.40
  13   2  -1  395.46   26.40
 -13  -2   1  423.56   30.20
 -13  -2   1  387.36   27.70
  12   2  -1   -0.10    8.90
  12   2  -1    4.50    7.40
  12   2  -1   16.20   13.20
  12   2  -1   -4.90    9.40
 -12  -2   1    7.40    9.20
 -12  -2   1   -4.00    9.60
  11   2  -1   17.80   12.80
  11   2  -1   40.30    7.40
  11   2  -1   28.50    9.30
  11   2  -1   21.80   11.80
 -11  -2   1   27.60    9.40
 -11  -2   1   24.20    7.90
  10   2  -1   19.00    7.70
  10   2  -1   30.30   10.70
  10   2  -1   20.40    7.50
  10   2  -1   27.70    6.10
 -10  -2   1   32.60    8.30
 -10  -2   1   33.40    6.70
   9   2  -1  100.79    9.10
   9   2  -1   84.09    9.80
   9   2  -1   74.49   11.50
   9   2  -1   71.79    9.70
  -9  -2   1   92.29   10.70
  -9  -2   1   86.99   10.30
   8   2  -1   11.70    3.90
   8   2  -1   -3.00    5.40
   8   2  -1   11.40    5.90
   8   2  -1    9.90    6.70
  -8  -2   1    5.90    5.50
  -8  -2   1    7.80    4.30
   7   2  -1  531.75   30.10
   7   2  -1  541.55   27.80
   7   2  -1  567.04   29.50
   7   2  -1  532.55   28.90
  -7  -2   1  498.55   28.30
  -7  -2   1  526.55   29.50
   6   2  -1  954.50   47.30
   6   2  -1  887.91   47.50
   6   2  -1  896.41   46.30
   6   2  -1  906.01   48.00
  -6  -2   1  848.12   47.60
  -6  -2   1 1050.19   47.10
   5   2  -1    2.10    3.30
   5   2  -1    3.70    1.70
   5   2  -1    1.60    3.10
   5   2  -1    4.30    4.00
  -5  -2   1    1.40    3.00
  -5  -2   1   -0.70    2.90
   4   2  -1  235.68   14.10
   4   2  -1  196.28   13.50
   4   2  -1  265.57   14.20
   4   2  -1  247.98   12.70
  -4  -2   1  248.08   14.20
  -4  -2   1  246.78   14.00
  -4  -2   1  259.67   13.60
   3   2  -1  260.47   14.80
   3   2  -1  280.37   14.70
   3   2  -1  270.17   13.70
  -3  -2   1  271.17   14.70
  -3  -2   1  266.27   14.90
   2   2  -1 2399.36  114.09
   2   2  -1 2302.07  114.39
  -2  -2   1 2232.58  113.49
  -2  -2   1 2441.06  114.19
  -2  -2   1 2292.47  114.49
   1   2  -1 1484.05   73.39
   1   2  -1 1497.45   73.09
  -1  -2   1 1485.65   73.49
  -1  -2   1 1512.45   73.09
   0   2  -1   61.69    3.60
   0  -2   1   58.09    4.00
   0  -2   1   59.19    3.60
  -1   2  -1 3652.53  176.68
  -1   2  -1 3628.44  176.58
   1  -2   1 3589.94  176.58
   1  -2   1 3622.84  176.58
  -2   2  -1 1113.69   52.69
  -2   2  -1 1055.39   52.49
   2  -2   1 1057.89   52.69
   2  -2   1 1093.29   52.49
   2  -2   1 1018.20   52.19
  -3   2  -1 3378.56  171.48
  -3   2  -1 3560.84  171.98
  -3   2  -1 3511.45  171.78
   3  -2   1 3686.73  171.68
   3  -2   1 3543.05  171.58
   3  -2   1 3444.16  171.98
  -4   2  -1 1372.26   71.59
  -4   2  -1 1540.95   71.69
  -4   2  -1 1498.55   72.09
   4  -2   1 1449.95   71.59
   4  -2   1 1419.36   71.99
  -5   2  -1  135.89    8.80
  -5   2  -1  128.09    9.00
  -5   2  -1  152.58    8.50
   5  -2   1  135.79    8.90
   5  -2   1  120.79    8.40
  -6   2  -1 1465.85   74.79
  -6   2  -1 1483.85   75.19
  -6   2  -1 1577.24   74.69
   6  -2   1 1511.75   74.79
   6  -2   1 1499.55   75.19
  -7   2  -1   -5.70    3.70
  -7   2  -1    7.20    3.40
  -7   2  -1    5.10    4.30
   7  -2   1   -4.00    3.70
   7  -2   1    8.90    3.90
   7  -2   1    1.00    7.50
  -8   2  -1   12.60    4.80
  -8   2  -1   25.50    4.70
  -8   2  -1   21.30    5.70
   8  -2   1   27.60    5.10
   8  -2   1   14.80    4.80
   8  -2   1   21.20    9.40
  -9   2  -1    7.50    5.10
  -9   2  -1    9.90    5.70
  -9   2  -1   17.00    5.90
   9  -2   1   -4.60   10.10
   9  -2   1    9.90    5.30
   9  -2   1   13.20    5.50
 -10   2  -1    0.60    6.40
 -10   2  -1    4.90    6.80
 -10   2  -1   -8.40    5.40
  10  -2   1    2.00    6.80
  10  -2   1    3.00    6.00
  10  -2   1    5.50    6.90
  10  -2   1   -2.00   12.90
 -11   2  -1   10.20    7.70
 -11   2  -1   21.90    7.40
 -11   2  -1   28.90    8.80
  11  -2   1   24.00    7.10
  11  -2   1   15.80    8.20
  11  -2   1   -0.70   13.60
  11  -2   1    9.60    7.60
 -12   2  -1    9.50    9.10
 -12   2  -1    6.90    9.10
 -12   2  -1   11.00    8.10
  12  -2   1    9.60    9.50
  12  -2   1   -2.40    9.70
  12  -2   1    9.70   15.70
  12  -2   1    0.30    7.90
 -13   2  -1   30.30   11.50
 -13   2  -1   34.60   15.50
  13  -2   1   31.40   12.30
  13  -2   1   26.90   10.60
  13  -2   1   39.30   24.80
  13  -2   1   35.60   10.30
 -14   2  -1   10.70   13.00
 -14   2  -1    0.40   12.10
  14  -2   1    2.40   12.20
  14  -2   1    1.80   12.30
 -15   2  -1  -15.00   13.50
 -15   2  -1  -26.10   14.20
  15  -2   1    6.70   15.50
  15  -2   1   -3.30   15.10
  15   1  -1   59.79   15.80
  15   1  -1   76.89   15.30
  15   1  -1   81.69   17.30
 -15  -1   1   54.59   16.90
 -15  -1   1   50.69   16.40
  14   1  -1  128.09   15.00
  14   1  -1  122.49   18.00
  14   1  -1  138.19   16.20
 -14  -1   1  105.09   16.70
  13   1  -1  228.98   20.00
  13   1  -1  242.68   25.00
  13   1  -1  205.28   21.60
 -13  -1   1  202.88   20.40
 -13  -1   1  212.58   22.90
  12   1  -1  266.07   22.00
  12   1  -1  287.37   20.20
  12   1  -1  304.07   29.00
  12   1  -1  258.57   22.40
 -12  -1   1  265.07   21.20
 -12  -1   1  254.27   22.10
  11   1  -1  344.97   21.60
  11   1  -1  341.27   27.80
  11   1  -1  285.37   22.60
  11   1  -1  369.16   23.20
 -11  -1   1  317.97   23.60
 -11  -1   1  336.37   22.40
  10   1  -1   52.99    9.20
  10   1  -1   30.90   11.50
  10   1  -1   56.49   14.40
  10   1  -1   55.49    7.90
 -10  -1   1   50.89    8.60
 -10  -1   1   37.50    8.20
   9   1  -1   75.99    9.20
   9   1  -1   86.29    8.50
   9   1  -1   89.89    9.90
   9   1  -1   71.49   11.30
  -9  -1   1   70.99    8.10
  -9  -1   1   48.90    8.50
   8   1  -1   16.10    5.50
   8   1  -1   12.70    4.30
   8   1  -1    6.90    7.10
   8   1  -1   13.40    5.50
  -8  -1   1   14.10    4.60
  -8  -1   1    9.40    5.30
   7   1  -1   49.80    6.00
   7   1  -1   48.90    5.50
   7   1  -1   47.10    6.40
   7   1  -1   38.30    7.60
  -7  -1   1   44.50    5.60
  -7  -1   1   40.80    6.40
   6   1  -1  243.88   17.10
   6   1  -1  290.27   15.70
   6   1  -1  239.78   14.60
   6   1  -1  257.17   15.80
  -6  -1   1  294.07   15.40
  -6  -1   1  248.58   16.00
   5   1  -1  426.76   23.30
   5   1  -1  441.76   23.00
   5   1  -1  430.16   24.00
  -5  -1   1  458.05   22.90
  -5  -1   1  411.16   23.30
   4   1  -1 1346.97   61.89
   4   1  -1 1229.18   61.39
  -4  -1   1 1082.39   60.89
  -4  -1   1 1326.87   61.99
  -4  -1   1 1184.88   61.49
   3   1  -1  130.69    7.60
   3   1  -1  116.49    7.20
   3   1  -1  112.19    7.90
  -3  -1   1  108.29    7.70
  -3  -1   1  111.69    7.20
  -3  -1   1  120.79    7.50
   2   1  -1   15.50    2.20
   2   1  -1   18.00    2.10
   2   1  -1   13.20    1.90
  -2  -1   1   12.30    1.80
  -2  -1   1   16.40    2.20
  -2  -1   1   16.90    2.20
   1   1  -1 1111.69   50.49
   1   1  -1 1106.49   50.29
  -1  -1   1  964.10   50.29
  -1  -1   1  919.01   50.39
  -1   1  -1 1178.68   55.89
  -1   1  -1 1117.29   55.79
   1  -1   1 1155.68   55.89
   1  -1   1 1118.29   55.79
  -2   1  -1  505.45   25.40
  -2   1  -1  492.25   25.50
  -2   1  -1  562.14   25.80
   2  -1   1  540.85   25.40
   2  -1   1  480.95   26.00
   2  -1   1  512.75   25.60
  -3   1  -1 1779.12   87.99
  -3   1  -1 1862.31   87.79
  -3   1  -1 1838.22   88.09
   3  -1   1 1710.83   88.09
   3  -1   1 1784.12   87.99
  -4   1  -1   58.99    4.90
  -4   1  -1   53.09    4.30
   4  -1   1   54.09    4.60
  -5   1  -1    5.60    2.40
  -5   1  -1   11.50    2.70
  -5   1  -1    9.30    2.80
   5  -1   1    9.50    2.90
   5  -1   1    2.60    2.70
  -6   1  -1  464.55   23.90
  -6   1  -1  431.36   23.20
  -6   1  -1  467.45   23.90
   6  -1   1  454.65   23.80
   6  -1   1  454.25   26.10
   6  -1   1  409.66   23.70
  -7   1  -1  940.91   51.39
  -7   1  -1 1058.39   51.49
  -7   1  -1 1121.89   50.89
   7  -1   1  991.70   51.39
   7  -1   1  935.31   53.39
   7  -1   1 1005.80   51.49
  -8   1  -1   78.19    8.90
  -8   1  -1   69.79    8.00
   8  -1   1   82.69    8.90
   8  -1   1   79.89    9.00
   8  -1   1   65.69   18.60
   8  -1   1   58.89    7.00
  -9   1  -1    4.50    5.50
  -9   1  -1    2.40    7.40
  -9   1  -1    1.60    4.80
   9  -1   1    3.10    5.30
   9  -1   1    6.70    5.80
   9  -1   1   -9.40   11.90
   9  -1   1    4.70    5.30
 -10   1  -1  156.18   14.30
 -10   1  -1  143.29   12.60
 -10   1  -1  155.88   14.00
  10  -1   1  146.79   13.80
  10  -1   1  155.48   17.70
  10  -1   1  134.49   13.70
  10  -1   1  153.88   13.50
 -11   1  -1    7.30    6.90
 -11   1  -1    1.40    7.20
 -11   1  -1    9.20    7.30
  11  -1   1   12.60    8.00
  11  -1   1    1.00   12.70
  11  -1   1    6.30    7.00
  11  -1   1    7.20    7.20
 -12   1  -1   14.70    9.30
 -12   1  -1   22.90    8.20
 -12   1  -1   -0.10    8.70
  12  -1   1    9.90    8.30
  12  -1   1    3.90    8.60
  12  -1   1    9.70    8.40
  12  -1   1   -0.50   15.00
 -13   1  -1   19.20    8.90
 -13   1  -1    0.30   10.50
  13  -1   1    0.40   11.30
  13  -1   1   10.40   10.20
  13  -1   1   -1.30    9.70
  13  -1   1   16.80   14.50
 -14   1  -1   49.80   12.80
 -14   1  -1   73.19   14.90
  14  -1   1   73.79   13.80
  14  -1   1   65.69   14.00
 -15   1  -1   -4.70   14.70
 -15   1  -1    0.40   13.80
  15  -1   1   -7.30   13.60
  15  -1   1    0.70   15.10
  15  -1   1    6.70   15.10
  15   0  -1   62.39   24.40
  15   0  -1   50.49   16.90
 -15   0   1   -4.80   14.90
 -15   0   1   44.30   17.00
  14   0  -1  -12.80   12.10
  14   0  -1    6.80   11.30
  14   0  -1   -9.70   11.90
 -14   0   1  -15.80   11.90
 -14   0   1    0.10   12.80
  13   0  -1    1.90   14.50
  13   0  -1   18.60   10.60
  13   0  -1   11.40    9.60
  13   0  -1   10.00   11.20
 -13   0   1   12.60   11.10
 -13   0   1   24.60    9.70
 -13   0   1    5.50   10.50
  12   0  -1  235.28   18.30
  12   0  -1  186.88   21.00
  12   0  -1  246.18   21.00
 -12   0   1  211.78   20.10
 -12   0   1  164.88   19.00
 -12   0   1  243.88   19.80
  11   0  -1  237.88   22.00
  11   0  -1  214.18   17.30
  11   0  -1  197.78   17.80
  11   0  -1  207.58   16.30
 -11   0   1  200.38   16.90
 -11   0   1  147.69   16.10
 -11   0   1  183.98   17.50
  10   0  -1  421.16   24.80
  10   0  -1  478.45   25.70
  10   0  -1  350.06   25.00
  10   0  -1  452.05   29.90
 -10   0   1  426.46   25.20
 -10   0   1  417.56   25.00
 -10   0   1  395.66   25.60
   9   0  -1   87.09   13.40
   9   0  -1   89.89   10.60
   9   0  -1  104.59   11.20
   9   0  -1  110.79   10.20
  -9   0   1   93.49   10.70
  -9   0   1   83.09    9.70
   8   0  -1   25.80    5.80
   8   0  -1   17.20    4.90
  -8   0   1   26.00    6.60
  -8   0   1   19.70    5.60
   7   0  -1  205.78   15.80
   7   0  -1  195.08   12.60
   7   0  -1  186.08   12.80
  -7   0   1  160.38   12.90
  -7   0   1  202.28   12.50
   6   0  -1  222.88   14.40
   6   0  -1  270.47   14.50
   6   0  -1  206.98   16.50
  -6   0   1  213.58   14.70
  -6   0   1  273.67   14.30
   5   0  -1 1351.86   68.49
   5   0  -1 1441.46   69.79
   5   0  -1 1367.46   68.69
  -5   0   1 1423.76   68.49
  -5   0   1 1312.47   68.79
   4   0  -1 2371.26  121.89
   4   0  -1 2676.23  122.89
   4   0  -1 2480.75  122.09
  -4   0   1 2415.46  122.09
  -4   0   1 2490.15  121.89
   2   0  -1 2140.59   96.29
   2   0  -1 1979.60   95.89
   2   0  -1 1831.22   95.69
  -2   0   1 1970.40   95.89
  -2   0   1 1734.13   95.69
  -2   0   1 2106.29   96.29
  -2   0  -1 1158.58   54.19
  -2   0  -1 1095.29   54.29
   2   0   1 1052.69   54.19
   2   0   1 1103.99   54.29
   2   0   1 1109.59   54.29
  -3   0  -1 3045.30  153.38
  -3   0  -1 3117.99  153.28
   3   0   1 3072.79  153.38
   3   0   1 3317.57  153.28
  -4   0  -1   25.90    3.10
  -4   0  -1   23.80    3.30
   4   0   1   27.50    3.60
  -5   0  -1  176.08    9.80
  -5   0  -1  144.79   10.00
   5   0   1  163.88    9.70
   5   0   1  159.08    9.70
   5   0   1  143.79   10.10
  -6   0  -1   43.70    5.70
   6   0   1   64.49    6.30
   6   0   1   52.09    7.90
   6   0   1   71.49    6.40
   6   0   1   40.90    5.60
  -7   0  -1  306.57   17.20
  -7   0  -1  282.67   17.60
   7   0   1  306.07   17.70
   7   0   1  273.27   20.10
   7   0   1  305.07   17.40
   7   0   1  298.57   17.30
  -8   0  -1   -3.20    4.30
  -8   0  -1   -5.70    4.20
   8   0   1   -5.40    3.70
   8   0   1   -6.70    4.30
   8   0   1    2.90    4.60
   8   0   1   -8.40    7.00
  -9   0  -1  313.77   20.10
  -9   0  -1  341.37   19.90
   9   0   1  322.27   20.10
   9   0   1  279.67   23.60
   9   0   1  336.67   19.90
   9   0   1  309.27   19.70
 -10   0  -1   51.49    8.00
 -10   0  -1   49.40    8.60
 -10   0  -1   67.39    8.10
  10   0   1   75.29    9.30
  10   0   1   49.80    8.40
  10   0   1   43.50    7.70
  10   0   1   51.09   12.90
 -11   0  -1    6.60    6.80
 -11   0  -1   -1.30    7.50
 -11   0  -1    1.70    7.00
  11   0   1    2.10    6.60
  11   0   1    0.80   12.80
  11   0   1   -4.00    6.90
 -12   0  -1   -4.60    8.10
 -12   0  -1    7.70    8.40
 -12   0  -1   18.80    9.90
  12   0   1    1.00    8.20
  12   0   1  -10.50    8.60
  12   0   1    8.90    8.50
  12   0   1  -19.40   13.70
 -13   0  -1  241.38   23.80
 -13   0  -1  261.77   24.40
 -13   0  -1  265.97   22.20
  13   0   1  324.07   23.50
  13   0   1  244.48   30.10
  13   0   1  318.37   23.40
 -14   0  -1  202.88   24.80
 -14   0  -1  198.08   23.10
  14   0   1  269.67   25.10
  14   0   1  281.77   24.20
  14   0   1  235.38   24.10
 -15   0  -1  111.69   18.70
  15   0   1  116.29   16.90
  15   0   1  140.69   19.90
  15   0   1  103.29   17.10
  15  -1  -1    3.90   14.00
  15  -1  -1  -17.70   15.10
 -15   1   1   -9.60   15.40
 -15   1   1   31.70   16.30
  14  -1  -1    2.10   11.70
  14  -1  -1   17.60   13.70
 -14   1   1   -1.50   14.20
 -14   1   1   11.90   12.80
  13  -1  -1  100.09   13.70
  13  -1  -1  127.49   15.60
  13  -1  -1   62.39   16.40
 -13   1   1   56.89   12.30
 -13   1   1   99.89   14.30
 -13   1   1   90.39   12.20
  12  -1  -1   62.19   16.90
  12  -1  -1   33.90   10.10
  12  -1  -1   46.60    9.30
 -12   1   1   27.80    9.50
 -12   1   1   22.50    9.40
 -12   1   1   21.70    9.60
  11  -1  -1   17.20    7.70
  11  -1  -1   17.60    7.60
  11  -1  -1   26.60    7.80
  11  -1  -1   11.80   12.30
 -11   1   1    6.40    7.90
 -11   1   1   16.10    8.00
 -11   1   1   12.00    8.60
  10  -1  -1  260.87   17.40
  10  -1  -1  262.87   23.70
  10  -1  -1  262.97   17.90
  10  -1  -1  245.18   17.40
 -10   1   1  194.98   17.40
 -10   1   1  214.38   16.80
 -10   1   1  259.47   17.80
   9  -1  -1   10.00    5.10
   9  -1  -1  -18.50   13.20
   9  -1  -1    8.10    5.50
  -9   1   1   -2.90    5.40
   8  -1  -1    6.10    4.70
   8  -1  -1   -6.60    8.30
   8  -1  -1    1.50    4.30
  -8   1   1   15.20    5.20
  -8   1   1    3.20    4.50
  -8   1   1    4.50    4.50
   7  -1  -1  200.28   12.80
   7  -1  -1  195.88   15.80
   7  -1  -1  189.78   12.50
  -7   1   1  178.08   12.60
  -7   1   1  193.98   12.40
  -7   1   1  198.58   12.90
   6  -1  -1  129.59    9.40
   6  -1  -1  117.89   12.20
   6  -1  -1  140.79    9.50
  -6   1   1  130.19    9.60
  -6   1   1  130.89    9.40
  -6   1   1  156.48    9.80
   5  -1  -1   95.09    7.40
   5  -1  -1  112.99    7.70
   5  -1  -1   86.69    9.90
  -5   1   1  116.59    7.80
  -5   1   1  116.39    7.80
  -5   1   1   99.69    7.50
   4  -1  -1  850.01   40.80
   4  -1  -1  855.01   42.10
   4  -1  -1  779.72   40.80
  -4   1   1  844.32   40.90
  -4   1   1  809.32   41.00
  -4   1   1  751.52   40.60
   3  -1  -1 1303.07   62.89
   3  -1  -1 1136.79   62.89
   3  -1  -1 1389.46   63.89
  -3   1   1 1249.18   62.89
  -3   1   1 1253.47   62.89
  -3   1   1 1340.07   62.99
   2  -1  -1 3336.37  159.38
   2  -1  -1 3401.36  158.88
   2  -1  -1 3252.07  158.68
  -2   1   1 3378.76  158.88
  -2   1   1 3068.69  158.88
  -2   1   1 3111.99  158.68
   1  -1  -1 1590.84   74.19
   1  -1  -1 1472.15   73.89
   1  -1  -1 1643.74   73.99
  -1   1   1 1464.55   73.89
  -1   1   1 1576.84   74.19
  -1   1   1 1334.87   73.89
  -2  -1  -1   50.39    3.40
  -2  -1  -1   49.30    3.70
  -2  -1  -1   56.89    3.70
   2   1   1   50.99    3.60
   2   1   1   54.79    3.90
   2   1   1   50.29    3.30
  -3  -1  -1  428.16   23.90
  -3  -1  -1  469.35   22.90
  -3  -1  -1  490.25   23.10
   3   1   1  399.96   23.00
   3   1   1  469.15   23.00
   3   1   1  467.85   23.50
  -4  -1  -1  477.85   27.20
  -4  -1  -1  523.55   27.70
   4   1   1  545.55   27.80
   4   1   1  586.24   27.30
   4   1   1  547.85   27.40
  -5  -1  -1    8.20    2.80
  -5  -1  -1    0.60    2.80
   5   1   1    1.30    3.30
   5   1   1    8.40    2.50
   5   1   1    6.10    3.00
   5   1   1    1.20    4.50
  -6  -1  -1  565.64   28.90
  -6  -1  -1  520.85   29.50
   6   1   1  594.14   29.30
   6   1   1  569.14   28.80
   6   1   1  539.55   29.40
   6   1   1  527.45   30.40
  -7  -1  -1  327.57   19.70
  -7  -1  -1  342.37   18.90
   7   1   1  324.97   19.20
   7   1   1  315.77   18.70
   7   1   1  323.17   19.50
   7   1   1  376.26   21.60
  -8  -1  -1  217.58   15.00
  -8  -1  -1  216.98   14.00
   8   1   1  235.78   17.50
   8   1   1  206.38   14.80
   8   1   1  226.18   14.00
   8   1   1  186.28   14.10
  -9  -1  -1  206.68   13.90
  -9  -1  -1  170.68   14.80
   9   1   1  197.38   18.20
   9   1   1  197.38   15.10
   9   1   1  179.38   14.20
   9   1   1  184.28   13.60
 -10  -1  -1  208.78   14.80
 -10  -1  -1  163.78   15.20
  10   1   1  180.68   15.80
  10   1   1  128.89   14.40
  10   1   1  190.48   14.10
  10   1   1  169.78   19.70
 -11  -1  -1  113.89   13.00
 -11  -1  -1  141.09   14.30
  11   1   1  127.79   15.20
  11   1   1  127.39   13.60
  11   1   1  121.99   16.30
  11   1   1  147.59   14.10
 -12  -1  -1   43.40    9.20
 -12  -1  -1   56.69   11.40
  12   1   1   63.49   10.50
  12   1   1   29.50   14.60
  12   1   1   52.49   10.30
  12   1   1   55.39   14.20
 -13  -1  -1   21.00    9.60
 -13  -1  -1   38.80   11.70
 -13  -1  -1   18.80   10.00
  13   1   1   24.40   15.90
  13   1   1   28.90   10.20
  13   1   1   29.20   13.70
  13   1   1   19.90   10.60
 -14  -1  -1   24.60   11.90
 -14  -1  -1    0.70   12.60
  14   1   1   13.80   12.20
  14   1   1    9.60   10.80
  14   1   1   17.00   11.90
 -15  -1  -1   22.20   15.40
 -15  -1  -1   -4.30   13.30
  15   1   1   50.49   16.30
  15   1   1   21.40   13.50
  15   1   1   12.80   14.90
  15  -2  -1  -15.10   14.90
  15  -2  -1   -6.60   15.00
 -15   2   1    3.70   15.60
 -15   2   1   26.50   15.80
  14  -2  -1   13.90   13.70
  14  -2  -1   11.80   13.80
 -14   2   1   -7.80   13.20
 -14   2   1    9.00   12.90
  13  -2  -1   33.90   11.70
  13  -2  -1   10.20   10.80
 -13   2   1   12.50   11.10
 -13   2   1    9.30   10.90
  12  -2  -1   90.39   12.90
  12  -2  -1   68.49   11.90
  12  -2  -1  107.09   18.60
 -12   2   1   73.69   11.00
 -12   2   1   75.89   12.20
 -12   2   1   86.89   11.90
  11  -2  -1   73.59   10.40
  11  -2  -1   48.40    7.70
 -11   2   1   38.40    9.10
 -11   2   1   38.80    8.50
 -11   2   1   22.30    8.10
  10  -2  -1   32.10    6.80
  10  -2  -1    9.50   11.60
  10  -2  -1   33.10    8.10
 -10   2   1   22.10    8.00
 -10   2   1   25.00    7.20
 -10   2   1   23.90    7.00
   9  -2  -1   10.50    5.30
   9  -2  -1   -1.00    4.80
   9  -2  -1    7.20    9.80
  -9   2   1   11.20    5.70
  -9   2   1    2.80    5.90
  -9   2   1   -2.70    5.10
   8  -2  -1   47.70    5.90
   8  -2  -1   47.50    6.20
   8  -2  -1   41.50   10.20
  -8   2   1   47.30    6.10
  -8   2   1   50.89    6.70
  -8   2   1   44.90    6.50
   7  -2  -1  641.94   34.60
   7  -2  -1  673.03   37.20
   7  -2  -1  672.93   34.10
  -7   2   1  689.73   34.80
  -7   2   1  622.24   34.20
  -7   2   1  664.73   34.50
   6  -2  -1   10.40    6.50
   6  -2  -1   20.20    3.80
   6  -2  -1   23.10    3.70
  -6   2   1   23.30    3.80
  -6   2   1   23.20    4.50
  -6   2   1   19.90    3.90
   5  -2  -1   85.79    6.40
   5  -2  -1   78.09    9.70
   5  -2  -1   88.59    6.90
  -5   2   1   96.69    7.20
  -5   2   1   85.69    6.40
  -5   2   1   90.99    7.10
   4  -2  -1  921.81   47.30
   4  -2  -1  940.71   48.50
   4  -2  -1  929.51   46.80
  -4   2   1  971.50   47.20
  -4   2   1  961.40   47.30
  -4   2   1  946.31   47.00
   3  -2  -1 1455.55   68.09
   3  -2  -1 1339.57   66.99
   3  -2  -1 1367.46   67.19
  -3   2   1 1337.87   67.19
  -3   2   1 1300.27   66.69
  -3   2   1 1373.36   67.09
   2  -2  -1  604.64   29.50
   2  -2  -1  537.85   28.80
  -2   2   1  566.74   28.30
  -2   2   1  594.64   28.90
  -2   2   1  580.24   28.90
   1  -2  -1  772.82   37.10
   1  -2  -1  681.73   37.30
   1  -2  -1  780.32   37.20
  -1   2   1  758.72   37.00
  -1   2   1  749.23   37.10
   0  -2  -1  117.59    6.10
   0  -2  -1  111.59    6.50
   0  -2  -1  118.39    6.20
   0   2   1  112.79    6.60
   0   2   1  122.39    6.10
   0   2   1  119.79    6.30
  -1  -2  -1 4295.97  208.38
  -1  -2  -1 4282.27  208.48
   1   2   1 4374.06  208.38
   1   2   1 4149.28  208.38
  -2  -2  -1   45.70    4.40
  -2  -2  -1   55.89    3.60
   2   2   1   60.09    3.60
   2   2   1   47.10    4.40
  -3  -2  -1 6382.76  273.37
  -3  -2  -1 5155.48  272.87
  -3  -2  -1 5625.94  273.67
   3   2   1 5591.34  273.57
   3   2   1 5271.97  272.87
  -4  -2  -1 3380.26  165.28
  -4  -2  -1 3312.37  164.38
  -4  -2  -1 3433.06  164.78
   4   2   1 3155.48  164.88
   4   2   1 3184.68  164.78
   4   2   1 3744.93  165.28
   4   2   1 3354.86  165.18
  -5  -2  -1  494.75   27.80
  -5  -2  -1  555.64   27.30
   5   2   1  502.95   27.80
   5   2   1  558.94   28.20
   5   2   1  514.05   26.80
  -6  -2  -1  725.63   36.30
  -6  -2  -1  682.73   37.00
   6   2   1  723.13   36.60
   6   2   1  663.23   35.80
   6   2   1  701.43   37.00
   6   2   1  738.93   37.60
  -7  -2  -1 1050.99   50.79
  -7  -2  -1  973.20   51.59
   7   2   1 1011.80   50.49
   7   2   1 1105.09   52.49
   7   2   1  989.20   51.59
   7   2   1  866.81   50.89
  -8  -2  -1  430.56   22.70
  -8  -2  -1  381.56   23.60
   8   2   1  390.56   22.10
   8   2   1  362.56   22.80
   8   2   1  434.86   25.40
   8   2   1  404.36   23.70
  -9  -2  -1   -3.40    4.40
  -9  -2  -1   -5.00    5.60
   9   2   1    0.60    5.70
   9   2   1   -3.70    8.00
   9   2   1   -1.10    4.30
   9   2   1    8.10    6.20
 -10  -2  -1   18.00    6.20
 -10  -2  -1   11.60    8.10
  10   2   1   11.60    9.20
  10   2   1   19.90    7.60
  10   2   1   -0.60   20.00
  10   2   1   19.20    6.00
 -11  -2  -1  490.05   30.80
 -11  -2  -1  520.85   32.30
  11   2   1  542.65   30.50
  11   2   1  568.34   32.30
  11   2   1  565.64   35.80
  11   2   1  528.35   32.40
 -12  -2  -1   -9.70    8.90
 -12  -2  -1   13.60    8.40
  12   2   1  -10.30    9.50
  12   2   1    3.50   12.60
  12   2   1   10.30    9.20
  12   2   1   -2.60    7.10
 -13  -2  -1  280.97   21.60
 -13  -2  -1  215.98   23.40
  13   2   1  240.98   22.80
  13   2   1  257.77   30.00
  13   2   1  237.28   23.00
  13   2   1  253.37   20.50
 -14  -2  -1  194.38   23.90
  14   2   1  169.48   19.90
  14   2   1  175.28   23.60
  14   2   1  150.08   19.00
  14   2   1  181.08   18.80
 -15  -2  -1    1.10   13.50
 -15  -2  -1  -13.10   15.40
  15   2   1   -2.30   11.70
  15   2   1  -10.90   14.70
  15   2   1   12.50   13.90
 -16  -2  -1    0.40   16.20
 -16  -2  -1   14.80   18.40
  16   2   1  -24.80   15.20
  16   2   1    5.00   18.50
  14  -3  -1    8.00   14.60
  14  -3  -1   -0.10   13.00
 -14   3   1   -2.70   12.60
 -14   3   1  -23.50   13.00
  13  -3  -1   12.20   11.30
  13  -3  -1    8.00   13.40
 -13   3   1    1.10   10.80
 -13   3   1    6.20   11.30
  12  -3  -1   11.20   10.90
  12  -3  -1   48.00   15.60
  12  -3  -1   23.70   11.00
 -12   3   1   27.40    9.70
 -12   3   1   -2.30    9.30
 -12   3   1   19.50    9.00
  11  -3  -1   15.30   15.30
  11  -3  -1   -1.30    7.70
 -11   3   1    5.60    7.90
 -11   3   1    3.50    7.70
 -11   3   1   -2.00    8.00
  10  -3  -1   38.30    8.10
  10  -3  -1   55.39   14.10
 -10   3   1   51.09    9.60
 -10   3   1   37.30    7.80
   9  -3  -1  538.05   34.90
   9  -3  -1  542.75   30.30
  -9   3   1  540.25   30.60
  -9   3   1  505.05   29.30
  -9   3   1  557.94   29.90
   8  -3  -1  133.29   11.30
   8  -3  -1  145.79   15.60
  -8   3   1  141.09   11.20
  -8   3   1  141.49   12.30
  -8   3   1  116.19   10.40
   7  -3  -1   19.30    8.00
   7  -3  -1   26.60    5.00
  -7   3   1   26.70    5.30
  -7   3   1   28.00    4.60
   6  -3  -1  109.39    9.00
   6  -3  -1  110.19   12.60
  -6   3   1  118.99    7.90
  -6   3   1  111.09    9.40
  -6   3   1  119.49    8.90
   5  -3  -1  163.88   13.70
   5  -3  -1  174.28   11.10
  -5   3   1  167.08    9.90
  -5   3   1  192.98   11.00
  -5   3   1  169.28   11.10
   4  -3  -1   21.00    3.40
   4  -3  -1   27.30    5.50
   4  -3  -1   27.90    3.50
  -4   3   1   16.40    3.30
  -4   3   1   21.50    3.30
  -4   3   1   20.40    2.30
   3  -3  -1  832.52   44.50
   3  -3  -1  933.21   43.70
   3  -3  -1  880.11   43.80
  -3   3   1  848.32   42.80
  -3   3   1  854.71   43.70
  -3   3   1  894.41   43.80
   2  -3  -1  453.25   23.40
   2  -3  -1  452.05   23.40
   2  -3  -1  482.55   24.10
  -2   3   1  450.25   23.60
  -2   3   1  460.95   23.50
   1  -3  -1  490.95   24.40
   1  -3  -1  486.85   24.50
   1  -3  -1  493.15   24.50
  -1   3   1  470.25   23.70
  -1   3   1  468.05   24.60
   0  -3  -1  174.78    8.50
   0  -3  -1  154.18    8.60
   0  -3  -1  148.19    9.10
   0   3   1  166.88    8.70
   0   3   1  155.88    9.30
  -1  -3  -1 4860.01  237.88
  -1  -3  -1 4874.31  238.08
   1   3   1 4880.71  238.08
   1   3   1 4894.51  237.88
  -2  -3  -1 5154.88  257.47
  -2  -3  -1 5479.55  257.57
   2   3   1 5258.07  257.47
   2   3   1 5491.55  256.67
   2   3   1 4989.50  256.87
  -3  -3  -1 2213.68  108.29
  -3  -3  -1 2065.79  107.39
   3   3   1 2503.95  107.79
   3   3   1 2010.30  107.39
   3   3   1 2184.98  108.29
  -4  -3  -1    3.60    3.00
  -4  -3  -1    0.80    1.80
  -4  -3  -1    4.40    3.10
   4   3   1    1.80    2.90
   4   3   1   -0.90    2.70
   4   3   1    1.10    3.30
  -5  -3  -1    6.20    3.10
  -5  -3  -1    8.50    3.30
  -5  -3  -1    4.50    2.10
   5   3   1    6.10    4.00
   5   3   1    5.10    2.10
   5   3   1    6.20    3.60
  -6  -3  -1   -1.40    3.70
  -6  -3  -1   -1.60    3.20
   6   3   1   -4.10    3.80
   6   3   1   -6.40    4.80
   6   3   1   -2.80    2.30
  -7  -3  -1  224.38   15.20
  -7  -3  -1  235.98   14.30
   7   3   1  220.28   15.40
   7   3   1  228.48   15.00
   7   3   1  231.58   13.30
   7   3   1  182.48   15.80
  -8  -3  -1  301.17   19.40
  -8  -3  -1  342.77   20.70
   8   3   1  343.47   20.90
   8   3   1  338.27   21.90
   8   3   1  340.27   20.30
   8   3   1  323.67   18.80
  -9  -3  -1   31.80    7.30
  -9  -3  -1   46.50    6.70
   9   3   1   45.60    8.30
   9   3   1   47.80   17.20
   9   3   1   33.20    7.30
 -10  -3  -1   -1.70    7.10
 -10  -3  -1    1.50    6.70
  10   3   1    7.80    9.60
  10   3   1   -4.50    7.60
  10   3   1    4.10    5.30
  10   3   1    2.40    7.50
 -11  -3  -1   34.30    8.40
 -11  -3  -1   24.60    9.10
  11   3   1   20.00   10.10
  11   3   1   39.40   10.40
  11   3   1   32.80   12.00
  11   3   1   34.40    7.20
 -12  -3  -1  100.09   13.90
 -12  -3  -1  140.19   15.50
  12   3   1  130.49   12.70
  12   3   1  183.08   19.10
  12   3   1  120.89   14.10
  12   3   1  118.09   14.60
 -13  -3  -1  212.18   23.60
 -13  -3  -1  249.58   20.40
  13   3   1  227.88   22.90
  13   3   1  207.88   18.70
  13   3   1  171.68   21.70
  13   3   1  210.08   22.20
 -14  -3  -1  540.45   34.80
  14   3   1  410.36   36.10
  14   3   1  440.46   33.60
  14   3   1  455.35   33.40
  14   3   1  450.65   30.00
  15   3   1  140.99   16.60
  15   3   1  137.49   18.90
  15   3   1  148.99   20.80
 -16  -3  -1   47.30   20.50
 -16  -3  -1   -0.90   17.10
  16   3   1   57.49   14.80
  14  -4  -1   15.80   14.20
  14  -4  -1   -4.80   15.10
 -14   4   1   -3.40   14.90
 -14   4   1  -17.60   11.90
  13  -4  -1    3.70   12.40
  13  -4  -1   11.00   13.80
 -13   4   1    8.20   12.80
 -13   4   1   -2.20    9.90
  12  -4  -1   68.29   12.30
  12  -4  -1   43.90   16.50
 -12   4   1   84.89   16.60
 -12   4   1   81.99   12.50
 -12   4   1   67.69   10.90
  11  -4  -1   95.29   18.40
  11  -4  -1   70.39   11.10
 -11   4   1   79.89   10.20
 -11   4   1  103.69   13.10
 -11   4   1  116.69   12.60
  10  -4  -1  203.18   16.80
  10  -4  -1  211.28   24.80
 -10   4   1  178.08   14.70
 -10   4   1  194.28   16.70
 -10   4   1  204.78   17.40
   9  -4  -1  -10.40   10.50
   9  -4  -1   15.90    6.70
  -9   4   1    5.90    6.50
  -9   4   1   10.40    5.50
  -9   4   1   11.50    6.40
   8  -4  -1   72.99    8.40
  -8   4   1   67.59    8.00
  -8   4   1   88.39    9.50
  -8   4   1   70.19    8.00
   7  -4  -1   -3.20    7.90
   7  -4  -1    8.20    4.60
  -7   4   1    0.90    4.80
  -7   4   1    1.40    3.10
  -7   4   1    5.40    4.30
   6  -4  -1   32.50    5.00
   6  -4  -1   28.70    8.50
  -6   4   1   28.90    3.80
  -6   4   1   38.50    5.50
  -6   4   1   36.20    5.20
   5  -4  -1   32.90    7.20
   5  -4  -1   45.90    5.60
  -5   4   1   32.00    4.50
  -5   4   1   31.70    4.60
  -5   4   1   32.30    3.50
   4  -4  -1  233.28   13.90
   4  -4  -1  252.17   16.00
   4  -4  -1  249.28   14.20
  -4   4   1  253.17   14.40
  -4   4   1  240.48   14.30
   3  -4  -1  310.87   16.50
   3  -4  -1  299.07   17.70
   3  -4  -1  313.47   16.70
  -3   4   1  303.97   16.90
  -3   4   1  298.87   16.70
   2  -4  -1  850.21   43.80
   2  -4  -1  903.61   43.90
   2  -4  -1  899.81   44.30
  -2   4   1  846.22   44.00
   1  -4  -1  115.19    7.40
   1  -4  -1  108.89    7.30
   1  -4  -1  110.69    6.20
   1  -4  -1  119.59    7.10
  -1   4   1  114.59    6.20
  -1   4   1  120.29    7.80
   0  -4  -1 2560.44  122.79
   0  -4  -1 2493.35  122.49
   0  -4  -1 2524.15  123.39
   0   4   1 2448.66  123.39
   0   4   1 2524.15  122.79
  -1  -4  -1 2936.81  160.58
  -1  -4  -1 3390.96  160.48
   1   4   1 3375.06  160.18
   1   4   1 3385.66  160.58
  -2  -4  -1 1082.69   54.39
  -2  -4  -1 1170.88   53.99
  -2  -4  -1 1081.49   54.59
   2   4   1 1046.70   53.09
   2   4   1 1060.69   54.39
  -3  -4  -1  113.09    7.70
  -3  -4  -1   98.89    6.40
   3   4   1   97.29    6.30
   3   4   1  104.89    7.90
   3   4   1   96.79    6.60
  -4  -4  -1  379.16   21.30
  -4  -4  -1  377.16   19.90
   4   4   1  390.86   20.40
   4   4   1  401.06   21.50
  -5  -4  -1   48.00    6.20
  -5  -4  -1   41.60    4.40
  -5  -4  -1   53.09    5.70
   5   4   1   46.40    5.90
   5   4   1   48.70    5.60
   5   4   1   43.40    4.40
  -6  -4  -1   96.19    6.80
  -6  -4  -1  102.19    9.20
  -6  -4  -1   87.69    9.40
   6   4   1   99.79    7.00
   6   4   1   91.59    9.60
   6   4   1   93.69    9.80
  -7  -4  -1  331.17   21.10
  -7  -4  -1  407.46   20.50
   7   4   1  358.56   21.40
   7   4   1  339.97   21.20
   7   4   1  311.37   18.90
  -8  -4  -1  138.79   13.10
  -8  -4  -1  171.48   12.40
   8   4   1  155.18   10.60
   8   4   1  139.19   13.80
   8   4   1  148.99   14.20
  -9  -4  -1   28.90    6.00
  -9  -4  -1   26.40    7.30
   9   4   1   22.10    7.40
   9   4   1   43.20    5.90
   9   4   1   32.70    8.50
 -10  -4  -1   41.70    9.20
 -10  -4  -1   36.30    7.40
  10   4   1   40.90   10.90
  10   4   1   42.60    9.70
  10   4   1   37.60    6.50
 -11  -4  -1  101.59   13.20
 -11  -4  -1  107.09   11.20
  11   4   1   88.89    9.80
  11   4   1  102.29   13.70
  11   4   1   94.79   14.50
 -12  -4  -1   39.20    9.40
 -12  -4  -1   34.80   11.40
  12   4   1   50.89    8.60
  12   4   1   56.59   11.10
  12   4   1   46.30   13.80
 -13  -4  -1   -2.20   11.30
 -13  -4  -1    0.10    9.50
  13   4   1   -1.40   10.70
  13   4   1   13.70   15.20
  13   4   1    2.30    7.60
 -14  -4  -1   26.80   14.00
 -14  -4  -1   49.90   18.30
  14   4   1   25.90    9.90
  14   4   1   71.09   15.40
  14   4   1   56.59   16.80
 -15  -4  -1   47.90   16.90
  15   4   1   29.60   14.00
  15   4   1   44.10   12.20
 -16  -4  -1   55.29   21.10
  16   4   1   41.10   13.70
  13  -5  -1   26.30   15.30
  13  -5  -1  -11.80   11.90
 -13   5   1   -6.50   13.50
  12  -5  -1   63.89   12.90
 -12   5   1   52.69   12.80
  11  -5  -1   27.50   10.70
  11  -5  -1   34.60   15.70
 -11   5   1   25.70    9.40
 -11   5   1   15.90    9.90
  10  -5  -1   10.00    7.20
  10  -5  -1   19.60   14.20
 -10   5   1   12.20    8.10
 -10   5   1   33.30    9.40
   9  -5  -1   94.69   15.10
   9  -5  -1   87.19   10.40
  -9   5   1   63.89    9.40
  -9   5   1   91.99   11.40
   8  -5  -1   66.89    8.50
   8  -5  -1   39.80   11.50
  -8   5   1   50.79    7.70
  -8   5   1   71.59    9.20
   7  -5  -1  191.88   18.80
   7  -5  -1  222.08   15.10
  -7   5   1  239.98   15.30
   6  -5  -1 1146.29   57.19
   6  -5  -1 1107.59   59.49
   6  -5  -1 1136.19   57.59
  -6   5   1 1120.99   57.59
  -6   5   1 1141.69   57.79
   5  -5  -1  105.79    9.10
   5  -5  -1  115.99   11.60
   5  -5  -1  122.69    9.10
  -5   5   1  115.69    9.60
  -5   5   1  107.99    9.50
   4  -5  -1  120.49    8.10
   4  -5  -1  100.69    8.10
   4  -5  -1   93.09   10.50
  -4   5   1   93.09    8.50
  -4   5   1  103.69    8.70
   3  -5  -1  364.26   21.90
   3  -5  -1  392.26   20.90
   3  -5  -1  400.96   21.00
  -3   5   1  395.26   21.50
   2  -5  -1 1560.84   76.99
   2  -5  -1 1577.14   76.79
   2  -5  -1 1505.35   76.79
  -2   5   1 1548.65   77.09
   1  -5  -1  241.68   12.10
   1  -5  -1  234.98   13.10
   1  -5  -1  232.28   13.40
   1  -5  -1  235.48   13.10
  -1   5   1  222.78   12.10
  -1   5   1  232.48   13.70
   0  -5  -1 1125.49   56.69
   0  -5  -1 1141.99   57.79
   0  -5  -1 1184.58   57.19
   0   5   1 1147.29   56.99
   0   5   1 1158.98   57.89
  -1  -5  -1  170.78   10.00
  -1  -5  -1  157.48   10.50
   1   5   1  173.08   10.20
   1   5   1  164.98   10.90
  -2  -5  -1  218.88   11.90
  -2  -5  -1  197.98   12.10
  -2  -5  -1  209.18   12.50
   2   5   1  178.58   12.10
  -3  -5  -1   20.40    4.10
  -3  -5  -1   26.80    4.30
  -3  -5  -1   21.50    3.20
   3   5   1   21.30    2.40
   3   5   1   17.00    3.90
  -4  -5  -1  224.08   13.80
  -4  -5  -1  207.48   11.90
   4   5   1  214.88   12.00
   4   5   1  216.48   13.80
   4   5   1  213.98   12.00
  -5  -5  -1    1.60    3.90
   5   5   1    9.90    2.60
   5   5   1    1.80    3.40
   5   5   1    3.90    4.10
  -6  -5  -1   10.50    5.30
  -6  -5  -1   14.30    5.20
  -6  -5  -1    8.10    2.70
   6   5   1    6.60    2.60
   6   5   1   13.50    4.50
   6   5   1    8.40    5.50
  -7  -5  -1  134.59   12.70
  -7  -5  -1  149.88    9.60
  -7  -5  -1  162.88   12.50
   7   5   1  158.98    9.90
   7   5   1  161.38   13.20
   7   5   1  133.99   12.20
  -8  -5  -1   92.89   12.90
  -8  -5  -1  115.49   12.50
   8   5   1  118.89   11.10
   8   5   1  103.29    8.60
  -9  -5  -1  144.09   14.30
  -9  -5  -1  121.09   12.30
   9   5   1  125.09   14.50
   9   5   1  117.69   10.10
   9   5   1  118.89   14.20
 -10  -5  -1   30.90    7.40
 -10  -5  -1   43.20    9.30
  10   5   1   46.90   10.20
  10   5   1   65.29   11.00
  10   5   1   50.29    6.90
 -11  -5  -1   15.50    7.90
 -11  -5  -1   22.10    9.70
  11   5   1   18.50   10.40
  11   5   1   20.60    6.70
  11   5   1   13.70   10.10
 -12  -5  -1   29.10    9.00
 -12  -5  -1   15.50   10.90
  12   5   1   26.10   13.40
  12   5   1   24.00    7.30
  12   5   1   27.20   11.80
 -13  -5  -1   -8.50    9.90
 -13  -5  -1   23.50   12.20
  13   5   1   14.10    7.90
  13   5   1   24.50   12.90
  13   5   1   -6.00   14.70
 -14  -5  -1   93.39   28.30
  14   5   1   71.19   18.20
  14   5   1   69.09   15.50
  14   5   1   87.29   11.90
 -15  -5  -1    3.60   16.00
  15   5   1   -8.20   10.10
 -16  -5  -1   79.99   21.90
  16   5   1   52.29   14.20
  13  -6  -1    0.30   13.40
  13  -6  -1    9.80   16.00
 -13   6   1  -12.60   15.40
  12  -6  -1   50.89   13.00
 -12   6   1   31.80   13.40
  11  -6  -1  100.29   12.80
  11  -6  -1  115.29   19.20
 -11   6   1   77.09   13.30
  10  -6  -1   58.79   10.90
  10  -6  -1   50.29   15.60
 -10   6   1   32.50    9.50
 -10   6   1   30.00   11.50
   9  -6  -1   -7.40   11.90
   9  -6  -1    3.10    6.60
  -9   6   1   14.40    8.20
  -9   6   1   22.20    9.10
   8  -6  -1    2.50    5.80
   8  -6  -1   13.90   11.20
  -8   6   1    2.00    6.60
  -8   6   1    6.70    7.00
   7  -6  -1   39.60    6.70
   7  -6  -1   37.20    6.90
   7  -6  -1   26.00   10.10
  -7   6   1   32.70    7.50
  -7   6   1   39.90    7.30
   6  -6  -1  375.46   22.50
   6  -6  -1  419.26   22.10
   6  -6  -1  352.16   25.60
  -6   6   1  384.86   22.90
  -6   6   1  406.76   23.80
   5  -6  -1 1080.69   51.99
   5  -6  -1  998.20   53.79
   5  -6  -1 1015.80   52.39
  -5   6   1  982.50   52.39
  -5   6   1 1033.10   52.59
   4  -6  -1 1162.68   59.69
   4  -6  -1 1148.59   58.69
   4  -6  -1 1199.98   58.49
  -4   6   1 1128.79   58.99
   3  -6  -1   19.70    3.70
   3  -6  -1   18.20    5.30
   3  -6  -1   24.10    4.00
  -3   6   1   22.50    4.80
   2  -6  -1   86.99    8.40
   2  -6  -1   94.79    7.90
   2  -6  -1  104.79    7.80
  -2   6   1   87.09    8.70
   1  -6  -1   35.90    4.50
   1  -6  -1   30.90    4.40
   1  -6  -1   36.30    4.20
   1  -6  -1   28.10    3.60
  -1   6   1   41.30    5.50
  -1   6   1   33.80    3.60
   0  -6  -1  277.37   15.40
   0  -6  -1  230.58   13.60
   0  -6  -1  258.37   14.00
   0   6   1  266.87   15.60
   0   6   1  252.67   14.00
  -1  -6  -1 1026.70   52.49
  -1  -6  -1 1054.89   51.89
   1   6   1 1047.90   51.79
   1   6   1  992.60   52.59
  -2  -6  -1 3098.09  152.98
  -2  -6  -1 3173.48  153.48
   2   6   1 3054.29  152.88
  -3  -6  -1  827.52   40.70
  -3  -6  -1  817.42   41.90
  -3  -6  -1  812.02   41.70
   3   6   1  770.72   39.40
   3   6   1  790.62   41.60
  -4  -6  -1  282.57   15.20
  -4  -6  -1  268.57   17.00
  -4  -6  -1  267.97   16.90
   4   6   1  267.67   14.50
   4   6   1  287.57   17.00
  -5  -6  -1  164.18   12.50
  -5  -6  -1  163.28    9.90
   5   6   1  153.18   10.30
   5   6   1  161.88   12.70
   5   6   1  156.78   10.00
  -6  -6  -1    2.70    4.70
  -6  -6  -1    1.20    2.90
   6   6   1    0.70    2.70
   6   6   1    1.10    4.90
   6   6   1   -0.20    3.80
  -7  -6  -1   53.39    5.70
  -7  -6  -1   63.09    7.80
  -7  -6  -1   42.60    7.80
   7   6   1   50.79    6.10
   7   6   1   36.50    6.70
   7   6   1   40.40    7.80
  -8  -6  -1  145.59    9.70
  -8  -6  -1  146.39   13.10
  -8  -6  -1  141.89   13.90
   8   6   1  122.49   13.10
   8   6   1  153.68   15.00
   8   6   1  149.69   10.30
  -9  -6  -1   -1.80    6.80
  -9  -6  -1   -2.60   10.20
   9   6   1    4.60    4.30
   9   6   1   -1.90    6.70
 -10  -6  -1   26.80    9.50
 -10  -6  -1   46.00    9.10
  10   6   1   38.60    6.40
  10   6   1   20.20    8.80
  10   6   1   26.00    9.80
 -11  -6  -1    5.20   10.40
 -11  -6  -1   -5.40    7.50
  11   6   1    5.60   10.30
  11   6   1   10.00    5.90
  11   6   1    1.80   11.80
 -12  -6  -1   25.80    9.50
 -12  -6  -1   10.10   11.40
  12   6   1   12.20   12.00
  12   6   1   32.70    7.30
  12   6   1   20.00   11.70
 -13  -6  -1  148.99   15.70
 -13  -6  -1   97.99   16.50
  13   6   1  164.78   19.50
  13   6   1  160.08   15.10
  13   6   1  121.59   17.50
 -14  -6  -1   47.90   15.30
  14   6   1   73.19   10.90
  14   6   1   63.69   17.80
  14   6   1   59.69   14.80
 -15  -6  -1   82.39   18.90
  15   6   1   70.69   12.40
 -16  -6  -1   29.80   20.90
  16   6   1    9.10   12.30
  12  -7  -1   12.70   12.80
 -12   7   1   -5.80   15.20
  11  -7  -1   13.40   17.90
  11  -7  -1    3.00    9.70
 -11   7   1   -4.10   13.00
  10  -7  -1   -3.80    9.40
  10  -7  -1   15.50   15.80
 -10   7   1    0.40    8.30
 -10   7   1   -3.00   10.50
   9  -7  -1   39.10    9.00
   9  -7  -1   53.69   14.50
  -9   7   1   42.10   10.30
  -9   7   1   26.20   10.00
   8  -7  -1   48.10   13.20
   8  -7  -1   33.00    7.80
  -8   7   1   46.70    9.20
  -8   7   1   41.50    9.10
   7  -7  -1    7.70    6.70
   7  -7  -1    6.70    6.00
  -7   7   1    8.30    6.80
  -7   7   1   12.80    7.20
   6  -7  -1   15.90    9.20
   6  -7  -1   20.60    5.60
   6  -7  -1   19.00    5.50
  -6   7   1   22.90    7.00
  -6   7   1   14.60    6.60
   5  -7  -1   12.30    5.00
   5  -7  -1   11.30    4.70
   5  -7  -1    1.10    7.30
  -5   7   1    1.10    5.30
   4  -7  -1   38.20    5.50
   4  -7  -1   38.80    7.90
   4  -7  -1   39.20    5.40
  -4   7   1   50.89    6.70
   3  -7  -1  105.19    9.00
   3  -7  -1  106.09   10.70
   3  -7  -1  114.19    9.00
  -3   7   1  102.89   10.50
   2  -7  -1   33.10    5.00
   2  -7  -1   26.50    5.40
   2  -7  -1   31.00    4.70
  -2   7   1   29.90    5.40
   1  -7  -1  381.46   21.30
   1  -7  -1  352.86   20.30
   1  -7  -1  383.46   20.70
   1  -7  -1  392.26   19.60
  -1   7   1  392.16   21.90
  -1   7   1  356.86   19.40
   0  -7  -1    3.00    3.80
   0  -7  -1   -2.00    2.70
   0  -7  -1    7.10    2.80
   0   7   1    6.00    4.20
   0   7   1    3.20    2.90
  -1  -7  -1   10.50    3.90
  -1  -7  -1   -0.40    3.10
   1   7   1    2.90    3.60
   1   7   1    5.70    4.90
  -2  -7  -1  626.44   33.40
  -2  -7  -1  635.74   34.00
   2   7   1  642.44   33.40
  -3  -7  -1 2089.89  100.49
  -3  -7  -1 2012.80  101.29
  -3  -7  -1 1989.80  101.59
   3   7   1 2023.70  101.19
  -4  -7  -1 1372.76   66.99
  -4  -7  -1 1339.07   65.49
  -4  -7  -1 1275.17   66.99
   4   7   1 1271.17   64.39
   4   7   1 1302.37   66.79
  -5  -7  -1   36.40    6.50
  -5  -7  -1   54.69    5.20
  -5  -7  -1   46.90    7.10
   5   7   1   48.00    5.40
   5   7   1   45.10    6.90
  -6  -7  -1  110.39   12.10
  -6  -7  -1  131.39    9.00
   6   7   1  143.09   13.10
   6   7   1  129.99    9.70
  -7  -7  -1   59.29    5.70
  -7  -7  -1   70.29    9.50
   7   7   1   63.89    9.90
   7   7   1   62.39    6.50
   7   7   1   59.19    7.30
  -8  -7  -1  409.86   23.90
  -8  -7  -1  383.76   24.70
  -8  -7  -1  365.06   20.50
   8   7   1  389.66   25.10
   8   7   1  374.66   22.80
   8   7   1  364.86   21.00
  -9  -7  -1   11.90    7.50
  -9  -7  -1   -6.10    7.80
   9   7   1    3.10    4.40
   9   7   1    1.50    7.70
   9   7   1    3.60    6.80
 -10  -7  -1   13.50    9.00
 -10  -7  -1    7.00    8.10
  10   7   1    1.80    9.40
  10   7   1   14.90    5.30
 -11  -7  -1    0.20    8.10
 -11  -7  -1   -1.40   10.20
  11   7   1   -6.80   11.30
  11   7   1    5.60    5.80
  11   7   1   -6.30   10.00
 -12  -7  -1    7.70   11.60
 -12  -7  -1    8.30    8.80
  12   7   1    7.00   11.20
  12   7   1    1.70   11.90
  12   7   1   12.20    7.00
 -13  -7  -1   -0.20   19.00
 -13  -7  -1    0.20    9.50
  13   7   1    7.80    7.70
  13   7   1    5.60   14.20
  13   7   1    9.70   12.60
 -14  -7  -1   99.19   19.50
  14   7   1   97.29   19.40
  14   7   1   69.89   11.10
 -15  -7  -1   -1.60   18.50
  15   7   1   14.40   10.60
  15   7   1   -5.90   19.40
  12  -8  -1   30.40   13.70
 -12   8   1   13.20   17.10
  11  -8  -1   12.60   12.70
 -11   8   1   11.30   15.30
  10  -8  -1   33.20   10.70
  10  -8  -1   42.60   17.20
 -10   8   1   50.29   13.90
   9  -8  -1   11.50    9.30
   9  -8  -1   40.00   16.20
  -9   8   1   29.60   11.20
  -9   8   1   23.70    9.60
   8  -8  -1   38.50    9.20
   8  -8  -1   40.60   13.30
  -8   8   1   65.39   11.10
  -8   8   1   46.50   10.40
   7  -8  -1   91.19   14.00
   7  -8  -1   81.49    9.40
   7  -8  -1   65.79    9.20
  -7   8   1   81.09   10.80
   6  -8  -1  160.48   14.00
   6  -8  -1  170.18   13.40
   6  -8  -1  167.28   18.30
   5  -8  -1  171.68   13.10
   5  -8  -1  173.18   13.40
   5  -8  -1  188.08   16.90
  -5   8   1  166.98   15.20
   4  -8  -1    7.40    6.40
   4  -8  -1   20.90    5.30
   4  -8  -1   20.80    5.40
  -4   8   1   13.20    6.20
   3  -8  -1   -3.30    5.20
   3  -8  -1   -0.40    4.20
   3  -8  -1    0.60    4.10
  -3   8   1    3.70    5.50
   2  -8  -1   23.70    4.70
   2  -8  -1   35.10    5.80
   2  -8  -1   28.80    5.10
  -2   8   1   36.20    6.30
   1  -8  -1   82.39    8.90
   1  -8  -1   71.69    7.40
   1  -8  -1   71.09    7.70
   1  -8  -1   63.89    6.30
  -1   8   1   88.09   10.10
  -1   8   1   74.89    5.80
   0  -8  -1   69.69    6.60
   0  -8  -1   81.49    9.00
   0  -8  -1   50.59    5.70
   0   8   1   60.39    6.50
   0   8   1   91.69    9.90
  -1  -8  -1   -0.20    3.90
  -1  -8  -1    9.20    3.50
   1   8   1    0.80    3.50
   1   8   1    4.80    5.30
  -2  -8  -1  108.29    9.50
  -2  -8  -1  103.79   10.30
   2   8   1  105.99    9.60
  -3  -8  -1 1021.10   53.19
  -3  -8  -1 1004.20   51.99
  -3  -8  -1 1016.80   52.69
   3   8   1 1035.60   52.59
  -4  -8  -1   50.29    7.10
  -4  -8  -1   67.59    7.60
  -4  -8  -1   57.89    7.60
   4   8   1   69.09    8.30
  -5  -8  -1    1.90    4.90
  -5  -8  -1   -0.10    5.40
  -5  -8  -1    8.40    3.80
   5   8   1    4.50    5.80
   5   8   1    3.90    2.60
  -6  -8  -1  515.35   30.50
  -6  -8  -1  533.45   27.80
  -6  -8  -1  543.15   30.80
   6   8   1  524.35   27.60
  -7  -8  -1   73.29    7.50
  -7  -8  -1   63.99    9.50
   7   8   1   74.89   10.20
   7   8   1   74.49    8.80
  -8  -8  -1   34.50   14.90
  -8  -8  -1   35.10    4.70
  -8  -8  -1   15.60    7.70
   8   8   1   25.00    6.60
   8   8   1   42.50    6.00
   8   8   1   20.30    9.00
  -9  -8  -1  239.28   19.00
  -9  -8  -1  219.48   14.00
  -9  -8  -1  264.07   20.30
   9   8   1  232.98   17.40
   9   8   1  228.38   15.30
   9   8   1  207.78   20.60
 -10  -8  -1    9.10    9.30
 -10  -8  -1   -3.90    9.00
  10   8   1   19.20   11.10
  10   8   1    0.10    8.40
  10   8   1   -1.70    5.30
 -11  -8  -1  104.99   12.70
 -11  -8  -1  156.98   18.00
  11   8   1  137.29   15.00
  11   8   1  120.19   15.50
  11   8   1  112.19   12.40
 -12  -8  -1   57.59   14.10
 -12  -8  -1   82.79   13.00
  12   8   1   74.89    9.40
  12   8   1   70.59   14.60
  12   8   1   91.49   16.20
 -13  -8  -1  144.29   17.40
 -13  -8  -1  109.49   19.60
  13   8   1  133.59   14.80
  13   8   1  103.99   17.80
  13   8   1   73.99   15.00
 -14  -8  -1   22.80   17.30
  14   8   1   27.90   17.20
  14   8   1   47.40   10.00
 -15  -8  -1   31.50   20.40
  15   8   1   35.50   11.40
  15   8   1   77.19   20.60
  11  -9  -1   -1.70   12.20
 -11   9   1   -2.80   16.90
  10  -9  -1    6.50   11.60
  10  -9  -1  -24.60   16.20
 -10   9   1   -4.90   14.60
   9  -9  -1    1.50   15.40
   9  -9  -1    1.80    9.20
  -9   9   1   -0.10   12.40
   8  -9  -1   95.29   16.20
   8  -9  -1   54.79   13.90
   8  -9  -1   66.69    9.90
  -8   9   1   49.70   12.30
   7  -9  -1   61.29   10.30
   7  -9  -1   87.09   13.90
   7  -9  -1  101.89   12.30
   6  -9  -1  357.16   26.70
   6  -9  -1  372.96   23.40
   6  -9  -1  366.46   22.50
  -6   9   1  358.26   25.20
   5  -9  -1  243.18   16.20
   5  -9  -1  195.28   19.30
   5  -9  -1  223.28   16.50
  -5   9   1  218.68   18.90
   4  -9  -1  288.67   18.20
   4  -9  -1  272.07   19.90
   4  -9  -1  273.27   17.80
  -4   9   1  260.67   22.30
   3  -9  -1  201.68   16.20
   3  -9  -1  246.68   15.50
   3  -9  -1  201.58   15.40
  -3   9   1  237.98   18.00
   2  -9  -1   -0.20    5.10
   2  -9  -1   13.80    4.70
   2  -9  -1    2.90    4.50
  -2   9   1   11.30    6.20
   1  -9  -1  145.89   12.40
   1  -9  -1  150.18   11.40
   1  -9  -1  146.59    9.40
   1  -9  -1  141.79   10.50
  -1   9   1  140.39   13.80
   0  -9  -1  456.65   23.40
   0  -9  -1  441.26   25.10
   0  -9  -1  409.46   22.30
   0   9   1  408.06   23.00
   0   9   1  433.56   26.00
  -1  -9  -1   28.90    6.00
  -1  -9  -1   26.50    5.40
   1   9   1   44.70    5.70
  -2  -9  -1  782.42   42.80
  -2  -9  -1  816.12   42.00
   2   9   1  788.32   41.60
  -3  -9  -1  223.58   16.00
  -3  -9  -1  243.48   16.80
  -3  -9  -1  222.98   15.70
   3   9   1  224.58   15.90
  -4  -9  -1   29.50    5.50
  -4  -9  -1   21.30    6.50
  -4  -9  -1   20.20    6.30
   4   9   1   18.10    6.00
  -5  -9  -1   20.00    5.00
  -5  -9  -1   26.10    6.70
  -5  -9  -1   22.40    6.50
   5   9   1   23.20    7.40
   5   9   1   21.70    2.70
  -6  -9  -1   17.70    4.90
  -6  -9  -1   17.40    6.30
  -6  -9  -1   28.80    7.90
   6   9   1   26.50    4.00
   6   9   1   20.40    8.30
  -7  -9  -1  154.28   10.60
  -7  -9  -1  134.59   15.60
  -7  -9  -1  117.99   14.80
   7   9   1  138.09   10.60
  -8  -9  -1   13.40    4.70
  -8  -9  -1    6.20    8.20
  -8  -9  -1   13.00    8.00
   8   9   1   10.80    9.20
   8   9   1   12.80    5.90
  -9  -9  -1  663.13   39.20
  -9  -9  -1  603.34   37.70
  -9  -9  -1  625.54   33.30
   9   9   1  666.43   39.10
   9   9   1  653.73   35.50
 -10  -9  -1   16.00   11.00
 -10  -9  -1   11.90    9.80
  10   9   1   12.10   11.30
  10   9   1    7.10    8.40
 -11  -9  -1   29.40   11.10
 -11  -9  -1   19.20   12.00
  11   9   1    6.30   11.50
  11   9   1   20.70    7.40
  11   9   1   41.60   10.70
 -12  -9  -1   61.39   13.00
 -12  -9  -1  106.79   25.90
  12   9   1  106.19   10.60
  12   9   1   65.39   14.30
  12   9   1   70.09   14.80
 -13  -9  -1   38.00   16.50
  13   9   1   32.90    9.00
  13   9   1   20.90   14.70
 -14  -9  -1   17.00   19.30
  14   9   1   23.50   18.50
  14   9   1   42.50   10.20
 -15  -9  -1   58.59   21.50
  15   9   1   58.89   20.50
  15   9   1   37.50   11.90
  10 -10  -1    5.00   12.90
 -10  10   1   24.90   18.20
   9 -10  -1   11.60   10.60
   9 -10  -1   20.70   18.30
  -9  10   1    8.80   15.00
   8 -10  -1    8.90    8.80
   8 -10  -1   17.10    9.20
   8 -10  -1   19.50   15.20
  -8  10   1   10.50   13.10
   7 -10  -1    9.40    7.90
   7 -10  -1   25.60   13.00
   7 -10  -1    5.60    9.80
  -7  10   1   -7.20   10.20
   6 -10  -1    9.50   12.10
   6 -10  -1   21.70    7.50
   6 -10  -1   16.10    8.60
  -6  10   1   25.30   10.60
   5 -10  -1  155.18   15.10
   5 -10  -1  149.49   14.50
   5 -10  -1  149.29   14.00
   4 -10  -1  193.48   17.20
   4 -10  -1  184.78   15.30
   4 -10  -1  175.18   15.20
  -4  10   1  219.48   18.70
   3 -10  -1  227.58   16.30
   3 -10  -1  220.58   16.50
   3 -10  -1  221.78   16.90
  -3  10   1  233.48   19.10
   2 -10  -1  375.16   22.90
   2 -10  -1  373.96   22.30
   2 -10  -1  365.86   21.90
  -2  10   1  363.46   24.20
   1 -10  -1   52.79    7.20
   1 -10  -1   59.99    6.40
   1 -10  -1   63.09    6.60
   1 -10  -1   44.20    7.50
  -1  10   1   41.00    8.10
   0 -10  -1    0.50    5.70
   0 -10  -1   -3.00    3.20
   0 -10  -1    8.70    4.60
   0  10   1    6.40    6.80
   0  10   1   -3.00    4.20
  -1 -10  -1   62.59    8.40
  -1 -10  -1   74.79    7.90
   1  10   1   54.49    7.20
  -2 -10  -1  379.46   22.30
  -2 -10  -1  350.66   23.20
   2  10   1  370.76   21.80
  -3 -10  -1  459.35   27.40
  -3 -10  -1  445.36   26.10
  -3 -10  -1  440.36   26.50
   3  10   1  443.36   26.10
  -4 -10  -1  511.55   30.10
  -4 -10  -1  465.65   28.00
  -4 -10  -1  515.15   29.50
   4  10   1  510.85   29.20
  -5 -10  -1    1.20    7.00
  -5 -10  -1    9.00    5.50
  -5 -10  -1   -3.70    7.00
   5  10   1   -1.80    6.60
  -6 -10  -1    4.10    7.50
  -6 -10  -1    3.40    6.80
  -6 -10  -1   -2.40    4.60
   6  10   1  -10.30    7.40
   6  10   1    1.60    2.70
  -7 -10  -1   14.80    5.00
  -7 -10  -1   14.30    8.60
  -7 -10  -1   19.00    9.40
   7  10   1    3.00    3.90
   7  10   1   -6.50    8.50
  -8 -10  -1   -4.60    4.60
  -8 -10  -1   -5.90    8.60
  -8 -10  -1   -4.70    7.60
   8  10   1  -10.70    9.70
   8  10   1   -9.10    4.90
  -9 -10  -1    0.10    4.40
  -9 -10  -1   -6.30   10.50
  -9 -10  -1   -2.20    9.60
  -9 -10  -1    9.80    9.50
   9  10   1   -2.40    6.50
   9  10   1   -8.10   10.10
 -10 -10  -1   16.90   10.60
 -10 -10  -1   15.80    5.00
 -10 -10  -1   13.60   12.20
 -10 -10  -1   20.00   10.40
  10  10   1    2.90   11.20
  10  10   1   20.10    8.60
 -11 -10  -1    8.00   14.10
 -11 -10  -1   23.70   11.60
  11  10   1   -6.20   11.20
  11  10   1   -6.00   12.20
 -12 -10  -1   26.50   11.50
 -12 -10  -1   36.80   15.40
  12  10   1   47.20   15.20
  12  10   1   41.40   13.40
 -13 -10  -1   -7.90   15.60
  13  10   1   12.20   14.90
 -14 -10  -1  138.49   24.40
  14  10   1  105.89   21.70
  14  10   1  102.39   12.60
 -15 -10  -1    9.70   23.20
  15  10   1   25.00   20.30
  15  10   1   -3.00   10.10
   9 -11  -1   12.60   13.50
   9 -11  -1   44.20   18.60
  -9  11   1  -24.90   17.50
   8 -11  -1  125.99   20.90
   8 -11  -1  152.88   16.50
   8 -11  -1  107.79   13.50
  -8  11   1  101.19   18.50
   7 -11  -1   19.40   14.70
   7 -11  -1   20.20   10.70
   7 -11  -1    8.70    9.20
  -7  11   1    6.60   13.10
   6 -11  -1   25.60    9.00
   6 -11  -1    7.20    8.60
   6 -11  -1   22.80   12.30
  -6  11   1    5.40   11.70
   5 -11  -1  -18.20   10.00
   5 -11  -1    0.80    6.80
   5 -11  -1   -2.10    7.90
  -5  11   1   10.10   11.10
   4 -11  -1   50.59    9.10
   4 -11  -1   60.79   10.10
   4 -11  -1   48.20    8.90
  -4  11   1   55.39   11.60
   3 -11  -1   10.10    6.50
   3 -11  -1   14.50    7.10
   3 -11  -1    4.70    6.50
  -3  11   1   10.40    9.50
   2 -11  -1   45.50    7.30
   2 -11  -1   63.99    9.10
   2 -11  -1   34.30    7.60
  -2  11   1   28.30    9.60
   1 -11  -1  178.28   14.50
   1 -11  -1  155.68   12.20
   1 -11  -1  183.78   11.50
   1 -11  -1  189.78   16.20
  -1  11   1  162.28   17.90
   0 -11  -1   37.50    6.00
   0 -11  -1   23.60    4.00
   0 -11  -1   26.30    7.70
  -1 -11  -1   26.20    6.60
  -1 -11  -1    9.80    6.90
   1  11   1   19.00    5.80
  -2 -11  -1   32.10    7.60
  -2 -11  -1   24.40    7.50
   2  11   1   32.90    6.60
  -3 -11  -1   70.09    9.70
  -3 -11  -1   79.79   10.80
  -3 -11  -1   63.19    9.60
   3  11   1   66.39    9.40
  -4 -11  -1   -3.90    6.40
  -4 -11  -1   17.90    7.90
  -4 -11  -1   17.60    7.90
   4  11   1   13.00    9.50
  -5 -11  -1  100.79   12.30
  -5 -11  -1   98.99   12.70
  -5 -11  -1   78.89    9.30
   5  11   1   93.39   11.60
  -6 -11  -1  272.47   21.70
  -6 -11  -1  278.77   21.80
  -6 -11  -1  253.97   17.50
   6  11   1  264.97   22.00
  -7 -11  -1   26.80    9.70
  -7 -11  -1   13.00    9.10
  -7 -11  -1   11.30    6.00
   7  11   1   18.50    3.70
   7  11   1    6.00    9.20
  -8 -11  -1   -4.20    5.10
  -8 -11  -1    0.00    9.50
  -8 -11  -1   -1.70   10.50
   8  11   1  -10.40   10.10
   8  11   1    7.40    4.80
  -9 -11  -1   53.19    6.90
  -9 -11  -1   64.09   13.60
  -9 -11  -1   77.19   13.90
   9  11   1   56.79    8.10
   9  11   1   67.79   13.70
 -10 -11  -1   22.60   11.00
 -10 -11  -1   34.20   14.00
 -10 -11  -1   73.69   16.10
 -10 -11  -1   51.59    6.60
  10  11   1   56.79    9.50
  10  11   1   67.99   15.50
 -11 -11  -1   30.20   14.10
 -11 -11  -1   49.20   16.30
 -11 -11  -1   37.10   13.40
  11  11   1   76.89   14.50
  11  11   1   42.60   11.90
 -12 -11  -1   24.50   16.80
 -12 -11  -1   13.60   12.80
  12  11   1    2.20   12.90
 -13 -11  -1    7.60   15.40
 -13 -11  -1  -14.70   16.10
  13  11   1    3.40   16.10
 -14 -11  -1  -15.10   16.20
 -14 -11  -1  -22.80   18.50
  14  11   1    7.00   19.00
   8 -12  -1   43.50   12.30
   8 -12  -1   26.00   19.10
   8 -12  -1   36.90   12.30
  -8  12   1   37.40   19.90
   7 -12  -1   81.49   17.80
   7 -12  -1   85.79   13.20
   7 -12  -1   91.59   12.70
  -7  12   1   75.89   19.10
   6 -12  -1   41.10   14.30
   6 -12  -1   48.10   10.90
   6 -12  -1   56.59   10.90
  -6  12   1   53.49   15.70
   5 -12  -1   53.89   10.40
   5 -12  -1   57.89   11.30
   5 -12  -1   78.19   13.70
  -5  12   1   56.59   13.80
   4 -12  -1  128.79   15.60
   4 -12  -1  172.78   17.00
   4 -12  -1  220.78   18.50
  -4  12   1  171.18   18.10
   3 -12  -1    3.10    7.60
   3 -12  -1   29.40    8.60
   3 -12  -1    2.00    7.60
  -3  12   1    1.40   10.60
   2 -12  -1   -1.00    6.40
   2 -12  -1    7.30    7.50
   2 -12  -1   10.40    7.50
  -2  12   1   10.60   10.30
   1 -12  -1   -6.90    4.70
   1 -12  -1   -2.80    7.50
   1 -12  -1    0.10    6.60
  -1  12   1   -5.20    9.90
   0 -12  -1   56.69    9.70
   0 -12  -1   59.39    8.40
   0 -12  -1   63.29    8.10
  -1 -12  -1  447.16   28.20
  -1 -12  -1  412.16   25.40
   1  12   1  427.36   24.60
  -2 -12  -1    4.30    7.70
  -2 -12  -1   -6.70    7.60
   2  12   1   -4.60    6.50
  -3 -12  -1  100.59   13.00
  -3 -12  -1   96.49   11.50
  -3 -12  -1   79.69   11.40
   3  12   1  109.39   13.30
  -4 -12  -1   22.00    8.70
  -4 -12  -1   15.60    8.40
  -4 -12  -1   -2.00    7.90
   4  12   1   -2.60    7.80
  -5 -12  -1  499.65   30.60
  -5 -12  -1  475.85   31.30
  -5 -12  -1  424.46   27.70
   5  12   1  496.75   30.20
  -6 -12  -1   20.90    7.00
  -6 -12  -1    3.90    9.60
  -6 -12  -1    5.70    9.90
   6  12   1   14.70   10.30
  -7 -12  -1   -0.70    9.20
  -7 -12  -1    4.10    6.40
  -7 -12  -1   19.40   11.40
   7  12   1    4.00   10.50
  -8 -12  -1   12.30    6.30
  -8 -12  -1   11.10   11.80
  -8 -12  -1   22.00   11.60
   8  12   1    1.00    3.90
   8  12   1    3.60   11.50
  -9 -12  -1   27.40   13.00
  -9 -12  -1   27.70   12.80
  -9 -12  -1   20.00    6.30
   9  12   1   11.80    6.30
   9  12   1   22.60   14.20
 -10 -12  -1    4.40   13.10
 -10 -12  -1   31.20   18.50
 -10 -12  -1   27.00   11.90
 -10 -12  -1    5.90    5.60
  10  12   1   23.80   12.60
  10  12   1   13.40    7.80
 -11 -12  -1   29.80   13.30
 -11 -12  -1   10.40   16.10
  11  12   1   18.40   10.60
 -12 -12  -1   15.10   18.30
 -12 -12  -1   -3.00   12.90
  12  12   1   14.50   13.00
 -13 -12  -1  130.09   20.60
 -13 -12  -1  143.29   25.10
  13  12   1  122.89   19.10
   7 -13  -1   48.30   12.90
   7 -13  -1   80.69   19.60
   7 -13  -1   32.20   12.90
  -7  13   1   47.60   20.90
   6 -13  -1   -9.70   10.60
   6 -13  -1   31.10   15.60
   6 -13  -1   -1.40   10.50
  -6  13   1   26.30   18.30
   5 -13  -1   21.00   10.10
   5 -13  -1   19.00   10.10
  -5  13   1   20.30   15.80
   4 -13  -1  184.18   21.40
   4 -13  -1  224.78   20.10
   4 -13  -1  236.38   20.40
  -4  13   1  175.38   20.60
   3 -13  -1  280.77   21.70
   3 -13  -1  267.37   21.60
   3 -13  -1  234.48   19.60
  -3  13   1  267.27   28.00
   2 -13  -1  192.18   19.30
   2 -13  -1  203.18   19.70
   2 -13  -1  217.28   15.50
  -2  13   1  168.68   19.00
   1 -13  -1    9.60    9.10
   1 -13  -1   -6.30    4.90
   1 -13  -1    4.30    8.30
   0 -13  -1    3.00    9.40
   0 -13  -1   11.10    6.90
   0 -13  -1   20.60    8.60
  -1 -13  -1   66.99   11.70
  -1 -13  -1   86.99   10.60
  -2 -13  -1   61.49   12.40
  -2 -13  -1   78.29   11.10
   2  13   1   71.69    9.90
  -3 -13  -1  259.27   23.30
  -3 -13  -1  288.27   21.80
  -3 -13  -1  253.37   22.40
   3  13   1  257.17   20.60
  -4 -13  -1   40.00   16.20
  -4 -13  -1   39.10   11.50
  -4 -13  -1   43.40   11.60
  -5 -13  -1   50.99   12.20
  -5 -13  -1   39.00    9.50
  -5 -13  -1   46.40   11.70
   5  13   1   36.20   11.30
  -6 -13  -1   15.70   11.00
  -6 -13  -1   14.70   11.30
  -6 -13  -1   18.70    8.30
   6  13   1   28.80   11.30
  -7 -13  -1   52.69   14.80
  -7 -13  -1   44.70    8.90
  -7 -13  -1   37.90   13.60
   7  13   1   55.49   13.80
  -8 -13  -1   15.20   15.30
  -8 -13  -1   10.40    7.90
  -8 -13  -1    2.50   13.30
   8  13   1    3.60   13.60
  -9 -13  -1   10.70    6.90
  -9 -13  -1    3.30   13.70
   9  13   1   -0.70    4.40
   9  13   1  -10.30   15.00
 -10 -13  -1  122.09   19.20
 -10 -13  -1  112.59   17.50
 -10 -13  -1  165.28   12.60
  10  13   1  138.89   13.90
 -11 -13  -1   23.70   18.80
 -11 -13  -1   12.10   14.60
  11  13   1   14.90   10.10
 -12 -13  -1   43.60   21.30
 -12 -13  -1   18.80   15.70
  12  13   1   21.80   12.30
 -13 -13  -1  307.37   38.50
 -13 -13  -1  273.57   34.80
   5 -14  -1    7.40   18.40
   5 -14  -1   41.70   12.60
  -5  14   1   60.69   19.60
   4 -14  -1   43.50   11.70
   4 -14  -1   43.50   12.20
  -4  14   1   44.90   18.80
   3 -14  -1   95.89   11.70
   3 -14  -1  113.39   14.30
   3 -14  -1   85.69   12.80
   2 -14  -1   48.00   11.80
   2 -14  -1   38.40    8.00
   2 -14  -1   53.49   11.80
   1 -14  -1   -0.80    8.10
   1 -14  -1  -14.80    9.30
   0 -14  -1  116.89   13.10
   0 -14  -1   90.19   14.10
   0 -14  -1   95.99   17.10
  -1 -14  -1   19.50    8.90
  -2 -14  -1  226.38   20.30
  -2 -14  -1  222.18   22.90
  -3 -14  -1  259.97   22.30
  -3 -14  -1  219.78   23.90
  -3 -14  -1  222.48   23.20
   3  14   1  250.37   20.80
  -4 -14  -1  652.53   37.40
  -4 -14  -1  547.65   36.40
  -4 -14  -1  568.34   39.10
   4  14   1  595.54   36.50
  -5 -14  -1    8.50   12.50
  -5 -14  -1    8.50    9.90
   5  14   1   -9.60   10.90
  -6 -14  -1   57.79   13.50
  -6 -14  -1   58.99   14.80
  -6 -14  -1   54.39   10.50
   6  14   1   64.49   13.70
  -7 -14  -1   57.89   16.00
  -7 -14  -1   29.80   14.30
  -7 -14  -1   21.60    8.70
   7  14   1   22.60   13.40
  -8 -14  -1   61.89   10.10
  -8 -14  -1   45.70   15.70
  -8 -14  -1   62.89   21.50
   8  14   1   71.19   16.80
  -9 -14  -1   77.59   18.90
  -9 -14  -1   92.79   18.60
  -9 -14  -1   74.99    9.70
   9  14   1   77.39   17.00
 -10 -14  -1   73.29   20.60
 -10 -14  -1   43.00   16.00
 -10 -14  -1   57.79    8.10
 -11 -14  -1  136.09   23.00
 -11 -14  -1  184.38   24.00
  11  14   1  131.29   13.40
 -12 -14  -1   40.10   20.60
 -12 -14  -1   44.40   22.60
   4 -15  -1   44.80   13.00
   4 -15  -1   34.80   13.90
   3 -15  -1   10.60    9.20
   3 -15  -1   13.30   13.00
   3 -15  -1    8.80   11.40
   2 -15  -1    4.80    7.20
   2 -15  -1   16.10   11.10
   2 -15  -1   17.80   13.10
   1 -15  -1  159.18   16.70
   1 -15  -1  111.89   16.10
   0 -15  -1   29.30   12.20
   0 -15  -1   18.40   10.50
  -1 -15  -1  284.47   22.00
  -1 -15  -1  237.88   20.70
  -1 -15  -1  199.58   25.50
  -2 -15  -1   -3.70   12.00
  -2 -15  -1  -23.60   11.00
  -2 -15  -1    0.40   14.20
  -3 -15  -1   -4.50   11.50
  -3 -15  -1   -1.60   13.70
  -3 -15  -1   13.00   12.20
  -4 -15  -1   29.90   13.70
  -4 -15  -1   -5.80   12.50
  -4 -15  -1    2.00   13.00
   4  15   1   10.30   12.10
  -5 -15  -1    5.00   13.90
  -5 -15  -1   -5.90   13.90
   5  15   1    6.30   13.00
  -6 -15  -1   91.59   18.40
  -6 -15  -1   48.90   15.30
  -6 -15  -1   54.09   12.40
   6  15   1   46.10   15.70
  -7 -15  -1   75.19   12.80
  -7 -15  -1   74.89   17.30
  -7 -15  -1   84.59   19.90
   7  15   1   70.69   18.10
  -8 -15  -1   37.80   18.80
  -8 -15  -1   17.20   14.60
  -8 -15  -1   12.90    9.90
   8  15   1   15.90   14.80
  -9 -15  -1  -10.50   15.40
  -9 -15  -1   -8.80    8.60
  -9 -15  -1   -7.40   17.30
 -10 -15  -1   13.60    7.20
 -10 -15  -1   33.50   19.50
 -10 -15  -1   12.00   20.80
   2 -16  -1   14.10   12.00
   2 -16  -1   20.90   14.50
   1 -16  -1   34.90   12.10
   1 -16  -1   25.00   14.80
   0 -16  -1    9.10   11.60
   0 -16  -1   18.60   13.70
  -1 -16  -1   55.49   12.20
  -1 -16  -1   47.30   15.10
  -1 -16  -1   51.79   13.70
  -2 -16  -1    0.90   13.40
  -2 -16  -1  -22.40   16.60
  -2 -16  -1   14.50   12.60
  -3 -16  -1  146.69   20.60
  -3 -16  -1  140.49   18.40
  -3 -16  -1  106.79   19.60
  -4 -16  -1   50.69   15.90
  -4 -16  -1   70.29   16.70
  -4 -16  -1   16.60   15.90
  -5 -16  -1    9.60   15.00
  -5 -16  -1   -5.50   14.80
  -5 -16  -1   10.80   16.20
   5  16   1   -5.50   15.90
  -6 -16  -1   11.90   16.90
  -6 -16  -1  -12.50   17.80
  -6 -16  -1    1.00   18.80
   6  16   1    7.80   17.50
  -7 -16  -1   19.30   19.20
  -7 -16  -1   -2.10   16.00
  -7 -16  -1    5.70   12.80
   7  16   1    9.20   15.70
  -8 -16  -1   -2.40   16.60
  -8 -16  -1    8.50   10.80
  -8 -16  -1   -4.10   20.70
  -9 -16  -1   -8.00   21.80
  -9 -16  -1   10.20   18.50
  -2 -17  -1   24.40   13.10
  -2 -17  -1   -5.80   14.10
  -2 -17  -1   13.00   16.80
  -3 -17  -1   34.10   17.30
  -3 -17  -1   61.89   20.30
  -3 -17  -1   70.19   17.40
  -4 -17  -1   -6.80   18.50
  -4 -17  -1   18.30   19.00
  -4 -17  -1    3.90   18.70
  -5 -17  -1  -10.40   17.70
  -5 -17  -1   -4.70   17.10
  -5 -17  -1  -29.90   18.70
  -7 -16   2   57.69   18.90
  -7 -16   2   66.29   22.40
  -6 -16   2   75.19   20.80
  -6 -16   2   66.89   19.80
  -6 -16   2   52.29   13.10
  -5 -16   2   32.50   17.10
  -5 -16   2   31.00   15.00
  -5 -16   2   81.89   19.40
  -4 -16   2    4.10   15.20
  -4 -16   2   14.60   15.90
  -4 -16   2    6.70   16.10
  -3 -16   2   10.10   15.90
  -3 -16   2  -10.70   16.40
  -3 -16   2  -10.90   15.60
  -2 -16   2    9.60   15.20
  -2 -16   2    2.40   15.20
  -2 -16   2  -19.20   18.10
  -2 -16   2  -20.40   11.10
  -1 -16   2  232.08   25.10
  -1 -16   2  217.18   24.00
  -1 -16   2  173.78   21.90
   0 -16   2   -9.10   11.90
   0 -16   2  -27.60   14.00
   0 -16   2   11.60   11.90
   1 -16   2    3.90   12.60
   1 -16   2   10.10   15.30
  -9 -15   2   13.70   18.30
  -9 -15   2  -22.10   20.50
  -8 -15   2    4.50   16.20
  -8 -15   2    3.20    6.00
  -8 -15   2    1.50   17.90
  -7 -15   2   18.40   17.40
  -7 -15   2   19.20   16.20
  -7 -15   2   40.60    9.40
  -6 -15   2  143.49   21.40
  -6 -15   2  113.39   13.30
  -6 -15   2  144.09   20.80
  -5 -15   2  111.19   18.60
  -5 -15   2  114.99   18.40
  -4 -15   2  258.67   25.70
  -4 -15   2  219.48   27.90
  -4 -15   2  157.88   19.80
  -3 -15   2   80.19   16.80
  -3 -15   2   99.59   15.70
  -3 -15   2   53.99   14.90
  -2 -15   2   32.10   14.40
  -1 -15   2   97.39   15.10
  -1 -15   2  170.88   20.20
  -1 -15   2  101.99   17.60
   0 -15   2  153.08   19.00
   0 -15   2  176.18   20.60
   0 -15   2  210.78   24.50
   1 -15   2   16.30   13.10
   1 -15   2    6.90    8.70
   1 -15   2   -2.20   11.70
   2 -15   2   18.40    8.70
   2 -15   2    5.90   12.70
   2 -15   2   20.80    7.50
   2 -15   2   21.00   11.60
   3 -15   2   16.00   12.20
   3 -15   2   33.20   13.50
   3 -15   2   -0.50   10.40
 -11 -14   2   39.10   18.50
 -11 -14   2   30.00   22.60
 -10 -14   2  -10.40   15.30
 -10 -14   2  -26.80   18.80
  -9 -14   2   56.49   17.70
  -9 -14   2   95.59   20.70
   8  14  -2   11.60   13.40
  -8 -14   2    9.30   13.50
  -8 -14   2   31.10   18.00
  -8 -14   2   11.60    5.40
   7  14  -2    8.20   14.30
  -7 -14   2    4.10    7.10
  -7 -14   2  -26.50   12.20
  -7 -14   2   -1.90   17.10
   6  14  -2   14.30   13.50
  -6 -14   2  -12.70   13.60
  -6 -14   2   21.90   14.90
  -6 -14   2   16.10    8.90
  -5 -14   2   41.20   14.40
  -5 -14   2   46.70   10.40
  -5 -14   2   45.60   14.20
  -4 -14   2    4.10   11.80
  -3 -14   2    5.70   11.80
  -3 -14   2    1.60   10.90
  -3 -14   2    1.60   11.40
  -2 -14   2   39.90   13.00
  -2 -14   2   43.40   11.80
  -1 -14   2    7.30   14.50
  -1 -14   2   25.90   11.60
  -1 -14   2   12.50   10.00
   0 -14   2   26.50   11.70
   0 -14   2   27.70    9.90
   0 -14   2   39.80   14.70
   1 -14   2    6.10    9.20
   1 -14   2    4.40    6.70
   1 -14   2   19.40   11.20
   1 -14   2   15.20    5.30
   1 -14   2    9.10    7.90
   2 -14   2   37.10    9.40
   2 -14   2   13.30    6.70
   2 -14   2   10.80   10.90
   2 -14   2    1.70   10.70
   3 -14   2   14.70   10.60
   3 -14   2   12.70   10.50
   3 -14   2   -3.60   10.00
   4 -14   2   35.00   12.30
   4 -14   2   41.70   14.70
   4 -14   2   29.50   11.90
   5 -14   2   14.90   12.30
   5 -14   2   36.30   16.30
   5 -14   2   26.10   12.90
  12  13  -2    9.90   12.70
 -12 -13   2   -7.80   15.10
 -12 -13   2   11.90   21.70
  11  13  -2   52.29   11.80
 -11 -13   2   39.10   17.10
 -11 -13   2   39.50   19.50
  10  13  -2    3.60    8.90
 -10 -13   2    1.60   13.70
 -10 -13   2    9.50   16.80
   9  13  -2   10.90    7.20
   9  13  -2   29.60   14.80
  -9 -13   2   45.30   14.20
  -9 -13   2   45.10   17.20
   8  13  -2  108.99   16.90
  -8 -13   2  125.39   25.10
  -8 -13   2   93.99    8.50
  -8 -13   2   68.89   15.20
   7  13  -2   93.59   16.40
  -7 -13   2   97.19   10.80
  -7 -13   2   98.49   17.00
  -7 -13   2   84.19   14.90
   6  13  -2  150.18   17.00
  -6 -13   2  114.69   16.40
  -6 -13   2  150.98   14.00
  -6 -13   2  133.79   18.80
   5  13  -2  -11.60   10.00
  -5 -13   2    7.90    7.70
  -5 -13   2  -18.00   10.20
  -5 -13   2   18.30   11.60
  -4 -13   2   11.40   11.10
  -4 -13   2  -16.00    9.90
  -4 -13   2   -4.60    8.50
  -3 -13   2   26.80   10.90
  -3 -13   2   27.30   10.50
  -2 -13   2  129.69   14.10
  -2 -13   2  116.19   14.50
  -1 -13   2  126.39   15.40
  -1 -13   2  127.79   15.80
   0 -13   2  138.89   14.90
   0 -13   2   89.99   10.00
   0 -13   2  101.59   13.60
   0 -13   2  145.79   15.10
   1 -13   2   -1.50    6.90
   1 -13   2    7.40    8.50
   1 -13   2    7.70    7.30
   1 -13   2   -1.70    5.00
   1 -13   2    5.20    9.80
   2 -13   2    8.70    8.90
   2 -13   2    9.70    9.00
   2 -13   2    7.20    9.20
   3 -13   2    4.20    9.10
   3 -13   2    3.00   10.30
   3 -13   2    6.60    8.70
   4 -13   2   57.09   12.40
   4 -13   2   70.59   16.20
   4 -13   2   50.69   10.70
   5 -13   2   74.09   12.00
   5 -13   2   60.29   12.50
   5 -13   2   59.19   16.50
   6 -13   2   28.30   12.60
   6 -13   2   24.80   10.70
   6 -13   2   15.10   18.30
   7 -13   2   83.59   21.40
   7 -13   2   75.49   14.50
   7 -13   2   37.60   21.30
  13  12  -2   24.40   16.10
 -13 -12   2    6.90   20.80
 -13 -12   2   14.60   21.70
  12  12  -2   28.60   15.20
 -12 -12   2   -8.20   17.80
 -12 -12   2   -0.90   15.10
  11  12  -2   -3.00   13.20
 -11 -12   2   13.10   17.70
 -11 -12   2  -13.30   14.90
  10  12  -2    9.10    9.40
 -10 -12   2  -10.70   12.90
 -10 -12   2   13.90   14.60
 -10 -12   2   10.10   16.30
   9  12  -2    6.00    7.20
   9  12  -2    7.50   11.70
  -9 -12   2   -5.60   11.30
  -9 -12   2   -0.30   29.00
  -9 -12   2    7.60   13.20
   8  12  -2   12.50    6.10
   8  12  -2   21.70   12.40
  -8 -12   2   35.80   17.00
  -8 -12   2   29.90    3.80
  -8 -12   2   26.20   13.60
   7  12  -2   49.90   13.20
  -7 -12   2   42.40   12.90
  -7 -12   2   47.90    6.40
  -7 -12   2   47.30   12.40
   6  12  -2  120.99   15.00
  -6 -12   2  104.39   11.50
  -6 -12   2  112.69   14.30
  -6 -12   2  138.09   16.50
   5  12  -2  181.28   19.30
  -5 -12   2  212.08   21.00
  -5 -12   2  158.48   14.90
  -5 -12   2  199.58   20.20
   4  12  -2   69.99   12.50
  -4 -12   2   64.39   11.90
  -4 -12   2   52.39   11.20
  -4 -12   2   71.79    9.50
  -3 -12   2  153.38   18.10
  -3 -12   2  117.49   13.50
  -2 -12   2  125.59   15.70
  -2 -12   2  153.08   17.90
  -1 -12   2   58.99   10.70
  -1 -12   2   61.79    9.70
   0 -12   2  472.05   29.70
   0 -12   2  423.46   24.80
   0 -12   2  479.65   27.70
   0 -12   2  481.35   27.00
   0 -12   2  439.06   23.90
   1 -12   2   43.60    7.50
   1 -12   2   45.10    6.00
   1 -12   2   32.40    7.90
   1 -12   2   34.70    9.30
   1 -12   2   43.40    7.80
   2 -12   2    9.10    7.70
   2 -12   2   22.10    8.10
   2 -12   2   29.00    8.50
   2 -12   2   14.10    4.80
   3 -12   2    6.00    9.70
   3 -12   2    8.50    8.00
   3 -12   2   13.90    8.10
   4 -12   2   32.20    8.70
   4 -12   2   31.80    9.10
   5 -12   2  106.09   20.30
   5 -12   2   90.39   11.90
   5 -12   2  105.89   13.40
  -6  12  -2   42.70   15.10
   6 -12   2   51.09   15.50
   6 -12   2   52.19   10.40
   6 -12   2   51.49   12.10
  -7  12  -2  102.39   18.50
   7 -12   2   88.49   20.00
   7 -12   2   95.19   12.70
   7 -12   2   69.09   13.80
  -8  12  -2   38.10   18.20
   8 -12   2   34.20   12.20
   8 -12   2   19.80   21.40
   8 -12   2   57.79   13.70
  13  11  -2  -11.20   17.60
 -13 -11   2   19.70   19.50
  12  11  -2   17.10   15.60
 -12 -11   2  -12.50   16.60
  11  11  -2   13.40   12.10
 -11 -11   2   -7.70   11.40
 -11 -11   2   15.90   16.70
  10  11  -2  294.17   23.10
  10  11  -2  329.97   27.20
 -10 -11   2  327.37   30.90
 -10 -11   2  320.37   27.30
   9  11  -2   82.69   10.30
   9  11  -2   64.39   15.90
  -9 -11   2   72.89   14.40
  -9 -11   2   88.79   15.80
  -9 -11   2   75.09   15.00
   8  11  -2    5.10    6.10
   8  11  -2    6.20   11.00
  -8 -11   2   -0.80   11.20
  -8 -11   2    4.70   10.40
   7  11  -2   85.69    8.80
   7  11  -2   72.89   12.80
  -7 -11   2   62.29   12.40
  -7 -11   2   76.49    7.50
  -7 -11   2   60.59   11.80
   6  11  -2    2.50   10.00
  -6 -11   2   19.60    5.40
  -6 -11   2   18.00   10.40
  -6 -11   2   23.80   10.00
   5  11  -2  115.49   12.90
  -5 -11   2  110.79   14.10
  -5 -11   2   92.89    9.20
  -5 -11   2   95.19   12.50
   4  11  -2  159.58   16.00
  -4 -11   2  181.68   17.90
  -4 -11   2  157.58   14.00
  -4 -11   2  160.68   17.10
  -3 -11   2  509.85   30.20
  -3 -11   2  476.45   30.60
  -2 -11   2   18.30    7.10
  -2 -11   2   21.10    8.00
  -1 -11   2   11.50    7.00
  -1 -11   2    8.40    6.50
   0 -11   2    3.00    5.70
   0 -11   2   -3.30    3.00
   0 -11   2   -0.40    7.10
   1 -11   2    5.60    6.10
   1 -11   2    9.70    5.40
   1 -11   2   25.20    8.00
   2 -11   2   21.40    7.40
   2 -11   2    6.40    7.70
   2 -11   2    6.70    4.30
   2 -11   2    9.80    6.70
   3 -11   2   15.30    7.60
   3 -11   2   11.10    8.50
   3 -11   2   21.20    7.10
  -4  11  -2    4.10   11.40
   4 -11   2   -1.90    9.80
   4 -11   2   -2.90    6.50
   4 -11   2    2.50    7.40
  -5  11  -2   21.00   10.80
   5 -11   2   31.60    8.90
   5 -11   2   23.30   11.70
   5 -11   2   19.50    7.60
  -6  11  -2   59.09   12.80
   6 -11   2   49.99    9.00
   6 -11   2   48.80   14.00
   6 -11   2   41.30   11.90
  -7  11  -2   70.39   14.80
   7 -11   2   56.99   16.60
   7 -11   2   64.59   10.20
   7 -11   2   45.50   10.60
  -8  11  -2  120.89   18.70
   8 -11   2   94.69   21.20
   8 -11   2  146.19   16.70
   8 -11   2  112.29   14.30
  -9  11  -2  257.97   29.80
   9 -11   2  130.59   23.60
   9 -11   2  219.98   24.10
  14  10  -2   -3.00   21.30
 -14 -10   2   -6.20   20.60
  13  10  -2   18.40   17.40
 -13 -10   2   -9.00   17.80
  12  10  -2  126.69   17.60
 -12 -10   2   71.49   12.40
 -12 -10   2   82.99   18.50
  11  10  -2   10.20   12.80
  11  10  -2   -1.50   13.10
 -11 -10   2  -12.40   13.00
 -11 -10   2   -2.50   12.70
  10  10  -2   63.59   17.90
  10  10  -2   50.59   14.30
 -10 -10   2   61.09   15.00
 -10 -10   2   58.89   13.10
   9  10  -2  193.78   23.10
   9  10  -2  204.08   17.30
  -9 -10   2  204.18   21.60
  -9 -10   2  235.98   23.50
   8  10  -2  183.28   14.70
   8  10  -2  168.18   20.50
  -8 -10   2  182.68   21.00
   7  10  -2  441.96   25.40
   7  10  -2  497.95   30.70
  -7 -10   2  439.66   30.60
  -7 -10   2  511.15   31.30
  -7 -10   2  448.66   23.80
   6  10  -2   48.30   10.30
   6  10  -2   42.40    5.60
  -6 -10   2   55.99    5.60
  -6 -10   2   39.20    8.80
  -6 -10   2   52.59   10.50
   5  10  -2    9.00    7.70
  -5 -10   2   20.70    5.00
  -5 -10   2   26.10    8.70
   4  10  -2   77.99    9.80
  -4 -10   2   83.09    8.40
  -4 -10   2   81.59   10.90
  -4 -10   2   96.29    6.80
  -4 -10   2   74.19   10.70
   3  10  -2  102.69   12.20
  -3 -10   2  108.09   13.70
  -3 -10   2   96.99    6.50
  -3 -10   2  102.49   12.70
   2  10  -2  502.75   28.20
  -2 -10   2  492.65   25.40
  -2 -10   2  493.25   30.20
  -2 -10   2  530.05   29.20
  -1 -10   2  347.27   22.80
  -1 -10   2  350.26   21.50
   0 -10   2   22.10    6.80
   0 -10   2   19.70    3.80
   0 -10   2   26.90    5.80
   1 -10   2  288.27   19.90
   1 -10   2  305.87   18.60
   1 -10   2  284.67   17.40
   2 -10   2    0.90    5.50
   2 -10   2   -1.40    5.60
   2 -10   2   -2.20    3.50
  -3  10  -2  220.98   19.50
   3 -10   2  245.68   17.20
   3 -10   2  228.68   16.50
  -4  10  -2  187.88   17.90
   4 -10   2  160.28   14.60
   4 -10   2  155.68   18.10
   4 -10   2  159.78   14.20
  -5  10  -2   43.20   10.60
   5 -10   2   66.79    9.80
   5 -10   2   42.50    7.80
   5 -10   2   46.70   12.20
  -6  10  -2    6.30    9.60
   6 -10   2  -10.70    6.90
   6 -10   2    5.00   11.80
   6 -10   2   11.60    6.70
  -7  10  -2   97.39   14.80
   7 -10   2  131.79   14.20
   7 -10   2  131.49   17.70
  -8  10  -2   -2.60   14.20
   8 -10   2    4.00    8.30
   8 -10   2   27.10   10.80
   8 -10   2   28.90   15.50
  -9  10  -2   24.20   14.20
   9 -10   2   26.50   18.80
   9 -10   2    7.40   12.10
 -10  10  -2   93.39   17.60
  10 -10   2  109.29   15.70
  14   9  -2    8.40   20.30
 -14  -9   2   26.00   19.60
  13   9  -2   43.20   17.50
 -13  -9   2   17.70   16.20
  12   9  -2  207.78   25.70
  12   9  -2  243.88   26.20
 -12  -9   2  238.78   28.20
 -12  -9   2  170.18   22.00
  11   9  -2   -9.50   12.30
  11   9  -2   -9.50   13.40
 -11  -9   2   29.60   17.10
 -11  -9   2  -14.80   10.80
  10   9  -2  135.99   14.60
  10   9  -2  149.49   17.60
 -10  -9   2  150.68   18.70
 -10  -9   2  133.69   15.00
   9   9  -2    4.10    9.80
   9   9  -2   20.90    8.30
  -9  -9   2   23.50   10.50
  -9  -9   2   31.20   10.10
   8   9  -2  169.78   18.70
   8   9  -2  167.68   14.20
  -8  -9   2  182.08   19.00
  -8  -9   2  142.99   17.40
   7   9  -2  328.67   23.70
   7   9  -2  331.07   19.60
  -7  -9   2  359.96   24.30
  -7  -9   2  313.57   17.00
   6   9  -2  215.38   20.70
   6   9  -2  197.68   12.70
  -6  -9   2  187.38   17.50
  -6  -9   2  188.08   11.40
   5   9  -2  673.53   34.10
   5   9  -2  706.73   37.50
  -5  -9   2  657.73   34.50
  -5  -9   2  650.73   38.10
  -5  -9   2  651.93   34.30
  -5  -9   2  680.23   38.00
   4   9  -2   -3.20    5.50
  -4  -9   2   -3.60    4.00
  -4  -9   2    1.40    6.40
  -4  -9   2   -3.90    4.10
  -4  -9   2    2.20    6.20
   3   9  -2  121.09   11.50
  -3  -9   2  110.19   12.40
  -3  -9   2  121.19   12.20
  -3  -9   2  113.19    7.40
   2   9  -2  201.18   14.30
  -2  -9   2  212.78   11.50
  -2  -9   2  203.58   15.00
  -2  -9   2  210.58   16.10
  -1  -9   2  205.28   14.60
  -1  -9   2  235.88   16.90
  -1  -9   2  260.77   15.80
   0  -9   2  657.33   34.20
   0  -9   2  638.44   32.80
   0  -9   2  644.84   35.50
   1  -9   2  532.65   28.40
   1  -9   2  537.75   29.20
   1  -9   2  542.15   30.20
   2  -9   2   16.70    5.00
   2  -9   2   18.10    3.70
   2  -9   2   17.30    5.50
  -3   9  -2    1.90    6.30
   3  -9   2    2.00    4.90
   3  -9   2    7.80    5.00
  -4   9  -2   27.40    7.90
   4  -9   2   27.80    6.40
   4  -9   2   22.20    5.60
  -5   9  -2   95.09   11.20
   5  -9   2   89.79   10.50
   5  -9   2  105.69   11.80
  -6   9  -2   72.39   11.40
   6  -9   2   70.49   14.00
   6  -9   2   77.49   10.00
   6  -9   2   91.79   10.70
  -7   9  -2   -5.70   10.00
   7  -9   2    4.80    6.40
   7  -9   2   -0.70    7.50
   7  -9   2    9.50   13.10
  -8   9  -2   72.59   12.00
   8  -9   2   95.69   17.50
   8  -9   2   48.70    8.90
  -9   9  -2   48.90   12.80
   9  -9   2   52.09   17.20
   9  -9   2   52.89   11.70
 -10   9  -2    9.30   17.30
  10  -9   2   -7.60   16.40
  10  -9   2    1.40   10.80
 -11   9  -2   22.90   14.50
  11  -9   2   21.10   13.90
  15   8  -2   16.40    8.40
 -15  -8   2   28.60   21.20
  14   8  -2  108.79   21.90
  14   8  -2  101.89   10.10
 -14  -8   2  142.19   23.50
  13   8  -2    5.60    5.90
  13   8  -2   11.50   16.30
 -13  -8   2   28.90   17.40
 -13  -8   2   13.40   10.20
  12   8  -2   66.19   15.30
  12   8  -2   89.89    9.30
  12   8  -2   92.79   14.60
 -12  -8   2   85.89   19.10
 -12  -8   2   63.29   12.00
  11   8  -2   35.20   12.70
  11   8  -2   19.90   11.50
 -11  -8   2   16.30   13.20
 -11  -8   2   -0.70    9.30
  10   8  -2    8.50    8.90
  10   8  -2   -2.70   10.20
 -10  -8   2    9.30    9.20
 -10  -8   2    1.20   10.10
   9   8  -2   23.90    9.70
   9   8  -2   38.30    9.20
  -9  -8   2   20.60    8.80
  -9  -8   2   37.10   10.20
   8   8  -2  101.19   11.80
   8   8  -2   87.89   12.70
  -8  -8   2   87.59   12.60
  -8  -8   2   84.69   11.70
   7   8  -2   25.40    6.10
   7   8  -2   29.60   12.20
  -7  -8   2   22.90    8.10
   6   8  -2  236.78   14.60
   6   8  -2  238.88   17.90
  -6  -8   2  240.58   18.20
  -6  -8   2  225.48   12.60
   5   8  -2   15.40    6.30
   5   8  -2   13.70    3.80
  -5  -8   2   12.90    4.20
  -5  -8   2    8.60    6.20
  -5  -8   2   18.60    3.30
   4   8  -2    9.80    5.80
   4   8  -2   19.50    3.20
  -4  -8   2    5.20    5.60
  -4  -8   2   12.90    6.10
  -4  -8   2   15.40    3.90
  -4  -8   2   12.50    3.40
   3   8  -2  226.68   14.60
  -3  -8   2  218.58   15.60
  -3  -8   2  203.68   15.00
   2   8  -2  240.48   14.70
  -2  -8   2  233.78   16.10
  -2  -8   2  212.88   12.30
  -2  -8   2  234.58   15.30
  -1  -8   2   44.70    6.60
  -1  -8   2   56.59    6.70
   0  -8   2   -0.10    3.60
   0  -8   2    2.40    4.20
   1  -8   2  824.32   42.20
   1  -8   2  824.82   43.60
   1  -8   2  845.02   42.90
  -2   8  -2  402.86   23.40
   2  -8   2  415.06   22.10
   2  -8   2  352.86   21.40
   2  -8   2  395.46   22.40
  -3   8  -2   76.19    8.40
   3  -8   2   80.99    8.80
   3  -8   2   89.59    9.10
  -4   8  -2   32.30    6.50
   4  -8   2   22.40    5.70
   4  -8   2   24.70    5.10
  -5   8  -2   -0.10    5.80
   5  -8   2    6.40    4.50
   5  -8   2    2.10    4.90
  -6   8  -2  255.17   18.60
   6  -8   2  275.77   16.70
   6  -8   2  260.77   17.70
   6  -8   2  228.28   22.30
  -7   8  -2    7.90    7.70
   7  -8   2   -3.70   11.70
   7  -8   2   11.80    7.30
   7  -8   2   25.00    6.30
  -8   8  -2   10.40    8.50
   8  -8   2   10.60    6.60
   8  -8   2    8.00   13.00
   8  -8   2   13.20    8.40
  -9   8  -2   17.80    9.70
  -9   8  -2   19.40   11.70
   9  -8   2   30.20   17.90
   9  -8   2   37.80   15.70
 -10   8  -2   39.00   12.00
  10  -8   2   45.00   17.90
  10  -8   2   38.30   11.40
  11  -8   2   25.40   11.90
 -12   8  -2   -9.70   13.40
  12  -8   2   -8.80   12.60
  12  -8   2   -8.80   16.30
  15   7  -2   13.40    9.90
 -15  -7   2   34.30   19.70
  14   7  -2   27.90   17.30
  14   7  -2   28.20    8.80
 -14  -7   2   10.60   18.10
  13   7  -2   48.60   16.60
  13   7  -2   58.79    8.50
  13   7  -2   70.39   13.10
 -13  -7   2   78.69   17.70
 -13  -7   2   53.79   11.20
  12   7  -2   -1.30   12.90
  12   7  -2    2.60    5.80
  12   7  -2   -0.70   12.80
 -12  -7   2    6.30   12.40
 -12  -7   2   17.80   11.00
  11   7  -2   25.70   11.50
  11   7  -2   61.29   13.30
  11   7  -2   33.80    5.60
 -11  -7   2   52.89   12.80
 -11  -7   2   34.20   10.20
  10   7  -2  129.99   14.50
  10   7  -2  153.68   16.90
  10   7  -2  119.29    8.90
 -10  -7   2   84.39   13.30
 -10  -7   2  106.29   11.80
   9   7  -2  582.44   34.30
   9   7  -2  556.94   32.80
  -9  -7   2  546.85   32.70
  -9  -7   2  567.34   34.80
   8   7  -2  631.64   33.00
   8   7  -2  620.34   34.80
  -8  -7   2  502.75   32.90
  -8  -7   2  605.74   35.10
   7   7  -2  629.64   34.70
   7   7  -2  635.94   36.60
  -7  -7   2  630.94   37.10
  -7  -7   2  700.03   37.20
   6   7  -2   23.80    5.30
  -6  -7   2   32.30    3.00
  -6  -7   2   21.50    6.00
  -6  -7   2   41.20    7.60
   5   7  -2   19.30    5.90
   5   7  -2   21.60    4.10
  -5  -7   2   21.80    6.20
  -5  -7   2   20.80    4.40
  -5  -7   2   20.40    3.00
   4   7  -2   26.70    5.70
   4   7  -2   28.50    3.80
  -4  -7   2   27.90    3.60
  -4  -7   2   16.30    5.80
  -4  -7   2   23.20    3.90
   3   7  -2  235.78   14.70
  -3  -7   2  255.07   15.20
  -3  -7   2  235.18   15.50
  -3  -7   2  180.58   13.80
   2   7  -2   53.69    6.00
  -2  -7   2   67.79    8.20
  -2  -7   2   51.69    4.40
  -2  -7   2   47.30    6.30
   1   7  -2  264.77   14.60
  -1  -7   2  212.18   14.40
  -1  -7   2  256.77   15.00
  -1  -7   2  256.57   15.90
   0  -7   2  137.89    9.80
   0  -7   2  157.48   11.30
   1  -7   2    1.20    2.40
   1  -7   2    8.00    4.00
   1  -7   2    2.80    3.00
  -2   7  -2   55.79    6.50
   2  -7   2   53.39    6.00
   2  -7   2   64.19    7.30
   2  -7   2   69.19    7.10
  -3   7  -2   32.30    5.90
   3  -7   2   27.70    4.80
   3  -7   2   55.89    6.90
  -4   7  -2    4.90    4.80
   4  -7   2    5.90    4.30
   4  -7   2    5.20    3.50
  -5   7  -2   48.10    6.80
   5  -7   2   46.30    6.50
   5  -7   2   58.69    7.20
  -6   7  -2   66.59    8.20
   6  -7   2   66.99    8.40
   6  -7   2   69.69    8.30
  -7   7  -2   25.10    6.60
  -7   7  -2   20.30    7.40
   7  -7   2   16.60    6.00
   7  -7   2   16.80    5.40
   7  -7   2    6.30   17.90
  -8   7  -2    5.60    7.00
  -8   7  -2    0.20    7.30
   8  -7   2    3.90   12.30
   8  -7   2   -1.70    6.60
  -9   7  -2   95.99   11.80
  -9   7  -2  103.59   11.60
   9  -7   2   87.49   11.30
   9  -7   2  123.59   18.00
 -10   7  -2   19.30    9.30
  10  -7   2   28.20   16.70
  10  -7   2   13.50    9.40
 -11   7  -2   -2.30   11.30
  11  -7   2   -3.90   15.10
  11  -7   2  -11.40   10.20
  12  -7   2   -8.00   12.80
  12  -7   2   -7.00   14.60
  15   6  -2   -3.20    9.60
 -15  -6   2   16.00   17.30
  14   6  -2  -15.10   15.30
  14   6  -2   -4.00    7.50
 -14  -6   2   17.10   17.10
  13   6  -2   24.00   15.50
  13   6  -2   41.20    8.30
  13   6  -2   34.40   13.10
 -13  -6   2   65.39   11.50
  12   6  -2  -14.20   12.40
  12   6  -2    6.00    6.10
  12   6  -2   19.80   12.30
 -12  -6   2    3.70    9.00
 -12  -6   2   24.00   12.00
  11   6  -2    6.00   10.30
  11   6  -2   10.50   11.60
  11   6  -2   16.10    5.30
 -11  -6   2    8.60    8.50
 -11  -6   2   10.80   10.80
  10   6  -2    3.80    9.00
  10   6  -2    1.10    4.20
  10   6  -2   -2.60    8.80
 -10  -6   2    4.90   10.10
 -10  -6   2    0.50    6.80
   9   6  -2   25.80    4.40
   9   6  -2   24.00    8.40
   9   6  -2   28.20    8.60
  -9  -6   2   25.80   13.50
  -9  -6   2   26.40    9.50
   8   6  -2  330.47   22.40
   8   6  -2  310.07   20.70
  -8  -6   2  293.37   21.90
  -8  -6   2  347.27   20.70
   7   6  -2 1075.29   55.59
   7   6  -2 1007.80   53.39
   7   6  -2 1107.59   56.89
  -7  -6   2 1149.29   55.99
  -7  -6   2 1077.59   57.19
   6   6  -2 2784.02  139.29
   6   6  -2 2755.92  138.19
  -6  -6   2 2632.54  139.59
  -6  -6   2 2937.31  138.69
  -6  -6   2 2878.01  138.59
   5   6  -2  112.89    8.70
   5   6  -2  113.69   10.80
  -5  -6   2   95.99   10.50
  -5  -6   2  105.39    8.90
  -5  -6   2  111.59    6.40
   4   6  -2    0.50    2.80
   4   6  -2   -3.00    4.40
  -4  -6   2   -0.80    1.90
  -4  -6   2   -2.40    4.20
  -4  -6   2   -1.90    2.60
   3   6  -2  199.88   13.20
   3   6  -2  209.58   11.20
  -3  -6   2  203.38   11.40
  -3  -6   2  189.38   11.40
  -3  -6   2  199.98   13.60
   2   6  -2    6.40    3.50
  -2  -6   2    7.80    3.90
  -2  -6   2    2.30    2.10
  -2  -6   2    3.60    3.40
   1   6  -2 1786.82   88.39
  -1  -6   2 1776.52   89.29
  -1  -6   2 1783.92   87.69
  -1  -6   2 1797.92   88.69
   0  -6   2  755.52   37.60
   0  -6   2  718.63   38.30
  -1   6  -2 2589.74  132.29
   1  -6   2 2728.73  132.19
   1  -6   2 2686.13  131.69
   1  -6   2 2706.03  131.29
  -2   6  -2   16.60    4.80
   2  -6   2   30.50    3.80
   2  -6   2   53.29    5.80
   2  -6   2   52.99    6.20
  -3   6  -2   13.50    4.10
   3  -6   2   28.40    4.30
   3  -6   2   19.30    3.70
  -4   6  -2  305.27   19.10
   4  -6   2  333.27   18.80
   4  -6   2  354.46   18.50
  -5   6  -2   15.10    6.60
  -5   6  -2    0.20    4.20
   5  -6   2   13.90    4.10
   5  -6   2   15.70    3.80
  -6   6  -2  269.17   17.20
  -6   6  -2  240.58   16.50
   6  -6   2  263.67   15.50
   6  -6   2  269.37   16.70
  -7   6  -2  146.89   13.60
  -7   6  -2  142.59   12.40
   7  -6   2  143.49   10.90
   7  -6   2  148.99   15.50
   7  -6   2  128.89   12.60
  -8   6  -2   95.99   11.80
  -8   6  -2   96.39   10.90
   8  -6   2  102.69   11.90
   8  -6   2   75.69   14.80
  -9   6  -2  124.99   13.40
  -9   6  -2  119.29   14.00
   9  -6   2  127.99   14.10
   9  -6   2  111.59   17.00
 -10   6  -2  -10.70    8.50
 -10   6  -2   -5.20    8.30
  10  -6   2  -18.00   15.80
  10  -6   2   -1.70    8.40
 -11   6  -2    5.90   10.10
  11  -6   2    1.50   11.00
  11  -6   2   10.40   16.70
  11  -6   2   -2.10    9.30
 -12   6  -2   39.40   12.90
  12  -6   2   48.80   15.60
  12  -6   2   37.70   12.90
 -13   6  -2   13.60   14.50
  13  -6   2   13.30   16.20
  13  -6   2   27.20   14.40
  15   5  -2   16.80   10.50
 -15  -5   2   14.30   17.80
  14   5  -2   -3.00   15.70
  14   5  -2  -13.20   11.80
  14   5  -2   -1.80    8.60
 -14  -5   2   -1.50   14.30
  13   5  -2    8.60   14.80
  13   5  -2    6.80    7.10
  13   5  -2    2.50   12.50
 -13  -5   2  -10.60   13.10
 -13  -5   2    2.70   10.70
  12   5  -2  159.08   18.50
  12   5  -2  186.98   14.80
  12   5  -2  196.98   21.50
 -12  -5   2  187.38   18.70
 -12  -5   2  199.88   22.70
  11   5  -2   21.70   10.30
  11   5  -2    3.60   10.90
  11   5  -2    4.20    5.40
 -11  -5   2   -0.60   10.00
 -11  -5   2    5.60    8.40
  10   5  -2   -2.20   10.70
  10   5  -2    0.30    4.50
  10   5  -2   12.10    8.80
 -10  -5   2    6.90    8.80
 -10  -5   2    2.90    7.10
   9   5  -2   20.10   10.80
   9   5  -2   27.30    4.50
  -9  -5   2    6.10    7.30
  -9  -5   2   15.60    7.00
   8   5  -2  112.19   12.90
   8   5  -2   93.69    7.10
   8   5  -2   86.99   10.20
  -8  -5   2   80.89   14.70
  -8  -5   2  104.39   11.70
   7   5  -2   95.09   11.60
   7   5  -2   93.19   10.90
  -7  -5   2   90.49   11.40
  -7  -5   2  118.89   11.00
   6   5  -2  461.25   23.80
   6   5  -2  483.85   26.10
   6   5  -2  499.75   27.00
  -6  -5   2  476.95   26.10
  -6  -5   2  474.15   26.40
  -6  -5   2  448.16   27.00
   5   5  -2   76.59    8.80
   5   5  -2   73.19    7.50
  -5  -5   2   78.39    8.40
  -5  -5   2   70.89    7.70
   4   5  -2  469.35   24.90
   4   5  -2  483.05   26.20
  -4  -5   2  475.85   26.40
  -4  -5   2  498.95   25.10
  -4  -5   2  462.65   23.70
   3   5  -2 1085.39   52.89
   3   5  -2 1066.69   53.99
  -3  -5   2 1047.70   52.49
  -3  -5   2 1069.09   54.29
  -3  -5   2 1055.69   52.99
   2   5  -2  400.96   20.10
   2   5  -2  391.76   21.30
  -2  -5   2  400.16   21.60
  -2  -5   2  387.96   20.20
   1   5  -2 1052.59   51.99
  -1  -5   2 1060.09   51.29
  -1  -5   2 1041.70   52.19
  -1  -5   2  999.90   52.59
   0  -5   2   87.69    6.60
   0  -5   2  102.89    7.60
  -1   5  -2  642.74   32.40
   1  -5   2  663.83   32.30
   1  -5   2  644.34   31.80
   1  -5   2  540.75   32.40
  -2   5  -2 3835.12  191.38
   2  -5   2 3904.51  191.28
   2  -5   2 3909.71  190.38
   2  -5   2 3974.30  191.28
  -3   5  -2  447.16   24.10
   3  -5   2  453.45   24.00
   3  -5   2  462.25   23.70
   3  -5   2  448.56   22.50
  -4   5  -2    1.80    3.10
  -4   5  -2    4.20    3.70
   4  -5   2    6.10    3.10
   4  -5   2    2.20    2.30
  -5   5  -2    1.90    4.10
  -5   5  -2    4.50    3.60
   5  -5   2    5.50    2.90
   5  -5   2    0.40    3.30
  -6   5  -2  214.58   14.30
  -6   5  -2  233.98   15.00
   6  -5   2  229.88   13.40
   6  -5   2  228.98   14.70
  -7   5  -2    9.30    4.80
  -7   5  -2    5.50    6.00
   7  -5   2    2.30    5.00
  -8   5  -2   76.19    9.70
  -8   5  -2   85.29   10.20
   8  -5   2   88.19   10.70
   8  -5   2   60.89   13.40
  -9   5  -2   43.20    7.40
  -9   5  -2   38.70    8.60
   9  -5   2   36.30    8.40
   9  -5   2   31.60   13.10
 -10   5  -2   10.00    9.20
 -10   5  -2    6.20    7.10
  10  -5   2   21.50   15.10
  10  -5   2    7.10    7.30
 -11   5  -2   42.90   10.90
 -11   5  -2   32.00    9.00
  11  -5   2   12.10   15.40
  11  -5   2   21.00   11.30
 -12   5  -2  278.57   23.80
  12  -5   2  328.07   26.70
  12  -5   2  286.27   24.50
  13  -5   2   88.39   15.80
  13  -5   2  126.99   19.40
  14  -5   2  170.88   22.70
  14  -5   2  158.78   19.00
  15   4  -2    7.10   10.20
 -15  -4   2    7.00   17.80
  14   4  -2  119.29   17.30
  14   4  -2  111.79   19.40
  14   4  -2  112.69   12.70
  13   4  -2  130.19   14.20
  13   4  -2   78.49   14.50
  13   4  -2  121.99   20.20
 -13  -4   2  129.39   14.10
 -13  -4   2  113.49   17.00
  12   4  -2   -0.30    6.00
  12   4  -2   -2.10   10.20
  12   4  -2    5.40   12.30
 -12  -4   2   -3.70    8.40
 -12  -4   2   -6.70   10.90
  11   4  -2   27.40   10.90
  11   4  -2   31.40    6.40
  11   4  -2   10.20   11.40
 -11  -4   2   25.80    9.70
 -11  -4   2   19.10    7.80
  10   4  -2   36.60    5.80
  10   4  -2   30.80    8.90
 -10  -4   2   26.20    9.30
 -10  -4   2   43.50    8.10
   9   4  -2   29.70    8.60
   9   4  -2   35.40    8.40
   9   4  -2   34.90    5.10
  -9  -4   2   34.30    8.40
  -9  -4   2   32.60    7.20
   8   4  -2  145.19    9.10
   8   4  -2  119.09   13.20
  -8  -4   2  135.99   11.80
  -8  -4   2  109.09   12.90
   7   4  -2  179.08   10.30
   7   4  -2  187.08   13.90
   7   4  -2  179.48   14.10
  -7  -4   2  174.38   14.10
  -7  -4   2  161.58   12.40
   6   4  -2  198.08   10.80
   6   4  -2  178.28   13.90
   6   4  -2  195.18   13.50
  -6  -4   2  191.08   14.10
  -6  -4   2  212.58   13.20
  -6  -4   2  202.58   14.00
   5   4  -2  122.29    7.00
   5   4  -2  127.29    9.60
   5   4  -2  127.09   10.40
  -5  -4   2  130.79   10.50
  -5  -4   2  131.29    9.90
  -5  -4   2  125.89    9.90
   4   4  -2  660.33   34.10
   4   4  -2  691.13   35.00
  -4  -4   2  713.03   34.40
  -4  -4   2  655.73   35.10
  -4  -4   2  626.74   32.80
   3   4  -2  104.39    7.00
   3   4  -2  108.79    8.20
  -3  -4   2  107.69    5.80
  -3  -4   2  105.79    6.90
  -3  -4   2  100.79    8.20
   2   4  -2  145.59    8.10
   2   4  -2  140.69    9.10
  -2  -4   2  141.89    9.10
  -2  -4   2  135.89    8.00
   1   4  -2  255.67   13.80
  -1  -4   2  240.58   13.80
  -1  -4   2  255.27   13.10
   0  -4   2    2.20    2.10
   0  -4   2    2.60    1.80
  -1   4  -2  572.44   30.10
   1  -4   2  597.54   29.40
   1  -4   2  595.04   29.70
   1  -4   2  580.14   30.00
  -2   4  -2  975.20   49.30
   2  -4   2  992.90   49.20
   2  -4   2 1002.40   48.40
   2  -4   2  970.10   49.20
  -3   4  -2  501.45   27.00
  -3   4  -2  536.25   27.20
   3  -4   2  523.05   27.10
   3  -4   2  534.05   26.70
  -4   4  -2  416.76   22.20
  -4   4  -2  427.96   22.60
   4  -4   2  409.86   22.50
   4  -4   2  416.86   21.10
   4  -4   2  440.16   21.90
  -5   4  -2  285.57   16.50
  -5   4  -2  279.77   15.80
   5  -4   2  287.17   15.30
   5  -4   2  283.97   14.70
   5  -4   2  277.87   16.20
  -6   4  -2    4.20    3.30
  -6   4  -2    8.70    4.10
   6  -4   2    8.90    4.00
  -7   4  -2   88.69    9.50
  -7   4  -2   77.89    8.10
   7  -4   2   70.69    8.70
   7  -4   2   81.99    6.50
  -8   4  -2   -7.40    5.70
  -8   4  -2   -0.80    4.20
   8  -4   2    1.20    3.40
   8  -4   2   -5.00   11.90
   8  -4   2   -0.20    4.50
  -9   4  -2  191.78   13.90
  -9   4  -2  202.68   15.60
   9  -4   2  159.88   12.40
   9  -4   2  195.78   22.50
   9  -4   2  206.98   15.40
 -10   4  -2   -7.60    5.80
 -10   4  -2   22.60    8.10
  10  -4   2   -3.40   12.50
  10  -4   2   -8.60    5.00
  10  -4   2    4.10    7.00
 -11   4  -2  137.79   14.30
 -11   4  -2  108.99   12.60
  11  -4   2  129.09   19.60
  11  -4   2  150.18   17.90
  11  -4   2  137.49   15.90
  11  -4   2  108.09   11.90
 -12   4  -2    0.70    9.20
 -12   4  -2   -5.60   14.20
  12  -4   2    7.70   10.30
  12  -4   2   17.60   15.50
 -13   4  -2   70.59   12.80
  13  -4   2   89.49   17.00
  13  -4   2  110.59   16.00
 -14   4  -2   69.49   14.20
  14  -4   2   82.19   15.70
  14  -4   2   59.49   15.80
  15   3  -2   -9.50   13.90
  15   3  -2    0.10   10.60
 -15  -3   2   15.70   17.40
  14   3  -2  -19.30   14.00
  14   3  -2    2.00    9.20
  14   3  -2   18.50   13.40
 -14  -3   2    5.70   13.70
  13   3  -2  201.38   27.70
  13   3  -2  193.98   22.40
  13   3  -2  217.48   22.90
  13   3  -2  193.28   17.70
 -13  -3   2  190.38   19.80
 -13  -3   2  231.08   24.50
  12   3  -2   30.10   13.30
  12   3  -2   28.00    7.80
  12   3  -2   17.20   11.30
  12   3  -2   28.40   10.30
 -12  -3   2   40.30   11.70
 -12  -3   2   33.90    9.70
  11   3  -2  358.26   25.10
  11   3  -2  338.67   21.40
  11   3  -2  376.56   28.30
  11   3  -2  335.07   24.70
 -11  -3   2  343.77   25.40
 -11  -3   2  372.06   23.20
  10   3  -2    8.10    5.00
  10   3  -2    0.70    9.60
  10   3  -2   -5.90    7.80
 -10  -3   2  -10.80    6.20
 -10  -3   2    2.00    7.80
   9   3  -2   73.59    9.60
   9   3  -2   66.69    9.80
   9   3  -2   75.39   10.10
   9   3  -2   69.49    7.90
  -9  -3   2   49.99    8.80
  -9  -3   2   64.79    8.00
   8   3  -2  106.69   11.90
   8   3  -2  115.79   12.30
   8   3  -2  128.29   13.20
   8   3  -2  116.79    8.70
  -8  -3   2  114.49   12.20
  -8  -3   2  117.99   10.70
   7   3  -2  104.39   10.20
   7   3  -2   93.89    6.80
   7   3  -2   92.99   10.30
   7   3  -2   79.69    8.80
  -7  -3   2   87.09   10.20
  -7  -3   2   88.49    8.70
   6   3  -2 1565.84   76.59
   6   3  -2 1505.75   74.79
   6   3  -2 1573.24   76.59
  -6  -3   2 1558.34   76.79
  -6  -3   2 1547.85   76.89
  -6  -3   2 1359.66   75.59
   5   3  -2  133.89    7.30
   5   3  -2  119.89    9.80
   5   3  -2  120.29    9.60
  -5  -3   2  131.69    9.90
  -5  -3   2  122.99    9.90
  -5  -3   2  122.09    9.30
   4   3  -2   34.80    4.30
   4   3  -2   28.40    4.30
   4   3  -2   30.70    2.60
  -4  -3   2   26.30    4.40
  -4  -3   2   38.70    4.50
  -4  -3   2   43.90    4.70
   3   3  -2  154.28    9.00
   3   3  -2  146.99    9.60
  -3  -3   2  144.59    9.50
  -3  -3   2  149.39    9.00
   2   3  -2  170.38   10.50
   2   3  -2  183.28    9.80
  -2  -3   2  174.08   10.60
  -2  -3   2  182.88    9.90
   1   3  -2  327.87   16.10
   1   3  -2  305.47   16.60
  -1  -3   2  313.37   16.70
  -1  -3   2  314.07   16.20
   0  -3   2 4650.23  222.58
   0  -3   2 4479.35  222.88
  -1   3  -2    1.10    1.80
   1  -3   2    0.40    1.40
  -2   3  -2  189.78   10.60
  -2   3  -2  197.38   10.70
   2  -3   2  169.38   10.80
   2  -3   2  209.08   10.60
  -3   3  -2  251.57   13.40
  -3   3  -2  284.87   13.80
   3  -3   2  251.57   13.60
   3  -3   2  210.48   14.30
   3  -3   2  250.37   12.90
  -4   3  -2  174.78   10.40
  -4   3  -2  186.48   11.00
   4  -3   2  174.08   10.80
   4  -3   2  188.78   10.10
   4  -3   2  183.58    9.90
  -5   3  -2  157.98    9.60
  -5   3  -2  174.58   10.60
   5  -3   2  162.78    9.40
   5  -3   2  153.78   10.30
   5  -3   2  157.58    9.40
  -6   3  -2   23.80    3.50
  -6   3  -2   32.80    5.00
   6  -3   2   20.90    3.60
   6  -3   2   22.40    3.90
  -7   3  -2   17.70    5.70
  -7   3  -2   19.20    3.90
  -7   3  -2   11.20    4.00
   7  -3   2   12.80    4.30
   7  -3   2    8.30    3.80
  -8   3  -2   75.79    8.20
  -8   3  -2   70.59    8.00
  -8   3  -2   82.19   10.10
   8  -3   2   76.59    8.00
   8  -3   2   71.89    8.10
   8  -3   2   71.69   11.90
  -9   3  -2   19.30    5.90
  -9   3  -2   21.80    5.30
  -9   3  -2   37.90    7.90
   9  -3   2    7.00   11.40
   9  -3   2   24.40    5.60
   9  -3   2   23.80    6.00
 -10   3  -2  226.78   17.60
 -10   3  -2  245.78   15.60
 -10   3  -2  185.78   15.70
  10  -3   2  231.38   18.20
  10  -3   2  200.38   15.00
  10  -3   2  208.28   17.20
  10  -3   2  247.78   24.80
 -11   3  -2  137.29   14.30
 -11   3  -2  138.69   14.00
 -11   3  -2  140.59   16.60
  11  -3   2  130.29   13.10
  11  -3   2  140.29   19.40
  11  -3   2  145.69   16.80
  11  -3   2  125.59   15.50
 -12   3  -2   21.70   13.40
 -12   3  -2    8.70    9.10
 -12   3  -2   -1.40    9.10
  12  -3   2    8.80   10.10
  12  -3   2   -5.10   15.30
  12  -3   2   15.30    7.90
 -13   3  -2   77.49   12.10
  13  -3   2   75.79   14.80
  13  -3   2   64.69   10.90
  13  -3   2   76.89   12.70
 -14   3  -2    5.10   12.30
  14  -3   2   34.80   14.70
  14  -3   2    6.50   13.50
  15   2  -2   44.80   13.00
  15   2  -2   54.99   16.40
  15   2  -2   46.40   16.40
 -15  -2   2   11.40   16.10
  14   2  -2   31.60   13.60
  14   2  -2   11.50   14.80
  14   2  -2   27.60   11.30
 -14  -2   2   11.50   14.10
  13   2  -2    1.50   10.50
  13   2  -2   18.90   15.70
  13   2  -2   21.60    8.60
  13   2  -2    5.50   19.20
 -13  -2   2    2.40   11.30
 -13  -2   2    1.80   10.60
  12   2  -2    5.50   12.70
  12   2  -2   -0.60    6.90
  12   2  -2   -1.50    9.70
  12   2  -2    3.60    9.70
 -12  -2   2    1.10    8.00
 -12  -2   2   -5.90   10.70
  11   2  -2  268.57   20.30
  11   2  -2  236.08   23.70
  11   2  -2  208.78   20.30
  11   2  -2  248.28   17.20
 -11  -2   2  255.77   20.60
 -11  -2   2  230.68   18.50
  10   2  -2    6.50    7.00
  10   2  -2   -2.40    7.80
  10   2  -2    8.10    9.90
  10   2  -2    4.80    5.30
 -10  -2   2    0.20    5.80
 -10  -2   2    8.30    7.50
   9   2  -2  213.78   18.60
   9   2  -2  203.38   16.20
   9   2  -2  238.48   19.20
   9   2  -2  223.68   14.30
  -9  -2   2  228.48   17.30
  -9  -2   2  212.98   15.50
   8   2  -2   38.20    6.90
   8   2  -2   60.59    9.40
   8   2  -2   36.20    6.90
   8   2  -2   47.90    5.40
  -8  -2   2   48.70    8.00
  -8  -2   2   37.60    5.80
   7   2  -2   -3.90    4.30
   7   2  -2   -1.20    6.00
   7   2  -2   -3.00    2.80
   7   2  -2   -0.10    4.50
  -7  -2   2   -4.70    4.60
  -7  -2   2   -5.50    3.80
   6   2  -2   17.50    5.00
   6   2  -2    9.00    4.40
   6   2  -2   24.90    3.20
   6   2  -2   14.60    5.40
  -6  -2   2   11.70    4.60
  -6  -2   2   24.90    6.20
  -6  -2   2   15.40    4.30
   5   2  -2  313.07   16.60
   5   2  -2  326.47   18.10
   5   2  -2  262.77   17.30
   5   2  -2  329.17   17.80
  -5  -2   2  336.77   18.10
  -5  -2   2  253.57   16.80
  -5  -2   2  363.96   18.50
   4   2  -2  383.36   20.00
   4   2  -2  321.37   19.50
   4   2  -2  359.76   20.00
   4   2  -2  383.16   18.50
  -4  -2   2  382.46   19.40
  -4  -2   2  353.96   20.00
  -4  -2   2  377.16   20.10
   3   2  -2  657.13   33.60
   3   2  -2  651.03   34.70
   3   2  -2  679.13   34.80
  -3  -2   2  746.83   34.50
  -3  -2   2  713.43   34.80
  -3  -2   2  662.13   34.90
   2   2  -2    5.90    2.00
   2   2  -2    7.30    2.10
  -2  -2   2    4.90    1.80
  -2  -2   2    9.20    2.10
   1   2  -2  311.77   15.40
   1   2  -2  310.97   15.60
  -1  -2   2  271.27   16.00
  -1  -2   2  305.37   15.30
  -1   2  -2 4093.29  200.78
   1  -2   2 4147.08  200.78
  -2   2  -2 6040.30  293.97
  -3   2  -2  781.92   41.40
  -3   2  -2  874.81   41.80
   3  -2   2  794.92   41.40
   3  -2   2  891.71   41.80
   3  -2   2  849.12   41.30
  -4   2  -2   18.10    2.20
   4  -2   2    9.60    2.50
  -5   2  -2  114.09    6.70
  -5   2  -2   92.89    7.40
  -5   2  -2  104.99    6.90
   5  -2   2   85.29    7.00
   5  -2   2   96.19    7.30
  -6   2  -2  252.27   14.50
  -6   2  -2  265.87   14.20
  -6   2  -2  270.17   15.20
   6  -2   2  265.77   15.10
   6  -2   2  234.08   14.60
  -7   2  -2  634.54   32.50
  -7   2  -2  651.93   33.50
  -7   2  -2  635.54   33.00
   7  -2   2  626.84   33.40
   7  -2   2  622.54   33.00
  -8   2  -2   13.80    4.90
  -8   2  -2   28.80    6.00
  -8   2  -2   22.80    4.40
   8  -2   2   14.80    8.80
   8  -2   2   20.80    5.10
   8  -2   2   14.00    4.80
  -9   2  -2  219.28   14.40
  -9   2  -2  245.38   16.30
  -9   2  -2  205.98   15.40
   9  -2   2  222.58   15.30
   9  -2   2  229.98   15.80
   9  -2   2  231.48   21.90
   9  -2   2  233.28   16.60
 -10   2  -2    6.60    6.40
 -10   2  -2   12.70    7.10
 -10   2  -2    3.40    5.40
  10  -2   2    2.10   12.10
  10  -2   2   14.70    7.50
  10  -2   2    2.50    7.10
  10  -2   2    8.20    6.30
 -11   2  -2   12.50    8.70
 -11   2  -2    8.50    7.70
 -11   2  -2   15.40    6.80
  11  -2   2   21.60    8.80
  11  -2   2   20.80    6.90
  11  -2   2    7.50    7.50
  11  -2   2   21.70   14.70
 -12   2  -2   33.70    8.90
 -12   2  -2   11.60    9.70
 -12   2  -2   27.20    9.50
  12  -2   2   35.60   10.60
  12  -2   2   22.10    8.60
  12  -2   2   -2.60   14.40
  12  -2   2   20.20    9.90
 -13   2  -2   53.09   10.30
 -13   2  -2   32.70   11.20
 -13   2  -2   45.10   13.40
  13  -2   2   34.20   11.60
  13  -2   2   14.40   19.70
  13  -2   2   56.89   11.50
  13  -2   2   55.09   11.20
 -14   2  -2   26.00   13.40
 -14   2  -2   20.40   11.90
  14  -2   2   37.80   13.50
  14  -2   2   52.39   16.00
  14  -2   2   47.60   14.70
 -15   2  -2  -26.70   12.30
 -15   2  -2   -9.40   14.40
  15  -2   2  -10.00   15.30
  15  -2   2  -12.20   15.00
  15   1  -2  202.98   22.90
  15   1  -2  137.89   19.60
 -15  -1   2  100.89   19.00
 -15  -1   2  143.59   20.60
  14   1  -2   79.39   13.00
  14   1  -2   55.99   14.50
  14   1  -2   67.89   15.70
 -14  -1   2   35.20   13.90
 -14  -1   2   79.19   15.40
  13   1  -2  230.38   28.40
  13   1  -2  337.67   22.90
  13   1  -2  310.97   28.90
  13   1  -2  316.57   24.80
 -13  -1   2  316.47   26.00
 -13  -1   2  232.68   24.00
 -13  -1   2  326.97   23.20
  12   1  -2   12.20    8.80
  12   1  -2   -1.70   10.40
  12   1  -2   12.40    7.80
  12   1  -2   10.40   13.80
 -12  -1   2    7.40    9.50
 -12  -1   2    7.30    9.10
  11   1  -2   97.19   12.10
  11   1  -2  122.39   16.60
  11   1  -2  133.59   13.60
  11   1  -2  110.79   12.60
 -11  -1   2  107.19   12.90
 -11  -1   2  124.99   14.70
  10   1  -2   16.40    7.20
  10   1  -2   11.00    6.80
  10   1  -2  -13.70   10.00
  10   1  -2   11.30    5.80
 -10  -1   2   -4.20    6.30
 -10  -1   2   -2.40    6.80
   9   1  -2  279.87   19.10
   9   1  -2  269.17   22.60
   9   1  -2  303.27   17.90
   9   1  -2  295.57   19.40
  -9  -1   2  320.57   18.90
  -9  -1   2  288.97   20.10
   8   1  -2   43.70    5.40
   8   1  -2   33.70    9.70
   8   1  -2   29.80    6.10
   8   1  -2   50.59    7.30
  -8  -1   2   43.00    7.30
  -8  -1   2   36.20    6.00
   7   1  -2   -4.20    4.20
   7   1  -2  -13.10    5.60
   7   1  -2   -2.40    3.70
  -7  -1   2   -6.50    4.30
  -7  -1   2   -1.90    3.50
   6   1  -2  112.49    9.60
   6   1  -2  119.49   11.20
   6   1  -2  116.09    9.30
  -6  -1   2  121.09    8.90
  -6  -1   2  118.89    9.90
   5   1  -2  103.09    8.00
   5   1  -2  121.69    8.40
   5   1  -2  120.19    9.70
  -5  -1   2   98.29    8.40
  -5  -1   2  101.09    7.60
  -5  -1   2   92.89    9.50
   4   1  -2 4272.27  203.18
   4   1  -2 3793.12  202.48
   4   1  -2 4192.68  202.88
  -4  -1   2 4102.89  202.98
  -4  -1   2 4257.07  202.48
  -4  -1   2 4249.88  203.28
   3   1  -2  515.55   27.60
   3   1  -2  513.85   27.40
   3   1  -2  545.05   27.20
  -3  -1   2  528.85   27.70
  -3  -1   2  606.74   27.20
  -3  -1   2  502.25   27.50
   2   1  -2 1101.19   52.49
   2   1  -2 1185.98   52.19
   2   1  -2 1073.39   52.39
  -2  -1   2  938.71   52.79
  -2  -1   2 1069.19   52.09
  -2  -1   2  974.20   52.89
   1   1  -2   12.90    1.70
  -1  -1   2   16.20    1.80
   0   1  -2  122.69    6.30
   0  -1   2  119.09    6.30
   0  -1   2  121.59    6.40
  -1   1  -2 1751.52   85.09
   1  -1   2 1712.13   85.09
   1  -1   2 1736.53   85.09
   1  -1   2 1781.02   85.39
  -2   1  -2 1814.62   89.39
  -2   1  -2 1757.92   88.99
   2  -1   2 1920.31   88.99
   2  -1   2 1825.12   89.29
   2  -1   2 1819.82   89.49
  -3   1  -2 2456.95  120.69
  -3   1  -2 2431.66  120.69
  -3   1  -2 2432.86  120.29
   3  -1   2 2562.24  120.79
   3  -1   2 2457.45  120.69
  -4   1  -2  504.85   24.50
  -4   1  -2  482.55   23.90
   4  -1   2  442.86   24.40
   4  -1   2  474.75   24.40
  -5   1  -2  297.17   14.70
  -5   1  -2  275.47   15.30
  -5   1  -2  266.47   15.20
   5  -1   2  271.77   15.40
   5  -1   2  278.07   15.40
  -6   1  -2   78.79    7.20
  -6   1  -2   90.29    7.50
  -6   1  -2   87.09    6.50
   6  -1   2   89.39    7.40
   6  -1   2   81.69    7.40
  -7   1  -2    4.10    3.40
  -7   1  -2    8.90    4.00
  -7   1  -2   -0.80    3.80
   7  -1   2   -1.50    3.80
   7  -1   2    7.70    3.70
   7  -1   2    4.20    4.20
  -8   1  -2   10.30    5.10
  -8   1  -2   19.50    4.40
   8  -1   2   19.20    5.20
   8  -1   2   12.10    4.80
   8  -1   2   17.50    5.30
  -9   1  -2   44.20    7.60
  -9   1  -2   53.49    6.30
  -9   1  -2   47.60    7.30
   9  -1   2   55.39    7.50
   9  -1   2   67.79    8.30
   9  -1   2   57.59    8.20
   9  -1   2   47.60   13.50
 -10   1  -2    4.70    6.90
 -10   1  -2    0.40    6.30
 -10   1  -2    2.50    5.20
  10  -1   2  -16.00   11.10
  10  -1   2    1.90    7.10
  10  -1   2    5.80    6.10
  10  -1   2   -4.20    5.70
 -11   1  -2   34.20    7.20
 -11   1  -2   28.50    8.40
 -11   1  -2   23.70    8.10
  11  -1   2   35.60    8.30
  11  -1   2   16.90    7.50
  11  -1   2   38.70    9.20
  11  -1   2    5.70   13.60
 -12   1  -2   17.20    9.50
 -12   1  -2   19.30    8.00
 -12   1  -2   27.50    9.40
  12  -1   2   25.60    9.80
  12  -1   2   -0.10   14.50
  12  -1   2   37.30   11.40
  12  -1   2   10.40    8.50
 -13   1  -2  -12.80    8.40
 -13   1  -2   -4.80    9.00
 -13   1  -2  -17.00   10.10
  13  -1   2   -7.40    9.00
  13  -1   2   14.70   15.60
  13  -1   2    3.70   10.70
  13  -1   2    1.40   10.10
 -14   1  -2   87.79   13.80
 -14   1  -2  122.69   16.50
  14  -1   2  135.49   16.50
  14  -1   2  115.89   15.60
 -15   1  -2   92.39   15.00
 -15   1  -2   77.69   17.40
  15  -1   2  126.79   19.00
  15  -1   2   97.49   17.30
  15  -1   2   87.69   16.20
  15   0  -2    8.40   14.60
 -15   0   2   -4.50   15.70
 -15   0   2   26.10   15.70
  14   0  -2  -38.30   11.80
  14   0  -2   -6.50   11.20
 -14   0   2   12.30   12.80
 -14   0   2  -12.60   12.90
  13   0  -2  178.68   18.50
  13   0  -2  190.08   19.10
  13   0  -2  190.38   21.00
 -13   0   2  192.78   21.70
 -13   0   2  162.58   18.30
 -13   0   2  164.18   19.90
  12   0  -2  125.89   14.90
  12   0  -2  142.29   15.20
  12   0  -2  131.79   15.10
  12   0  -2  103.19   17.40
 -12   0   2  149.29   17.10
 -12   0   2  121.39   14.50
 -12   0   2   86.09   12.90
  11   0  -2   72.09   15.60
  11   0  -2   90.49   10.80
  11   0  -2   74.29   11.60
  11   0  -2  107.69   12.40
 -11   0   2   86.29   11.30
 -11   0   2   85.19   10.70
 -11   0   2   65.79   14.70
  10   0  -2   98.99   10.60
  10   0  -2   78.19    9.70
  10   0  -2   82.09    9.30
  10   0  -2   89.19   14.80
 -10   0   2   80.99   10.20
 -10   0   2   69.19    9.90
 -10   0   2  102.09   10.30
   9   0  -2   27.40    6.60
   9   0  -2   34.30    6.40
  -9   0   2   19.40    6.00
  -9   0   2   17.00    6.70
   8   0  -2   39.30    6.40
   8   0  -2   41.00   11.00
   8   0  -2   39.20    6.20
  -8   0   2   35.40    6.70
  -8   0   2   37.20   10.70
   7   0  -2  166.38   15.20
   7   0  -2  203.78   12.60
   7   0  -2  162.28   12.30
  -7   0   2  168.98   12.90
  -7   0   2  203.68   12.40
   6   0  -2 1286.97   65.29
   6   0  -2 1254.17   63.89
   6   0  -2 1281.07   63.89
  -6   0   2 1219.28   64.19
  -6   0   2 1323.37   63.79
   5   0  -2 1590.84   78.09
   5   0  -2 1565.94   78.99
   5   0  -2 1728.53   78.09
  -5   0   2 1433.16   77.69
  -5   0   2 1565.14   78.29
  -5   0   2 1542.35   79.09
   4   0  -2  201.08   12.50
   4   0  -2  241.18   12.40
   4   0  -2  203.48   13.60
  -4   0   2  242.98   12.30
  -4   0   2  234.78   13.90
  -4   0   2  195.68   12.50
   3   0  -2 9248.17  435.66
   3   0  -2 8693.63  435.16
  -3   0   2 8835.12  435.26
  -3   0   2 8976.90  435.76
   1   0  -2 1187.38   56.29
   1   0  -2 1086.09   55.89
  -1   0   2 1147.49   55.89
  -1   0   2 1158.18   56.29
  -1   0  -2  409.66   22.20
  -1   0  -2  454.65   21.50
  -2   0  -2 1073.49   51.49
  -2   0  -2 1019.10   51.19
  -2   0  -2 1070.89   51.39
   2   0   2 1020.10   51.39
   2   0   2 1053.89   51.49
   2   0   2 1027.80   51.29
  -3   0  -2 1167.58   56.49
  -3   0  -2 1061.69   56.59
   3   0   2 1217.08   56.69
   3   0   2 1169.78   56.49
   3   0   2 1109.99   56.69
  -4   0  -2   50.69    4.80
  -4   0  -2   59.09    4.70
   4   0   2   49.30    5.30
   4   0   2   67.09    5.00
   4   0   2   55.39    4.60
  -5   0  -2   56.49    5.00
  -5   0  -2   37.80    4.70
   5   0   2   56.39    5.10
   5   0   2   39.60    4.80
   5   0   2   48.60    5.40
  -6   0  -2  679.43   36.00
  -6   0  -2  689.53   35.50
   6   0   2  713.63   35.90
   6   0   2  701.33   36.00
   6   0   2  684.73   35.70
  -7   0  -2  126.39    9.30
  -7   0  -2   93.49    9.40
   7   0   2  105.59    9.30
   7   0   2  117.29    9.80
   7   0   2  117.39    9.30
  -8   0  -2   30.50    5.90
  -8   0  -2   28.00    5.40
   8   0   2   25.20    8.80
   8   0   2   24.80    5.00
   8   0   2   20.60    5.40
   8   0   2   23.60    5.50
  -9   0  -2  257.57   16.30
  -9   0  -2  251.77   16.70
   9   0   2  230.98   16.10
   9   0   2  163.08   20.20
   9   0   2  232.88   16.60
   9   0   2  269.77   16.40
 -10   0  -2   75.99    9.40
 -10   0  -2   87.19   10.20
 -10   0  -2  106.29   10.90
  10   0   2   88.19   10.20
  10   0   2  100.69   14.60
  10   0   2   79.99    9.30
  10   0   2   93.09   11.40
 -11   0  -2  126.49   12.40
 -11   0  -2  123.29   14.90
 -11   0  -2  143.19   14.60
  11   0   2  143.99   14.80
  11   0   2  156.18   15.50
  11   0   2   97.49   16.40
  11   0   2  128.39   14.20
 -12   0  -2  576.84   34.90
 -12   0  -2  581.34   36.80
 -12   0  -2  626.64   36.10
  12   0   2  591.54   35.60
  12   0   2  590.14   41.40
  12   0   2  618.84   35.50
  12   0   2  629.94   35.60
 -13   0  -2    1.60    8.80
 -13   0  -2   -6.90   10.80
 -13   0  -2   10.10    9.30
  13   0   2   -0.10   17.80
  13   0   2   14.40    9.80
  13   0   2    5.20    9.80
 -14   0  -2   12.70   10.80
 -14   0  -2    4.00   12.60
  14   0   2   18.40   12.20
  14   0   2   25.90   13.00
  14   0   2   16.60   11.60
 -15   0  -2  156.98   19.70
  15   0   2  121.39   18.30
  15   0   2  142.19   17.90
  15   0   2  107.29   17.50
  15  -1  -2    1.60   15.30
  15  -1  -2   26.20   15.40
 -15   1   2  -10.10   15.80
 -15   1   2    1.60   15.90
  14  -1  -2   65.79   14.30
  14  -1  -2   46.70   14.20
 -14   1   2   63.39   15.20
 -14   1   2   53.19   14.80
  13  -1  -2   -6.20   11.40
  13  -1  -2   20.50   10.50
 -13   1   2   14.70   10.40
 -13   1   2  -12.20   10.50
 -13   1   2    1.70    9.60
  12  -1  -2  251.87   28.00
  12  -1  -2  265.27   20.60
  12  -1  -2  223.78   21.20
 -12   1   2  265.57   21.20
 -12   1   2  204.88   20.90
 -12   1   2  260.97   21.20
  11  -1  -2    6.50    7.90
  11  -1  -2   -4.10    7.60
  11  -1  -2    2.10   12.20
 -11   1   2   -2.40    7.30
 -11   1   2   -6.50    7.30
 -11   1   2  -15.80   10.50
  10  -1  -2   56.49    8.20
  10  -1  -2   51.59   13.60
  10  -1  -2   34.80    7.90
 -10   1   2   30.30    8.10
 -10   1   2   53.99    8.50
 -10   1   2   46.50    8.20
   9  -1  -2   85.39    9.60
  -9   1   2   74.09    8.50
  -9   1   2   57.19    8.30
  -9   1   2   48.40   10.20
   8  -1  -2  180.08   17.00
   8  -1  -2  181.68   13.00
   8  -1  -2  173.18   12.60
  -8   1   2  165.58   12.80
  -8   1   2  179.18   13.20
  -8   1   2  171.18   13.00
   7  -1  -2  199.98   12.60
   7  -1  -2  230.58   13.00
   7  -1  -2  186.78   15.90
  -7   1   2  193.38   12.80
  -7   1   2  156.18   12.60
  -7   1   2  193.08   13.00
   6  -1  -2   57.49    6.30
   6  -1  -2   36.50    4.70
   6  -1  -2   21.60    6.60
  -6   1   2   54.49    6.70
  -6   1   2   38.80    5.00
  -6   1   2   25.50    4.80
   5  -1  -2  651.93   33.50
   5  -1  -2  631.04   31.90
   5  -1  -2  611.54   31.80
  -5   1   2  596.54   31.80
  -5   1   2  616.34   32.00
   4  -1  -2 3751.12  186.18
   4  -1  -2 3902.31  187.38
   4  -1  -2 3547.75  186.28
  -4   1   2 3753.52  186.38
  -4   1   2 3417.76  186.18
  -4   1   2 4044.20  187.58
  -4   1   2 4272.37  186.38
   3  -1  -2  431.86   23.30
   3  -1  -2  453.25   22.40
  -3   1   2  401.26   23.30
  -3   1   2  442.86   22.50
  -3   1   2  460.15   22.40
   2  -1  -2    4.60    2.40
  -2   1   2    3.50    2.10
  -2   1   2    3.60    1.40
   1  -1  -2  243.48   11.80
   1  -1  -2  234.38   11.70
   1  -1  -2  222.88   12.10
  -1   1   2  224.08   11.70
  -1   1   2  228.68   12.10
   0  -1  -2  362.66   18.50
  -1  -1  -2   36.60    2.50
   1   1   2   44.30    2.80
  -2  -1  -2 2156.08  107.79
  -2  -1  -2 2148.78  107.99
  -2  -1  -2 2438.36  107.89
   2   1   2 2141.79  107.89
   2   1   2 2153.78  107.99
   2   1   2 2198.68  107.79
  -3  -1  -2    3.60    1.80
  -3  -1  -2    1.40    2.00
   3   1   2    3.00    1.70
   3   1   2    5.40    2.10
  -4  -1  -2  532.95   28.10
  -4  -1  -2  541.85   28.10
  -4  -1  -2  525.35   28.50
   4   1   2  548.45   28.60
   4   1   2  556.74   28.20
   4   1   2  614.44   28.40
  -5  -1  -2  705.93   35.90
  -5  -1  -2  661.83   36.30
   5   1   2  700.63   36.50
   5   1   2  760.82   36.00
  -6  -1  -2   -2.00    3.60
  -6  -1  -2    4.20    3.30
   6   1   2    0.50    3.40
   6   1   2    0.60    3.80
   6   1   2   -1.90    3.10
  -7  -1  -2   81.59    8.10
  -7  -1  -2   78.69    9.00
   7   1   2   95.79    8.50
   7   1   2   87.59    8.20
   7   1   2   92.99    9.00
  -8  -1  -2   10.30    5.40
  -8  -1  -2   24.30    4.90
   8   1   2   12.40    5.10
   8   1   2   17.00    8.30
   8   1   2   13.30    5.50
   8   1   2   20.90    5.20
  -9  -1  -2    6.80    6.10
  -9  -1  -2   10.10    5.50
   9   1   2   11.40    8.60
   9   1   2   14.60    6.60
   9   1   2   10.70    5.30
   9   1   2   12.20    5.60
 -10  -1  -2    8.80    6.80
 -10  -1  -2   22.20    6.20
  10   1   2    1.90    7.00
  10   1   2   22.30    6.60
  10   1   2   14.70    7.10
  10   1   2   28.40   11.60
 -11  -1  -2  119.49   14.00
 -11  -1  -2  123.79   15.20
  11   1   2  128.49   15.20
  11   1   2  131.59   14.60
  11   1   2  112.99   16.20
  11   1   2  130.79   13.40
 -12  -1  -2   47.80   10.90
 -12  -1  -2   31.70    9.60
  12   1   2   47.30   10.30
  12   1   2   33.40   14.40
  12   1   2   51.49    9.30
 -13  -1  -2  162.48   18.50
 -13  -1  -2  224.78   19.90
 -13  -1  -2  229.38   22.00
  13   1   2  188.98   22.60
  13   1   2  234.38   21.50
  13   1   2  236.78   22.00
  13   1   2  240.08   20.00
 -14  -1  -2  -13.10   12.60
 -14  -1  -2    4.60   11.10
  14   1   2   -0.10   10.80
  14   1   2    2.10   11.30
  14   1   2   -9.80   11.70
 -15  -1  -2  -18.70   12.70
 -15  -1  -2  -19.70   15.00
  15   1   2  -14.80   14.30
  15   1   2  -10.10   13.90
  15   1   2   -0.30   12.90
 -16  -1  -2    5.20   15.30
 -16  -1  -2   14.40   20.60
  16   1   2    8.10   15.90
  16   1   2  -11.60   14.80
  16   1   2   -4.10   17.20
  14  -2  -2   -5.90   13.50
  14  -2  -2   -1.80   12.90
 -14   2   2   30.00   14.50
 -14   2   2   14.70   14.70
  13  -2  -2    8.50   11.40
  13  -2  -2    2.00   11.20
 -13   2   2  -16.00   10.20
 -13   2   2   -8.00   11.00
  12  -2  -2   27.90   10.40
  12  -2  -2    1.10   10.60
  12  -2  -2   -8.00   14.80
 -12   2   2    8.60    9.80
 -12   2   2   14.70    9.60
 -12   2   2   29.20    9.60
  11  -2  -2  216.08   25.10
  11  -2  -2  156.88   17.40
 -11   2   2  180.38   16.60
 -11   2   2  207.98   17.70
  10  -2  -2   27.40   11.50
  10  -2  -2   30.00    7.20
 -10   2   2   21.30    7.30
 -10   2   2   34.00    8.00
 -10   2   2   19.00    7.20
   9  -2  -2  292.07   23.80
   9  -2  -2  289.97   19.30
  -9   2   2  308.87   19.30
  -9   2   2  316.27   19.10
  -9   2   2  276.57   18.80
   8  -2  -2  120.29   11.10
   8  -2  -2  141.59   10.60
   8  -2  -2  138.79   16.10
  -8   2   2  143.59   11.40
  -8   2   2  131.79   11.30
  -8   2   2  124.39   11.50
   7  -2  -2   16.90    4.20
   7  -2  -2   20.60    8.00
   7  -2  -2   16.90    4.40
  -7   2   2   14.40    4.70
  -7   2   2   14.60    4.20
  -7   2   2   19.90    5.10
   6  -2  -2  -10.40    5.30
   6  -2  -2   -2.80    2.80
   6  -2  -2   -0.80    3.10
  -6   2   2    0.60    3.70
  -6   2   2    0.20    2.90
  -6   2   2    0.70    3.20
   5  -2  -2  496.55   26.80
   5  -2  -2  400.76   24.70
  -5   2   2  482.65   24.60
  -5   2   2  523.35   25.10
  -5   2   2  473.35   24.80
   4  -2  -2   41.00    6.00
   4  -2  -2   46.90    4.50
  -4   2   2   36.20    4.60
  -4   2   2   42.00    4.70
   3  -2  -2  614.64   31.90
   3  -2  -2  554.64   30.90
   3  -2  -2  618.44   31.00
  -3   2   2  648.54   31.10
  -3   2   2  610.94   31.00
  -3   2   2  623.94   32.00
  -3   2   2  632.84   30.70
   2  -2  -2  600.24   31.50
   2  -2  -2  662.93   31.10
   2  -2  -2  628.84   31.00
  -2   2   2  645.34   31.10
  -2   2   2  588.94   31.00
  -2   2   2  587.24   31.60
   1  -2  -2  235.48   12.80
  -1   2   2  239.58   12.50
  -1   2   2  260.47   12.80
  -1   2   2  234.28   12.80
   0  -2  -2   44.50    3.00
   0  -2  -2   46.90    3.30
   0   2   2   44.80    3.00
   0   2   2   53.09    3.20
   0   2   2   45.60    3.50
  -1  -2  -2  713.63   36.90
  -1  -2  -2  742.13   36.90
   1   2   2  689.53   36.90
   1   2   2  784.12   36.90
   1   2   2  789.42   37.00
  -2  -2  -2 3961.30  193.68
  -2  -2  -2 3733.53  194.38
  -2  -2  -2 4129.69  193.58
   2   2   2 4032.60  193.58
   2   2   2 3985.40  193.88
  -3  -2  -2   43.70    4.80
  -3  -2  -2   52.89    4.10
   3   2   2   43.40    4.00
   3   2   2   40.60    5.10
  -4  -2  -2 1133.79   52.89
  -4  -2  -2  993.50   52.49
   4   2   2 1055.19   52.69
  -5  -2  -2   89.19    6.60
  -5  -2  -2   84.89    7.00
  -5  -2  -2   83.99    7.60
   5   2   2  108.79    7.70
   5   2   2   83.19    8.00
   5   2   2  111.89    6.90
  -6  -2  -2  199.68   12.90
  -6  -2  -2  178.98   11.70
   6   2   2  205.88   11.60
   6   2   2  165.18   12.00
   6   2   2  186.28   12.90
  -7  -2  -2  519.85   28.10
  -7  -2  -2  522.05   29.00
   7   2   2  552.14   30.00
   7   2   2  517.75   28.00
   7   2   2  512.25   29.00
   7   2   2  548.45   28.70
  -8  -2  -2  597.84   33.30
  -8  -2  -2  638.94   32.40
   8   2   2  612.74   34.60
   8   2   2  499.85   32.40
   8   2   2  643.44   33.60
   8   2   2  655.43   32.40
  -9  -2  -2   85.09    9.80
  -9  -2  -2  113.79   10.60
   9   2   2  121.89   15.80
   9   2   2   94.59   10.00
   9   2   2  107.39   12.10
   9   2   2   99.89    9.90
 -10  -2  -2  203.28   14.50
 -10  -2  -2  160.18   15.30
  10   2   2  173.28   13.60
  10   2   2  159.38   15.10
 -11  -2  -2   22.20    7.50
 -11  -2  -2   38.10    9.40
  11   2   2   41.00   10.00
  11   2   2   31.50    9.40
  11   2   2   21.90   12.20
  11   2   2   37.90    8.20
 -12  -2  -2    0.20    7.40
 -12  -2  -2   -4.90    9.00
  12   2   2  -17.60   12.90
  12   2   2   -0.60    9.50
  12   2   2   -8.20    7.40
  12   2   2   -4.10    9.00
 -13  -2  -2    9.80    9.80
 -13  -2  -2    1.10   10.60
  13   2   2  -16.90   10.70
  13   2   2   -8.40    8.70
  13   2   2   -2.00   10.80
  13   2   2   -9.10   15.00
 -14  -2  -2   32.80   14.10
  14   2   2   27.40   11.30
  14   2   2   41.90   14.10
  14   2   2   52.09   13.90
  14   2   2   38.90   16.40
 -15  -2  -2   -4.90   13.50
 -15  -2  -2   29.50   16.70
  15   2   2   31.20   14.70
  15   2   2   33.80   15.10
  15   2   2   22.50   13.00
 -16  -2  -2  -13.60   17.50
 -16  -2  -2   14.20   16.50
  16   2   2   33.20   16.30
  16   2   2   -2.80   14.10
  16   2   2   -2.40   15.90
  14  -3  -2   -7.70   14.60
  14  -3  -2   11.70   12.80
 -14   3   2   25.00   13.60
 -14   3   2   -7.30   14.80
  13  -3  -2    7.80   12.10
  13  -3  -2   12.50   15.20
 -13   3   2    1.40   11.80
 -13   3   2   16.50   11.40
  12  -3  -2   -8.90    9.20
  12  -3  -2   10.10   14.80
 -12   3   2   -2.40    8.80
 -12   3   2  -12.50    8.30
 -12   3   2   -7.90    9.70
  11  -3  -2  108.69   17.50
  11  -3  -2   85.79   11.00
 -11   3   2   84.29   11.70
 -11   3   2   68.99   12.00
 -11   3   2   86.69   10.80
  10  -3  -2   11.50    7.00
  10  -3  -2   34.50   12.40
 -10   3   2   11.60    7.70
 -10   3   2   12.10    7.40
 -10   3   2    4.00    6.30
   9  -3  -2  107.99   12.10
   9  -3  -2  139.19   16.50
  -9   3   2  101.99   11.80
  -9   3   2  101.79   10.70
  -9   3   2   94.59   11.00
   8  -3  -2  131.79   14.70
   8  -3  -2  119.49   11.20
  -8   3   2  120.19   10.50
  -8   3   2  142.09   11.60
  -8   3   2  127.79   15.10
   7  -3  -2   19.50    4.70
  -7   3   2   30.80    6.30
  -7   3   2   27.70    4.80
  -7   3   2   27.70    5.30
   6  -3  -2  587.74   31.50
   6  -3  -2  523.75   29.00
  -6   3   2  542.15   28.40
  -6   3   2  556.14   29.20
  -6   3   2  541.15   29.00
   5  -3  -2   39.20    7.30
   5  -3  -2   34.50    4.40
  -5   3   2   40.20    4.80
  -5   3   2   40.90    5.10
  -5   3   2   36.10    4.60
   4  -3  -2    3.50    2.50
   4  -3  -2    3.20    4.60
   4  -3  -2    4.50    3.00
  -4   3   2    1.30    2.80
  -4   3   2    1.60    1.70
  -4   3   2    6.80    3.00
   3  -3  -2    4.80    2.20
   3  -3  -2    3.20    2.10
   3  -3  -2   -5.30    3.30
  -3   3   2    1.60    1.30
  -3   3   2    3.80    2.40
  -3   3   2    2.50    2.10
   2  -3  -2   18.70    2.40
   2  -3  -2   22.00    3.60
   2  -3  -2   17.40    2.50
  -2   3   2   18.20    2.80
  -2   3   2   15.60    2.60
   1  -3  -2  328.37   17.50
   1  -3  -2  326.07   17.50
   1  -3  -2  318.57   17.30
  -1   3   2  336.17   17.60
  -1   3   2  347.77   17.70
  -1   3   2  358.56   16.90
   0  -3  -2 1784.02   89.59
   0  -3  -2 1864.31   89.09
   0  -3  -2 1776.12   89.19
   0   3   2 1830.72   89.09
   0   3   2 1880.61   89.29
   0   3   2 1803.12   89.69
  -1  -3  -2   18.30    2.70
  -1  -3  -2   16.70    2.40
  -1  -3  -2   12.50    2.20
   1   3   2   12.60    2.40
   1   3   2   10.40    2.50
  -2  -3  -2   34.60    3.70
  -2  -3  -2   30.30    3.70
  -2  -3  -2   29.20    3.70
   2   3   2   20.40    3.30
   2   3   2   30.00    3.50
   2   3   2   33.10    3.60
  -3  -3  -2 1147.99   57.19
  -3  -3  -2 1253.87   56.59
   3   3   2 1176.88   57.29
   3   3   2  980.30   57.69
  -4  -3  -2 2957.10  143.49
  -4  -3  -2 2968.00  144.09
  -4  -3  -2 2849.22  143.09
   4   3   2 3027.90  144.09
   4   3   2 2823.52  143.09
  -5  -3  -2  329.27   18.80
  -5  -3  -2  355.36   18.10
  -5  -3  -2  341.47   19.40
   5   3   2  341.17   19.50
   5   3   2  345.17   18.20
  -6  -3  -2   78.59    8.20
  -6  -3  -2  116.39    7.50
  -6  -3  -2   93.79    9.20
   6   3   2  103.39    7.50
   6   3   2   92.19    9.40
   6   3   2  118.99   10.20
  -7  -3  -2   26.70    4.90
  -7  -3  -2   19.80    5.60
   7   3   2   13.00    6.70
   7   3   2   18.00    5.60
   7   3   2   32.40    4.80
   7   3   2   14.40    5.40
  -8  -3  -2    2.40    4.70
  -8  -3  -2    1.30    4.90
   8   3   2    1.20    3.60
   8   3   2   -1.00    5.30
   8   3   2   -1.00    5.30
   8   3   2   -4.20    6.70
  -9  -3  -2   19.00    6.50
  -9  -3  -2   26.40    6.40
   9   3   2   31.50    7.50
   9   3   2   27.60    5.60
   9   3   2   30.80    9.50
   9   3   2   37.10    7.70
 -10  -3  -2  342.17   23.60
 -10  -3  -2  353.96   22.20
  10   3   2  361.66   26.00
  10   3   2  356.06   23.90
  10   3   2  360.26   23.20
  10   3   2  366.66   21.60
 -11  -3  -2  349.96   25.30
 -11  -3  -2  382.76   23.40
  11   3   2  334.07   24.60
  11   3   2  365.66   22.80
  11   3   2  361.96   33.50
  11   3   2  408.86   28.40
 -12  -3  -2   -3.80    7.40
 -12  -3  -2    1.60    9.10
  12   3   2    3.60   12.90
  12   3   2   -3.00    6.90
  12   3   2   -1.30    9.10
  12   3   2    4.60    9.10
 -13  -3  -2   73.49   13.60
 -13  -3  -2   75.89   11.30
  13   3   2   84.99   17.40
  13   3   2  102.19   12.40
  13   3   2   74.79   14.60
  13   3   2  112.19   15.40
 -14  -3  -2   11.50   12.90
 -14  -3  -2   16.20   10.50
  14   3   2   -7.00    9.40
  14   3   2    1.30   13.60
  14   3   2   -3.20   12.60
  14   3   2   10.80   14.50
 -15  -3  -2   48.90   17.90
  15   3   2   65.19   13.30
  15   3   2   64.09   17.20
  15   3   2   48.60   15.50
 -16  -3  -2  -22.50   16.20
 -16  -3  -2    1.80   20.10
  16   3   2   46.90   14.80
  14  -4  -2   14.40   14.90
  14  -4  -2    2.40   15.10
 -14   4   2   28.90   16.80
 -14   4   2   -1.30   12.90
  13  -4  -2   -0.10   13.20
  13  -4  -2   13.50   11.70
 -13   4   2   11.90   10.90
 -13   4   2   14.40   13.40
  12  -4  -2   15.30   10.30
  12  -4  -2   28.70   17.00
 -12   4   2   21.30    9.50
 -12   4   2   18.40   11.40
  11  -4  -2    7.70    8.40
  11  -4  -2   -3.10   14.40
 -11   4   2    1.40    9.50
 -11   4   2    8.80    8.80
 -11   4   2   -9.30    7.50
  10  -4  -2   25.90   13.10
  10  -4  -2   27.80    7.90
 -10   4   2   31.70    9.10
 -10   4   2   25.70    7.30
 -10   4   2   36.20    8.10
   9  -4  -2  490.25   28.20
   9  -4  -2  452.65   32.60
  -9   4   2  459.85   26.40
  -9   4   2  505.95   28.50
   8  -4  -2    1.70   10.40
   8  -4  -2   -3.60    4.80
  -8   4   2    6.40    4.40
  -8   4   2   -0.80    5.80
  -8   4   2    0.60    5.30
   7  -4  -2   59.69    9.80
   7  -4  -2   50.29    6.50
  -7   4   2   49.90    6.60
  -7   4   2   69.79    7.80
  -7   4   2   48.60    6.30
   6  -4  -2 1313.37   65.29
   6  -4  -2 1314.57   67.09
  -6   4   2 1303.37   65.29
  -6   4   2 1241.18   65.09
   5  -4  -2 1498.75   76.19
   5  -4  -2 1466.65   74.79
  -5   4   2 1606.34   74.99
  -5   4   2 1493.15   74.89
  -5   4   2 1435.76   73.69
   4  -4  -2  137.29   11.60
   4  -4  -2  144.89    9.50
   4  -4  -2  144.19    9.40
  -4   4   2  138.59    9.60
  -4   4   2  140.79    7.70
  -4   4   2  136.89    9.90
   3  -4  -2  152.18   10.80
   3  -4  -2  147.19    9.40
   3  -4  -2  171.18    9.60
  -3   4   2  138.69    7.70
  -3   4   2  154.48    9.90
  -3   4   2  147.79    9.60
   2  -4  -2  219.98   12.10
   2  -4  -2  198.78   12.60
   2  -4  -2  221.08   12.20
  -2   4   2  211.48   12.50
  -2   4   2  223.48   10.90
   1  -4  -2   52.29    4.80
   1  -4  -2   54.59    4.40
   1  -4  -2   62.89    5.00
  -1   4   2   56.19    3.80
  -1   4   2   47.50    5.30
   0  -4  -2 5361.36  272.67
   0  -4  -2 5845.62  272.17
   0  -4  -2 5756.62  271.87
   0   4   2 5362.16  272.67
   0   4   2 5600.34  272.17
  -1  -4  -2    9.30    2.60
   1   4   2   10.10    3.00
   1   4   2    6.30    2.70
  -2  -4  -2  269.07   14.10
  -2  -4  -2  230.78   13.80
  -2  -4  -2  242.08   13.70
   2   4   2  244.08   14.20
   2   4   2  257.57   14.10
  -3  -4  -2   94.59    7.40
  -3  -4  -2  105.59    7.60
  -3  -4  -2   97.69    6.80
   3   4   2  103.19    8.00
   3   4   2  109.99    6.80
  -4  -4  -2 1031.70   54.39
  -4  -4  -2 1024.30   55.49
   4   4   2 1108.69   55.69
   4   4   2 1128.79   54.59
   4   4   2 1190.38   54.79
  -5  -4  -2    5.60    4.10
  -5  -4  -2    4.20    2.30
  -5  -4  -2    6.90    4.00
   5   4   2    3.70    3.60
   5   4   2    4.70    2.30
   5   4   2    1.20    3.70
  -6  -4  -2  917.21   46.90
  -6  -4  -2 1050.99   48.10
  -6  -4  -2  874.21   48.50
   6   4   2  924.21   48.60
   6   4   2  884.91   47.10
   6   4   2  965.40   48.20
  -7  -4  -2  112.69    8.10
  -7  -4  -2   81.79    9.50
  -7  -4  -2  101.09   10.50
   7   4   2  109.29   11.40
   7   4   2  100.39   10.70
   7   4   2  105.89    8.30
  -8  -4  -2  101.39   10.70
  -8  -4  -2   77.19    9.80
   8   4   2  109.19   12.10
   8   4   2  104.09   10.50
   8   4   2   95.19    8.60
  -9  -4  -2   89.19   10.50
  -9  -4  -2   78.69   10.20
   9   4   2   84.59    9.00
   9   4   2   79.79   11.10
   9   4   2   93.39   11.60
 -10  -4  -2    0.00    7.30
 -10  -4  -2   -6.70    6.10
  10   4   2  -15.40    9.00
  10   4   2   -1.00    5.00
  10   4   2   -0.90    7.70
 -11  -4  -2    5.00    7.40
 -11  -4  -2   12.70    8.90
  11   4   2   15.20    6.20
  11   4   2   16.10    9.20
  11   4   2   10.40   10.90
 -12  -4  -2   75.49   11.10
 -12  -4  -2   87.59   13.70
  12   4   2   74.49   14.80
  12   4   2   96.39   14.20
  12   4   2   79.19   10.10
 -13  -4  -2  155.48   17.40
 -13  -4  -2  138.29   17.50
  13   4   2  134.39   19.60
  13   4   2  117.49   12.90
  13   4   2   92.39   14.40
 -14  -4  -2   76.39   16.20
 -14  -4  -2   64.89   12.70
  14   4   2  119.99   17.10
  14   4   2   72.09   11.90
  14   4   2   28.90   18.10
 -15  -4  -2   13.80   16.90
  15   4   2   13.70   13.80
  15   4   2   -1.70   11.20
 -16  -4  -2   14.00   19.40
  16   4   2   15.50   12.70
  13  -5  -2   -4.80   13.00
 -13   5   2    0.70   13.80
  12  -5  -2   13.20   11.70
 -12   5   2    0.50   11.40
 -12   5   2   -5.90    8.60
  11  -5  -2   42.50   17.20
  11  -5  -2   32.10   10.50
 -11   5   2   19.40    9.00
 -11   5   2   11.30    9.90
 -11   5   2   14.70    7.30
  10  -5  -2  124.39   17.00
  10  -5  -2   65.59   10.10
 -10   5   2   85.49    8.40
 -10   5   2   78.49   11.10
   9  -5  -2  444.36   26.90
   9  -5  -2  449.76   31.80
  -9   5   2  471.45   27.50
  -9   5   2  418.96   24.00
  -9   5   2  444.26   27.00
   8  -5  -2  442.76   25.50
   8  -5  -2  431.46   29.60
  -8   5   2  440.76   25.90
  -8   5   2  449.76   25.70
  -8   5   2  410.66   23.00
   7  -5  -2   85.49    9.60
   7  -5  -2   98.49   12.20
  -7   5   2   57.79    9.60
  -7   5   2  104.89   10.40
  -7   5   2   62.69    7.00
   6  -5  -2  297.77   20.00
   6  -5  -2  243.88   16.20
   6  -5  -2  277.37   16.60
  -6   5   2  275.37   16.90
  -6   5   2  247.18   14.10
  -6   5   2  310.07   17.40
   5  -5  -2  789.32   41.20
   5  -5  -2  789.02   42.70
   5  -5  -2  794.32   41.00
  -5   5   2  795.32   41.40
  -5   5   2  821.02   41.40
   4  -5  -2   69.49    8.20
   4  -5  -2   89.99    7.40
   4  -5  -2   98.09    7.60
  -4   5   2   85.99    8.30
  -4   5   2   78.19    7.90
   3  -5  -2 2768.92  139.59
   3  -5  -2 2841.22  140.09
   3  -5  -2 3012.50  139.69
  -3   5   2 2731.13  139.79
   2  -5  -2  826.22   41.60
   2  -5  -2  815.92   41.30
   2  -5  -2  817.82   41.40
  -2   5   2  804.12   41.70
   1  -5  -2   15.80    3.10
   1  -5  -2   14.60    2.90
   1  -5  -2   10.50    2.60
  -1   5   2   10.70    3.40
  -1   5   2   10.20    2.20
   0  -5  -2  138.69    9.10
   0  -5  -2  131.59    7.70
   0  -5  -2  147.19    8.20
   0   5   2  136.59    8.40
   0   5   2  132.79    9.40
  -1  -5  -2  134.49    9.30
  -1  -5  -2  155.38    8.80
   1   5   2  127.69    9.60
   1   5   2  145.59    9.10
  -2  -5  -2 1608.64   88.89
  -2  -5  -2 2002.90   89.49
  -2  -5  -2 1818.72   89.59
   2   5   2 1851.21   89.39
   2   5   2 1734.73   89.59
  -3  -5  -2   60.79    6.50
  -3  -5  -2   63.29    6.50
   3   5   2   58.79    4.30
   3   5   2   60.09    6.80
  -4  -5  -2  402.46   21.00
  -4  -5  -2  370.76   22.10
  -4  -5  -2  396.76   22.30
   4   5   2  399.86   22.40
   4   5   2  421.16   20.90
   4   5   2  403.96   21.10
  -5  -5  -2  391.66   21.00
  -5  -5  -2  399.06   22.70
   5   5   2  409.46   21.10
   5   5   2  376.26   22.70
   5   5   2  415.96   21.60
  -6  -5  -2  141.29   12.00
  -6  -5  -2  160.18   11.80
  -6  -5  -2  162.78    9.90
   6   5   2  151.28   12.50
   6   5   2  140.79   11.30
   6   5   2  160.28    9.90
  -7  -5  -2  350.76   19.30
  -7  -5  -2  391.66   21.40
  -7  -5  -2  339.97   21.70
   7   5   2  349.57   19.50
   7   5   2  352.86   22.10
   7   5   2  348.77   21.20
  -8  -5  -2  149.09   13.30
  -8  -5  -2  127.89    9.70
  -8  -5  -2  117.39   14.20
   8   5   2  135.59   10.10
   8   5   2  139.49   13.30
   8   5   2  150.38   13.80
  -9  -5  -2  235.98   16.50
  -9  -5  -2  211.38   17.90
   9   5   2  241.18   18.30
   9   5   2  228.48   18.40
   9   5   2  221.38   14.80
 -10  -5  -2   31.30    8.90
 -10  -5  -2   29.50    8.00
  10   5   2   13.40    8.60
  10   5   2   30.80    6.30
  10   5   2   12.40    8.90
 -11  -5  -2   -3.50    7.50
 -11  -5  -2  -12.00    8.30
  11   5   2  -21.30   10.00
  11   5   2    2.90    5.90
  11   5   2   -4.10    8.60
 -12  -5  -2  200.08   20.70
 -12  -5  -2  209.98   17.90
  12   5   2  225.98   21.20
  12   5   2  148.59   18.10
  12   5   2  156.78   15.30
 -13  -5  -2   -9.10   11.20
 -13  -5  -2   10.50    9.60
  13   5   2   15.30   12.50
  13   5   2    4.30   14.70
  13   5   2   -1.10    7.70
 -14  -5  -2   29.30   15.00
 -14  -5  -2   25.60   14.50
  14   5   2   52.09   14.70
  14   5   2   45.90   18.70
  14   5   2   29.70   10.10
 -15  -5  -2   26.10   17.30
  15   5   2   19.80   11.70
  15   5   2   30.50   20.80
 -16  -5  -2   -3.80   19.30
  16   5   2   20.70   12.80
  13  -6  -2   -1.20   14.20
 -13   6   2   -1.50   16.20
  12  -6  -2    2.20   11.60
 -12   6   2    5.90   13.80
  11  -6  -2    3.30    9.60
  11  -6  -2   37.90   15.50
 -11   6   2   13.50   11.70
  10  -6  -2    7.00    9.20
  10  -6  -2   -5.60   14.70
 -10   6   2   11.90    9.20
 -10   6   2   -5.10    8.60
   9  -6  -2   -5.70   12.30
   9  -6  -2   -1.00    6.60
  -9   6   2   -8.30    7.80
  -9   6   2   -3.10    7.80
   8  -6  -2  276.57   22.90
   8  -6  -2  221.78   16.90
  -8   6   2  219.58   17.50
  -8   6   2  193.88   17.90
   7  -6  -2  326.07   24.30
   7  -6  -2  328.17   20.00
  -7   6   2  308.77   20.40
  -7   6   2  304.67   20.50
   6  -6  -2   10.30   10.10
   6  -6  -2   32.60    5.80
   6  -6  -2    7.30    4.50
  -6   6   2   15.70    5.80
  -6   6   2   12.70    7.90
   5  -6  -2  305.97   17.70
   5  -6  -2  254.87   19.90
   5  -6  -2  325.67   17.60
  -5   6   2  282.77   18.10
  -5   6   2  296.87   18.50
   4  -6  -2   36.90    4.90
   4  -6  -2   24.70    4.50
   4  -6  -2   30.30    7.00
  -4   6   2   36.50    5.60
   3  -6  -2   37.50    6.00
   3  -6  -2   32.70    4.40
   3  -6  -2   38.50    4.70
  -3   6   2   35.80    5.30
   2  -6  -2  334.77   18.60
   2  -6  -2  329.47   18.40
   2  -6  -2  338.37   18.70
  -2   6   2  327.67   19.20
   1  -6  -2  277.17   15.30
   1  -6  -2  277.77   15.80
   1  -6  -2  267.27   15.00
  -1   6   2  256.97   14.10
  -1   6   2  266.27   16.10
   0  -6  -2  377.36   21.50
   0  -6  -2  421.56   22.70
   0  -6  -2  430.66   21.10
   0   6   2  418.06   21.60
   0   6   2  422.06   23.00
  -1  -6  -2  503.05   23.90
  -1  -6  -2  435.76   24.50
   1   6   2  436.06   23.80
   1   6   2  424.26   24.60
  -2  -6  -2  986.00   50.19
  -2  -6  -2 1013.10   49.70
  -2  -6  -2  990.00   49.80
   2   6   2  929.81   50.19
   2   6   2  980.80   49.80
  -3  -6  -2 1265.17   58.19
  -3  -6  -2 1112.09   58.69
  -3  -6  -2 1154.68   58.99
   3   6   2 1100.89   58.69
  -4  -6  -2   45.80    6.00
  -4  -6  -2   39.40    5.90
  -4  -6  -2   52.99    5.60
   4   6   2   49.60    6.50
   4   6   2   43.00    4.40
  -5  -6  -2  199.88   14.90
  -5  -6  -2  208.38   14.70
  -5  -6  -2  253.97   13.20
   5   6   2  244.58   13.20
   5   6   2  203.68   15.20
   5   6   2  209.68   13.10
  -6  -6  -2   90.59    7.70
  -6  -6  -2  112.79   10.80
   6   6   2  103.39    7.90
   6   6   2  107.59    9.10
   6   6   2  108.49   11.00
  -7  -6  -2   15.20    3.70
  -7  -6  -2    9.80    6.20
  -7  -6  -2    4.40    5.70
   7   6   2    6.50    5.80
   7   6   2    9.00    3.60
   7   6   2   -4.00    5.30
  -8  -6  -2   -1.90    6.50
  -8  -6  -2    0.20    3.50
  -8  -6  -2    1.20    6.50
   8   6   2    3.90    4.00
   8   6   2   -2.90    6.90
   8   6   2  -12.40    5.90
  -9  -6  -2   38.40    8.70
  -9  -6  -2   39.70    9.30
   9   6   2   37.00   11.20
   9   6   2   27.60    8.60
   9   6   2   27.90    5.60
 -10  -6  -2    0.40    7.80
 -10  -6  -2    4.20    6.90
  10   6   2   -3.70    9.20
  10   6   2   -3.30   10.00
  10   6   2    0.60    5.10
 -11  -6  -2   32.60   10.90
 -11  -6  -2   31.40    8.60
  11   6   2   54.99   12.50
  11   6   2   36.10    7.50
 -12  -6  -2    3.20    8.30
 -12  -6  -2   -1.20   10.20
  12   6   2   -1.60   11.00
  12   6   2  -14.20   11.80
  12   6   2   -5.10    6.30
 -13  -6  -2   14.30   10.00
 -13  -6  -2   18.10   13.90
  13   6   2   14.00    8.10
  13   6   2   20.90   13.50
  13   6   2   26.50   14.00
 -14  -6  -2   18.50   16.70
  14   6   2   14.90   17.00
  14   6   2   15.20    9.20
  14   6   2   37.30   12.30
 -15  -6  -2   81.79   20.40
  15   6   2   59.39   27.40
  15   6   2   73.19   12.90
 -16  -6  -2   17.90   20.90
  16   6   2   -3.50   11.70
  12  -7  -2  112.29   16.50
 -12   7   2   76.69   17.80
  11  -7  -2   71.29   13.10
 -11   7   2   87.89   15.30
  10  -7  -2    1.30   16.20
  10  -7  -2    6.70    9.50
 -10   7   2   26.60   11.40
 -10   7   2    8.60    8.70
   9  -7  -2   31.00   13.70
   9  -7  -2   19.70    8.10
  -9   7   2    5.60    9.80
  -9   7   2   12.60    8.90
   8  -7  -2   72.19    9.50
   8  -7  -2  100.09   14.10
  -8   7   2   75.29   10.80
  -8   7   2   78.29   10.30
   7  -7  -2  195.88   15.10
   7  -7  -2  196.58   15.60
   7  -7  -2  258.47   24.00
  -7   7   2  193.38   16.30
  -7   7   2  200.28   17.60
   6  -7  -2  214.88   14.50
   6  -7  -2  195.38   18.50
   6  -7  -2  197.88   14.80
  -6   7   2  194.18   15.80
  -6   7   2  210.88   16.30
   5  -7  -2  250.37   15.30
   5  -7  -2  212.88   18.00
   5  -7  -2  222.98   15.20
  -5   7   2  239.68   16.70
   4  -7  -2  124.49   13.00
   4  -7  -2  144.99   10.90
   4  -7  -2  150.08   10.90
  -4   7   2  131.29   12.20
   3  -7  -2   14.70    5.50
   3  -7  -2   13.50    4.50
   3  -7  -2   13.90    4.00
  -3   7   2    9.60    4.80
   2  -7  -2   -5.50    4.00
   2  -7  -2    3.60    3.50
   2  -7  -2   -2.10    3.40
  -2   7   2   -4.80    4.10
   1  -7  -2 1577.14   76.29
   1  -7  -2 1512.25   75.29
   1  -7  -2 1512.75   75.79
  -1   7   2 1479.45   74.69
  -1   7   2 1511.95   76.49
   0  -7  -2    8.00    2.80
   0  -7  -2   11.80    3.10
   0  -7  -2   22.50    4.80
   0   7   2    9.50    3.30
   0   7   2   22.70    5.40
  -1  -7  -2 1417.66   70.49
  -1  -7  -2 1419.76   69.69
   1   7   2 1357.06   70.59
   1   7   2 1379.06   69.59
  -2  -7  -2   22.80    4.60
  -2  -7  -2   21.90    4.80
   2   7   2   26.70    4.80
   2   7   2   24.00    5.40
  -3  -7  -2  865.41   43.70
  -3  -7  -2  848.02   44.60
  -3  -7  -2  871.51   44.40
   3   7   2  823.22   44.20
  -4  -7  -2  430.16   22.10
  -4  -7  -2  400.76   23.40
  -4  -7  -2  415.66   23.40
   4   7   2  369.06   20.30
   4   7   2  412.96   23.50
  -5  -7  -2  330.27   18.30
  -5  -7  -2  326.37   20.20
  -5  -7  -2  304.77   20.20
   5   7   2  357.96   20.70
   5   7   2  333.27   17.70
  -6  -7  -2   24.70    6.50
  -6  -7  -2   22.50    6.10
  -6  -7  -2   31.10    4.60
   6   7   2   31.00    4.80
   6   7   2   23.30    6.50
   6   7   2   25.30    4.70
  -7  -7  -2  158.48   14.80
  -7  -7  -2  180.18   11.30
   7   7   2  175.28   11.80
   7   7   2  163.08   12.70
  -8  -7  -2    4.60    6.90
  -8  -7  -2    3.40    3.90
  -8  -7  -2    2.10    6.60
   8   7   2   -2.30    6.70
   8   7   2    5.10    4.40
   8   7   2    0.10    5.70
  -9  -7  -2    8.20    4.50
  -9  -7  -2    9.40    7.90
  -9  -7  -2   16.20    8.70
   9   7   2   10.10    7.60
   9   7   2    7.20    5.00
   9   7   2   14.90    9.20
 -10  -7  -2   -1.40    8.20
 -10  -7  -2    8.20    8.90
  10   7   2    2.90    9.10
  10   7   2    1.30    8.50
  10   7   2    1.40    5.20
 -11  -7  -2    8.70    8.00
 -11  -7  -2   -0.60    9.40
  11   7   2   10.30   10.10
  11   7   2    9.90    9.80
  11   7   2   12.20    6.20
 -12  -7  -2  140.59   17.80
 -12  -7  -2  100.29   13.50
  12   7   2   90.09   14.80
  12   7   2  101.59   15.30
  12   7   2  106.69   12.80
 -13  -7  -2  633.04   38.30
 -13  -7  -2  633.94   43.50
  13   7   2  613.94   35.90
  13   7   2  655.73   42.10
  13   7   2  665.13   42.30
 -14  -7  -2   38.70   16.10
  14   7   2   27.50   16.90
  14   7   2   39.40   16.10
  14   7   2   27.30    9.50
 -15  -7  -2  -11.40   18.00
  15   7   2  -10.10    9.90
  15   7   2   -5.70   16.40
 -16  -7  -2   51.69   22.90
  16   7   2   23.70   12.50
  12  -8  -2    4.20   12.90
 -12   8   2   -6.80   18.10
  11  -8  -2   36.10   13.50
 -11   8   2   19.00   15.90
  10  -8  -2   34.40   10.90
  10  -8  -2   67.69   18.40
 -10   8   2   36.20   13.80
   9  -8  -2   10.70    8.70
   9  -8  -2   11.40   15.20
  -9   8   2   26.70    8.80
  -9   8   2    5.50   11.20
   8  -8  -2   37.10   13.30
   8  -8  -2   17.40    8.20
  -8   8   2   27.30    9.20
  -8   8   2   12.10   10.10
   7  -8  -2   -3.40    6.70
   7  -8  -2   -5.20    5.90
   7  -8  -2    8.50   10.60
  -7   8   2   -8.90    7.80
   6  -8  -2  362.06   22.50
   6  -8  -2  382.86   23.00
   6  -8  -2  383.86   26.10
  -6   8   2  365.76   24.50
   5  -8  -2   98.49   10.70
   5  -8  -2   95.89   12.10
   5  -8  -2  114.29   10.90
  -5   8   2  100.69   13.10
   4  -8  -2   78.99    9.40
   4  -8  -2   80.19    9.60
   4  -8  -2   91.59    9.60
  -4   8   2   86.29    9.40
   3  -8  -2   11.20    4.50
   3  -8  -2    9.10    4.50
   3  -8  -2    6.10    5.60
  -3   8   2    8.50    5.50
   2  -8  -2   24.70    5.00
   2  -8  -2   28.50    5.40
   2  -8  -2   29.40    4.90
  -2   8   2   29.50    6.40
   1  -8  -2   16.00    4.10
   1  -8  -2   16.40    4.80
   1  -8  -2   19.50    4.10
  -1   8   2    9.40    5.30
  -1   8   2   19.70    3.10
   0  -8  -2   35.60    5.80
   0  -8  -2   29.70    3.70
   0  -8  -2   37.70    4.60
   0   8   2   33.50    4.50
   0   8   2   30.00    6.10
  -1  -8  -2   59.99    6.90
  -1  -8  -2   67.59    8.60
   1   8   2   54.39    7.60
   1   8   2   59.79    6.40
  -2  -8  -2   18.80    4.60
  -2  -8  -2   11.30    4.60
   2   8   2   20.00    4.90
  -3  -8  -2  416.86   25.80
  -3  -8  -2  513.35   25.30
  -3  -8  -2  456.25   25.60
   3   8   2  420.36   25.40
  -4  -8  -2   83.29   10.40
  -4  -8  -2  102.39   10.50
  -4  -8  -2  122.89    9.50
   4   8   2   99.19   11.00
  -5  -8  -2   38.70    7.30
  -5  -8  -2   31.40    6.20
  -5  -8  -2   41.40    5.70
   5   8   2   38.60    4.40
   5   8   2   36.80    7.60
  -6  -8  -2  138.39   10.20
  -6  -8  -2  125.59   13.10
  -6  -8  -2  139.49   13.30
   6   8   2  135.89    9.50
   6   8   2  146.49   13.90
  -7  -8  -2  164.18   15.20
  -7  -8  -2  121.49   14.50
  -7  -8  -2  158.68   11.20
   7   8   2  162.98   11.60
   7   8   2  185.88   15.90
  -8  -8  -2  556.34   30.30
  -8  -8  -2  562.34   34.20
   8   8   2  600.04   31.80
   8   8   2  576.54   31.00
   8   8   2  597.64   39.20
  -9  -8  -2  103.89   11.90
  -9  -8  -2   88.89    9.10
  -9  -8  -2   80.39   11.40
   9   8   2   72.09    9.70
   9   8   2   81.59   11.90
   9   8   2   76.49    8.30
 -10  -8  -2   -1.20    9.00
 -10  -8  -2    2.00    9.50
 -10  -8  -2    0.00    4.80
  10   8   2    5.10   10.30
  10   8   2   -0.90    8.60
  10   8   2   10.20    6.00
 -11  -8  -2  179.08   21.50
 -11  -8  -2  174.58   19.00
  11   8   2  196.18   22.60
  11   8   2  193.58   15.00
  11   8   2  169.78   19.60
 -12  -8  -2  103.99   16.80
 -12  -8  -2   86.99   12.80
  12   8   2   77.49   14.10
  12   8   2   80.69   15.10
  12   8   2   85.89   10.50
 -13  -8  -2  411.76   29.10
 -13  -8  -2  428.76   33.90
  13   8   2  424.06   32.20
  13   8   2  427.26   34.00
  13   8   2  427.26   26.40
 -14  -8  -2  303.17   32.30
  14   8   2  281.27   32.40
  14   8   2  286.87   22.00
 -15  -8  -2  135.39   23.60
  15   8   2  136.29   14.90
  15   8   2  134.29   21.50
  11  -9  -2  -12.00   12.40
 -11   9   2    3.80   18.50
  10  -9  -2   -3.90   11.10
  10  -9  -2   17.70   15.70
 -10   9   2   -0.30   15.30
   9  -9  -2   52.79   11.40
   9  -9  -2   54.99   17.90
  -9   9   2   78.99   14.90
   8  -9  -2  188.98   16.70
   8  -9  -2  235.48   24.30
   8  -9  -2  122.99   15.40
  -8   9   2  147.79   16.20
   7  -9  -2  117.39   14.50
   7  -9  -2  128.19   16.10
   7  -9  -2  124.19   13.70
  -7   9   2   98.89   13.70
   6  -9  -2  470.35   27.70
   6  -9  -2  452.15   30.40
   6  -9  -2  454.95   27.10
  -6   9   2  471.75   34.10
   5  -9  -2    2.10    9.60
   5  -9  -2    3.20    5.70
   5  -9  -2    2.70    5.80
  -5   9   2   12.90    7.60
   4  -9  -2    3.90    5.00
   4  -9  -2  -11.00    6.90
   4  -9  -2   10.60    5.50
  -4   9   2    6.30    7.00
   3  -9  -2   83.09    8.80
   3  -9  -2   80.99    9.70
   3  -9  -2   81.49    9.10
  -3   9   2   79.59   14.40
   2  -9  -2  203.08   14.20
   2  -9  -2  190.88   14.10
   2  -9  -2  215.28   14.80
  -2   9   2  226.88   17.20
   1  -9  -2  929.41   47.30
   1  -9  -2  948.81   48.00
   1  -9  -2  890.21   46.20
  -1   9   2  872.51   45.60
  -1   9   2  930.11   48.60
   0  -9  -2  451.35   23.20
   0  -9  -2  458.85   24.20
   0  -9  -2  484.45   26.20
   0   9   2  403.36   24.10
   0   9   2  469.05   27.10
  -1  -9  -2   95.89    8.80
  -1  -9  -2   80.29   10.30
   1   9   2   79.29    9.60
   1   9   2   71.59    8.50
  -2  -9  -2  115.79   10.30
  -2  -9  -2  113.49   11.70
   2   9   2   96.79   10.40
  -3  -9  -2  518.65   28.90
  -3  -9  -2  549.85   29.80
  -3  -9  -2  484.25   28.50
   3   9   2  501.25   28.80
  -4  -9  -2  484.25   26.90
  -4  -9  -2  494.05   28.40
  -4  -9  -2  473.35   27.90
   4   9   2  480.25   27.90
  -5  -9  -2   15.70    4.80
  -5  -9  -2    6.50    5.90
  -5  -9  -2    4.60    5.50
   5   9   2   13.90    6.90
  -6  -9  -2    6.60    6.70
  -6  -9  -2    6.50    4.20
  -6  -9  -2    4.90    7.00
   6   9   2   -3.80    3.00
   6   9   2    4.70    7.50
  -7  -9  -2   43.10    9.50
  -7  -9  -2   31.90    8.70
  -7  -9  -2   32.50    5.70
   7   9   2   36.20    5.40
   7   9   2   44.00   10.70
  -8  -9  -2    8.60    8.60
  -8  -9  -2   11.30    7.00
  -8  -9  -2   13.20    5.10
   8   9   2    8.20    5.50
   8   9   2   13.50    9.30
  -9  -9  -2  319.67   25.40
  -9  -9  -2  337.87   20.40
  -9  -9  -2  378.86   26.60
  -9  -9  -2  367.96   25.10
   9   9   2  382.86   26.90
   9   9   2  385.06   22.80
 -10  -9  -2  397.96   28.40
 -10  -9  -2  390.46   26.40
 -10  -9  -2  350.36   21.30
  10   9   2  359.56   24.80
  10   9   2  390.96   28.50
  10   9   2  383.56   22.90
 -11  -9  -2   -2.00    9.40
 -11  -9  -2   -5.40   11.00
  11   9   2   11.30    9.80
  11   9   2  -14.90   10.50
  11   9   2    0.00    7.40
 -12  -9  -2    0.20   11.60
 -12  -9  -2   -8.00   24.60
  12   9   2   25.30   12.30
  12   9   2   -4.20    7.90
  12   9   2    5.40   13.40
 -13  -9  -2   31.00   11.50
 -13  -9  -2   -2.30   13.90
  13   9   2   21.00    9.00
  13   9   2    5.10   14.30
 -14  -9  -2  145.99   23.70
  14   9   2  151.88   18.30
  14   9   2  154.38   22.00
 -15  -9  -2  121.69   24.20
  15   9   2  150.08   24.00
  15   9   2  183.58   20.80
  10 -10  -2   -9.40   12.30
 -10  10   2   18.10   18.20
   9 -10  -2   -7.30   10.30
   9 -10  -2   25.30   18.40
  -9  10   2   -5.70   15.30
   8 -10  -2    8.10    9.20
   8 -10  -2   40.10   15.50
   8 -10  -2    4.70    9.00
  -8  10   2    2.30   12.60
   7 -10  -2   29.20    8.70
   7 -10  -2    2.30   13.10
   7 -10  -2    8.40    9.80
  -7  10   2    5.60   11.60
   6 -10  -2  313.87   21.90
   6 -10  -2  311.87   27.90
   6 -10  -2  329.37   21.10
  -6  10   2  266.67   24.80
   5 -10  -2   48.20    8.70
   5 -10  -2   55.99    8.50
   5 -10  -2   54.69   10.60
  -5  10   2   59.69   10.90
   4 -10  -2  247.38   18.10
   4 -10  -2  261.57   19.60
   4 -10  -2  263.67   18.20
   3 -10  -2   23.20    6.20
   3 -10  -2   14.10    7.20
   3 -10  -2   17.70    6.50
  -3  10   2   19.70    8.10
   2 -10  -2  129.39   11.40
   2 -10  -2  104.69   11.10
   2 -10  -2  125.59   12.50
  -2  10   2   95.59   11.20
   1 -10  -2  129.29   12.10
   1 -10  -2  122.49   11.10
   1 -10  -2   98.09    9.30
  -1  10   2  115.09   14.10
   0 -10  -2  623.64   32.40
   0 -10  -2  660.73   35.80
   0 -10  -2  683.53   33.80
   0  10   2  621.54   33.40
   0  10   2  623.04   36.40
  -1 -10  -2  296.27   17.80
  -1 -10  -2  290.57   19.60
   1  10   2  262.57   17.40
   1  10   2  302.57   21.00
  -2 -10  -2  106.99   10.80
  -2 -10  -2   98.79   12.00
   2  10   2   81.39    9.10
  -3 -10  -2   16.70    6.90
  -3 -10  -2   21.40    6.70
  -3 -10  -2   12.70    6.50
   3  10   2   16.50    6.30
  -4 -10  -2   47.20    7.50
  -4 -10  -2   39.80    7.90
  -4 -10  -2   49.00    8.30
   4  10   2   52.39    8.80
  -5 -10  -2    7.10    5.50
  -5 -10  -2    6.70    6.50
  -5 -10  -2   22.10    7.40
   5  10   2   12.90    7.70
  -6 -10  -2   41.20    9.00
  -6 -10  -2   37.50    8.90
  -6 -10  -2   45.20    7.00
   6  10   2   30.90    8.60
  -7 -10  -2  132.59   15.60
  -7 -10  -2  125.59   16.00
  -7 -10  -2  131.99   11.70
   7  10   2  159.08   15.70
   7  10   2  124.19    9.50
  -8 -10  -2   39.50    6.40
  -8 -10  -2   52.99   10.60
  -8 -10  -2   57.19   11.40
   8  10   2   28.40   10.30
   8  10   2   36.80    6.40
  -9 -10  -2   79.49    9.70
  -9 -10  -2   95.89   12.60
  -9 -10  -2   91.49   14.00
  -9 -10  -2   84.69   13.10
   9  10   2   62.49   12.80
   9  10   2  100.19   11.80
 -10 -10  -2   14.00   11.60
 -10 -10  -2    2.40   10.30
 -10 -10  -2   19.30    5.60
 -10 -10  -2   17.40   10.00
  10  10   2   25.10    8.50
  10  10   2   14.20   11.60
 -11 -10  -2  -16.40   10.60
 -11 -10  -2  -18.20   10.90
 -11 -10  -2   -2.90   12.00
  11  10   2   -6.40   12.70
 -12 -10  -2    4.40   13.10
 -12 -10  -2   -0.50   11.40
 -12 -10  -2   -4.70   10.90
  12  10   2  -11.40   11.90
  12  10   2   -1.90    8.30
  12  10   2   14.30   21.50
 -13 -10  -2   44.80   17.50
  13  10   2   72.49   11.20
  13  10   2   65.09   17.10
 -14 -10  -2   17.40   20.90
  14  10   2    1.70   10.70
  14  10   2   30.50   19.00
 -15 -10  -2   26.60   21.90
  15  10   2   10.20   12.70
  15  10   2   37.20   21.80
   9 -11  -2   -3.60   17.20
   9 -11  -2    7.10   12.80
  -9  11   2  -14.10   18.00
   8 -11  -2   10.90   15.90
   8 -11  -2    9.80   11.30
   8 -11  -2   -6.40   10.00
  -8  11   2    4.20   15.90
   7 -11  -2   -3.30    9.80
   7 -11  -2  -15.50   13.80
   7 -11  -2    8.10    9.40
  -7  11   2   15.50   13.80
   6 -11  -2   37.20    9.50
   6 -11  -2   35.80   13.00
   6 -11  -2   51.89   10.10
  -6  11   2   39.40   12.80
   5 -11  -2  329.57   22.60
   5 -11  -2  312.27   22.00
   5 -11  -2  330.07   24.60
  -5  11   2  300.17   26.30
   4 -11  -2   67.39    9.50
   4 -11  -2   50.59    9.10
   4 -11  -2   63.39   10.20
  -4  11   2   50.09   11.40
   3 -11  -2  103.09   12.50
   3 -11  -2   79.59    9.70
   3 -11  -2  104.69   13.00
  -3  11   2   90.19   13.20
   2 -11  -2   13.50    5.80
   2 -11  -2   13.10    6.90
   2 -11  -2   17.80    6.80
  -2  11   2    9.10    9.10
   1 -11  -2   25.80    5.30
   1 -11  -2   20.30    6.90
   1 -11  -2   19.40    6.30
  -1  11   2   23.50    9.60
   0 -11  -2  825.12   42.60
   0 -11  -2  790.92   40.00
   0 -11  -2  752.62   38.50
   0  11   2  761.72   43.60
   0  11   2  728.63   39.70
  -1 -11  -2  120.59   14.10
  -1 -11  -2  145.99   12.30
   1  11   2  115.89   11.40
  -2 -11  -2   88.79   11.00
  -2 -11  -2   79.99    9.60
   2  11   2   72.29    8.80
  -3 -11  -2    7.70    6.70
  -3 -11  -2   12.10    7.70
  -3 -11  -2    3.10    6.70
   3  11   2    5.00    6.50
  -4 -11  -2   70.29    9.80
  -4 -11  -2   87.69   11.60
  -4 -11  -2  100.99   11.70
  -5 -11  -2   63.79   10.00
  -5 -11  -2   86.29   10.90
  -5 -11  -2   77.09    9.00
   5  11   2   65.99   10.20
  -6 -11  -2  119.99   12.50
  -6 -11  -2  114.29   14.20
  -6 -11  -2  128.99   16.20
   6  11   2  148.69   16.70
  -7 -11  -2   82.49   12.00
  -7 -11  -2  108.29   13.10
  -7 -11  -2   91.99   11.00
   7  11   2   91.89    6.70
   7  11   2  101.49   13.80
  -8 -11  -2   11.30   10.00
  -8 -11  -2   28.60    6.50
  -8 -11  -2   29.70   10.50
   8  11   2   27.30   11.30
   8  11   2   19.70    4.90
  -9 -11  -2   28.20    6.60
  -9 -11  -2   27.80   11.50
  -9 -11  -2   22.70   12.20
   9  11   2   18.60   12.40
   9  11   2   35.30    7.30
 -10 -11  -2    6.50   10.10
 -10 -11  -2   -7.70   11.60
 -10 -11  -2    8.10   12.10
 -10 -11  -2    7.00    5.70
  10  11   2   -2.40    8.00
  10  11   2   -4.10   12.80
 -11 -11  -2   11.40   16.20
 -11 -11  -2   -1.50   14.90
 -11 -11  -2  -26.00   12.00
  11  11   2   -6.10    9.60
  11  11   2   20.40   12.70
 -12 -11  -2   66.09   18.30
 -12 -11  -2   43.30   14.30
  12  11   2   39.90   13.40
 -13 -11  -2   -4.30   16.90
 -13 -11  -2   -1.70   13.20
  13  11   2   11.10   15.60
 -14 -11  -2   12.40   19.80
 -14 -11  -2   29.80   16.20
  14  11   2   34.30   18.60
   8 -12  -2   97.49   20.90
   8 -12  -2   42.60   12.70
   8 -12  -2   59.89   13.20
  -8  12   2   32.80   18.90
   7 -12  -2    8.00   15.40
   7 -12  -2   13.00   10.50
   7 -12  -2   18.10   10.60
  -7  12   2    0.20   16.40
   6 -12  -2   21.50   13.10
   6 -12  -2   24.90   10.00
   6 -12  -2   22.00   10.00
  -6  12   2   11.50   14.80
   5 -12  -2   58.69   11.30
   5 -12  -2   50.79   12.10
   5 -12  -2   54.89   10.60
  -5  12   2   46.80   13.70
   4 -12  -2   87.09   16.10
   4 -12  -2   94.79   11.80
   4 -12  -2  124.29   15.20
  -4  12   2   81.69   15.20
   3 -12  -2  264.87   19.70
   3 -12  -2  236.98   19.20
   3 -12  -2  228.58   18.40
  -3  12   2  247.08   24.50
   2 -12  -2  101.09   11.50
   2 -12  -2  115.89   11.70
   2 -12  -2   95.89   11.60
  -2  12   2  104.39   14.40
   1 -12  -2   -4.20    4.60
   1 -12  -2   -7.90    7.20
   1 -12  -2   -4.30    6.00
  -1  12   2   -2.60    9.10
   0 -12  -2  229.38   17.10
   0 -12  -2  211.88   15.30
   0 -12  -2  231.38   19.40
   0  12   2  214.08   22.40
  -1 -12  -2    4.50    7.60
  -1 -12  -2    7.10    6.90
   1  12   2  -14.70    5.40
  -2 -12  -2   -7.70    7.60
  -2 -12  -2   -4.00    7.00
   2  12   2    1.00    6.20
  -3 -12  -2   20.20    8.50
  -3 -12  -2   24.20    8.40
  -3 -12  -2   31.00   14.30
   3  12   2   30.70    8.30
  -4 -12  -2  563.94   35.80
  -4 -12  -2  605.64   35.00
  -4 -12  -2  580.64   34.10
   4  12   2  595.74   34.50
  -5 -12  -2   18.60    9.30
  -5 -12  -2   26.90    8.10
  -5 -12  -2   49.50   10.70
  -6 -12  -2   -1.40    9.60
  -6 -12  -2    4.20    6.60
  -6 -12  -2   16.50    9.60
   6  12   2    8.50    9.90
  -7 -12  -2   46.00   12.00
  -7 -12  -2   22.20   11.10
  -7 -12  -2   27.90    7.60
   7  12   2   44.30   11.70
  -8 -12  -2   67.19    8.60
  -8 -12  -2   60.59   13.70
  -8 -12  -2   66.39   13.90
   8  12   2   66.89    6.40
   8  12   2   49.90   13.20
  -9 -12  -2  277.17   26.20
  -9 -12  -2  234.08   17.10
  -9 -12  -2  302.57   25.50
   9  12   2  269.37   26.10
   9  12   2  229.58   16.00
 -10 -12  -2  275.77   35.20
 -10 -12  -2  291.47   18.80
 -10 -12  -2  270.57   27.20
  10  12   2  386.16   29.30
  10  12   2  285.77   20.00
 -11 -12  -2   74.49   16.80
 -11 -12  -2   81.89   18.60
 -11 -12  -2   93.19   19.00
 -11 -12  -2   56.49    8.20
  11  12   2   69.49   11.40
 -12 -12  -2    7.30   15.10
 -12 -12  -2    6.60   17.60
  12  12   2   13.30   14.40
 -13 -12  -2   28.70   20.10
 -13 -12  -2   18.20   15.80
  13  12   2   15.50   15.80
 -14 -12  -2    0.80   23.00
 -14 -12  -2   44.50   19.40
  14  12   2   26.60   17.10
   7 -13  -2  148.09   21.20
   7 -13  -2   92.09   14.80
  -7  13   2  115.99   21.40
   6 -13  -2   30.60   12.00
   6 -13  -2   11.40   14.90
   6 -13  -2   15.00   10.90
  -6  13   2  -17.60   17.40
   5 -13  -2   25.30   10.80
   5 -13  -2   32.90   10.90
  -5  13   2   34.30   16.60
   4 -13  -2    7.00   10.90
   4 -13  -2   -3.60    9.90
   4 -13  -2   13.40    9.80
  -4  13   2    4.20   14.20
   3 -13  -2   14.00    8.80
   3 -13  -2   18.20    8.50
   3 -13  -2   18.00    8.40
  -3  13   2   -0.40   12.70
   2 -13  -2   73.19   11.70
   2 -13  -2   66.09    8.50
   2 -13  -2   72.39   12.50
  -2  13   2   50.59   13.60
   1 -13  -2   20.40    5.30
   1 -13  -2   21.70    9.80
   1 -13  -2   21.40    8.90
  -1  13   2   32.70   12.80
   0 -13  -2  190.68   14.60
   0 -13  -2  206.48   17.40
   0 -13  -2  178.98   19.10
  -1 -13  -2   -5.30    7.00
  -1 -13  -2  -13.50    7.90
   1  13   2    4.00    6.30
  -2 -13  -2  142.49   15.60
  -2 -13  -2  162.58   18.30
   2  13   2  116.19   14.80
  -3 -13  -2   49.99   10.50
  -3 -13  -2   67.49   11.90
  -3 -13  -2   50.19   11.90
   3  13   2   41.90    9.60
  -4 -13  -2   11.20    9.90
  -4 -13  -2  -11.00    9.50
  -4 -13  -2    1.90    9.50
   4  13   2   10.00   10.40
  -5 -13  -2    9.50   10.80
  -5 -13  -2   10.30    9.40
  -5 -13  -2   -4.50    8.80
   5  13   2    3.30   10.10
  -6 -13  -2    9.40    8.00
  -6 -13  -2   21.20   10.20
  -6 -13  -2   -2.10   11.00
   6  13   2   -7.20   10.60
  -7 -13  -2   83.59   10.30
  -7 -13  -2   67.39   14.80
  -7 -13  -2  109.19   16.50
   7  13   2   96.09   15.10
  -8 -13  -2   -2.90   11.90
  -8 -13  -2    7.20    7.60
   8  13   2   31.20   14.20
  -9 -13  -2   31.90   16.20
  -9 -13  -2   13.40    7.50
  -9 -13  -2   13.80   12.60
   9  13   2   26.20   14.80
 -10 -13  -2  717.93   43.80
 -10 -13  -2  598.44   41.30
 -10 -13  -2  569.34   33.00
  10  13   2  593.74   41.30
  10  13   2  580.94   32.30
 -11 -13  -2  182.48   21.90
 -11 -13  -2  163.38   14.70
 -11 -13  -2  197.98   24.60
  11  13   2  192.18   17.40
 -12 -13  -2  113.29   20.50
 -12 -13  -2  137.89   24.60
  12  13   2  134.39   14.90
 -13 -13  -2   42.40   23.60
 -13 -13  -2   -6.20   18.10
  13  13   2  -21.00   12.80
   6 -14  -2   14.00   16.30
   6 -14  -2   46.70   14.30
   6 -14  -2   51.69   14.20
  -6  14   2   41.50   19.40
   5 -14  -2  170.98   28.20
   5 -14  -2  164.18   18.80
   5 -14  -2  179.58   21.60
  -5  14   2  165.98   21.70
   4 -14  -2   21.80   10.60
   4 -14  -2   24.40   19.30
  -4  14   2  -17.10   17.20
   3 -14  -2   47.30   10.00
   3 -14  -2   28.20   10.80
   3 -14  -2   22.50   10.80
  -3  14   2   36.90   16.90
   2 -14  -2  -12.40    9.20
   2 -14  -2   -1.80    9.90
   2 -14  -2   -7.20    6.80
  -2  14   2   17.80   15.50
   1 -14  -2   21.50    9.40
   1 -14  -2   35.20   10.80
   0 -14  -2   99.69   13.30
   0 -14  -2  118.39   18.60
  -1 -14  -2  789.92   44.50
  -1 -14  -2  855.31   48.00
  -2 -14  -2  734.13   40.60
  -2 -14  -2  745.83   43.20
  -2 -14  -2  700.23   43.80
   2  14   2  669.63   40.50
  -3 -14  -2   73.49   14.20
  -3 -14  -2  114.29   15.70
  -3 -14  -2   90.09   12.80
   3  14   2   75.09   11.90
  -4 -14  -2  157.28   16.50
  -4 -14  -2  110.69   15.30
  -4 -14  -2   92.99   21.80
   4  14   2  116.39   14.50
  -5 -14  -2   52.29   13.60
  -5 -14  -2   29.60   16.70
  -5 -14  -2   29.60   11.00
   5  14   2   48.40   12.80
  -6 -14  -2    2.90   13.20
  -6 -14  -2    0.80   12.20
  -6 -14  -2    0.90   13.00
   6  14   2    9.20   12.40
  -7 -14  -2  441.56   32.60
  -7 -14  -2  409.76   32.00
  -7 -14  -2  354.26   25.50
   7  14   2  379.46   32.20
  -8 -14  -2  228.28   26.30
  -8 -14  -2  209.28   26.10
  -8 -14  -2  201.28   18.50
   8  14   2  181.58   21.70
  -9 -14  -2    9.80   13.40
  -9 -14  -2   10.20   17.20
  -9 -14  -2   19.80    8.80
   9  14   2   27.20   13.50
 -10 -14  -2   11.20   15.80
 -10 -14  -2    8.20    8.10
 -10 -14  -2    8.70   18.80
 -11 -14  -2  119.49   23.00
 -11 -14  -2   92.09   17.90
 -11 -14  -2  119.19   13.20
  11  14   2  106.69   12.00
 -12 -14  -2   10.70   22.40
 -12 -14  -2   11.40   16.70
  12  14   2   31.00   12.90
   4 -15  -2   18.70   12.90
   4 -15  -2   21.20   12.40
   3 -15  -2   55.49   13.30
   3 -15  -2   31.50   12.90
   3 -15  -2   43.00   10.20
   2 -15  -2  218.18   23.70
   2 -15  -2  210.68   21.60
   2 -15  -2  172.18   14.40
   1 -15  -2   19.50   11.10
   1 -15  -2    8.30   12.00
   0 -15  -2  -10.60   11.80
   0 -15  -2   12.40    9.70
  -1 -15  -2   -9.60    9.20
  -1 -15  -2    9.90   10.70
  -1 -15  -2   -8.30   12.70
  -2 -15  -2   25.10   13.30
  -2 -15  -2   24.60   15.10
  -2 -15  -2   27.30   11.40
  -3 -15  -2   24.80   14.30
  -3 -15  -2   57.89   14.10
  -3 -15  -2   72.99   13.20
   3  15   2   46.30   15.80
  -4 -15  -2  143.39   18.00
  -4 -15  -2  122.79   16.60
  -4 -15  -2  120.69   16.60
   4  15   2   92.29   15.40
  -5 -15  -2   44.40   14.80
  -5 -15  -2   50.89   15.00
  -5 -15  -2   58.69   13.30
   5  15   2   40.20   14.10
  -6 -15  -2  -12.80   13.20
  -6 -15  -2   15.60   11.50
  -6 -15  -2  -11.60   14.20
   6  15   2   -6.20   13.80
  -7 -15  -2   -8.00   15.90
  -7 -15  -2  -12.20   10.60
  -7 -15  -2    2.70   14.00
   7  15   2    0.50   15.00
  -8 -15  -2   74.19   19.20
  -8 -15  -2   92.69   12.60
  -8 -15  -2   72.09   18.20
   8  15   2   63.89   16.50
  -9 -15  -2   37.70   10.40
  -9 -15  -2   40.10   19.60
  -9 -15  -2   25.00   16.20
 -10 -15  -2   37.60   21.10
 -10 -15  -2   15.40    8.80
 -10 -15  -2   12.50   16.10
 -11 -15  -2  -19.10   18.00
 -11 -15  -2   10.30   22.50
   2 -16  -2   58.69   15.40
   2 -16  -2   76.19   13.90
   1 -16  -2   -0.30   13.50
   1 -16  -2    7.50   12.00
   0 -16  -2  -14.60   13.40
   0 -16  -2  -11.50   11.40
  -1 -16  -2   18.80   12.90
  -1 -16  -2    1.10   13.80
  -2 -16  -2  -17.70   16.00
  -2 -16  -2   -0.50   12.20
  -2 -16  -2  -21.80   13.70
  -3 -16  -2   16.60   13.60
  -3 -16  -2   40.40   17.50
  -3 -16  -2   15.10   14.20
  -4 -16  -2    0.20   15.00
  -4 -16  -2   -0.30   15.30
  -4 -16  -2    8.20   15.10
   4  16   2    7.70   14.20
  -5 -16  -2   18.50   15.70
  -5 -16  -2   22.40   15.00
  -5 -16  -2    2.40   15.60
   5  16   2   23.20   16.10
  -6 -16  -2   29.70   15.30
  -6 -16  -2   24.50   14.10
  -6 -16  -2   37.50   17.80
   6  16   2   28.50   17.30
  -7 -16  -2   28.50   21.10
  -7 -16  -2  -18.80   16.00
  -7 -16  -2    7.00   19.20
   7  16   2    8.10   15.50
  -8 -16  -2   24.00   12.60
  -8 -16  -2   31.60   17.80
  -8 -16  -2  -23.00   19.60
  -9 -16  -2   11.40   10.70
  -9 -16  -2   34.70   19.40
  -9 -16  -2   21.80   22.00
  -2 -17  -2  -26.20   13.60
  -2 -17  -2   81.49   19.30
  -2 -17  -2   26.80   13.70
  -2 -17  -2   38.10   19.80
  -3 -17  -2    7.50   15.60
  -3 -17  -2   -7.10   20.00
  -3 -17  -2    3.90   15.30
  -4 -17  -2    6.90   16.50
  -4 -17  -2   -2.50   15.70
  -4 -17  -2  -11.10   18.90
  -5 -17  -2  -13.10   15.90
  -5 -17  -2   29.30   18.60
  -5 -17  -2    7.90   18.40
   5  17   2   -4.70   18.20
  -6 -17  -2  -17.60   24.70
  -6 -17  -2   22.60   15.80
  -6 -17  -2   -9.90   17.50
   6  17   2   42.90   18.20
  -6 -16   3   28.60   20.40
  -6 -16   3   45.90   19.40
  -6 -16   3   35.50   13.90
  -5 -16   3   27.60   17.40
  -5 -16   3   31.20   13.50
  -4 -16   3   10.10   16.50
  -4 -16   3    4.70   15.30
  -4 -16   3   47.30   18.20
  -3 -16   3    4.50   16.70
  -3 -16   3   -8.60   15.30
  -3 -16   3  -28.30   17.00
  -2 -16   3   21.50   15.80
  -2 -16   3   32.20   17.60
  -2 -16   3   30.20   13.80
  -1 -16   3   32.50   17.00
  -1 -16   3   40.70   15.60
  -1 -16   3   66.49   14.50
   0 -16   3   47.50   17.00
   0 -16   3   55.59   14.60
   0 -16   3   41.70   13.90
  -9 -15   3   55.79   23.90
  -9 -15   3   68.39   21.00
  -8 -15   3   46.00   17.70
  -8 -15   3   74.49   21.20
  -7 -15   3    2.90   16.10
  -7 -15   3   18.70    7.70
  -7 -15   3   32.50   18.20
  -6 -15   3    9.70    9.70
  -6 -15   3    0.50   15.70
  -5 -15   3    8.30   14.30
  -5 -15   3   21.50   11.20
  -5 -15   3   20.70   16.10
  -4 -15   3   68.19   16.60
  -4 -15   3  112.89   18.80
  -4 -15   3   94.49   15.40
  -3 -15   3  216.98   25.80
  -3 -15   3  224.08   28.80
  -3 -15   3  233.68   25.10
  -2 -15   3  102.99   15.40
  -2 -15   3   80.99   16.00
  -1 -15   3   57.39   13.10
  -1 -15   3   47.80   14.60
  -1 -15   3   45.90   13.70
   0 -15   3   65.89   15.40
   0 -15   3   63.89   12.70
   0 -15   3   45.60   12.10
   1 -15   3   -5.80   12.50
   1 -15   3   -4.90   11.00
   1 -15   3   -2.70    9.10
   1 -15   3    1.40    6.50
   2 -15   3    0.40   13.10
   2 -15   3   13.60    7.60
   2 -15   3   31.50    9.60
   2 -15   3   12.00   12.00
   3 -15   3   35.20   12.60
   3 -15   3  -31.90   12.50
   3 -15   3   -8.90   12.90
   3 -15   3  -12.70    9.20
 -10 -14   3   -3.00   19.80
 -10 -14   3  -10.50   16.20
  -9 -14   3   12.40   15.90
  -9 -14   3   -2.80   18.50
  -8 -14   3   60.89   19.00
  -8 -14   3   34.50   16.40
  -7 -14   3   13.60    6.30
  -7 -14   3    0.40   21.60
  -7 -14   3   14.90   14.10
  -6 -14   3  115.99   11.90
  -6 -14   3  124.69   17.90
  -6 -14   3  145.29   20.30
  -5 -14   3   63.39   15.30
  -5 -14   3   41.90   10.60
  -5 -14   3   58.49   16.20
  -4 -14   3   18.30   13.20
  -4 -14   3   -3.90   10.10
  -4 -14   3    4.20   12.10
  -3 -14   3   95.29   13.70
  -3 -14   3   87.59   14.80
  -2 -14   3   47.10   13.30
  -2 -14   3   66.59   13.00
  -1 -14   3   13.20   13.00
  -1 -14   3   21.00   10.60
  -1 -14   3   19.00   12.50
   0 -14   3   13.80    5.30
   0 -14   3   11.40   10.80
   0 -14   3   29.00   10.30
   0 -14   3   -1.10   10.80
   1 -14   3   68.39    9.90
   1 -14   3   80.39   13.90
   1 -14   3   82.29   13.20
   1 -14   3  100.99   10.30
   1 -14   3   99.79   11.40
   2 -14   3   60.89    8.60
   2 -14   3   50.09   11.20
   2 -14   3   81.89   13.20
   2 -14   3   57.59   11.50
   3 -14   3   43.20   12.50
   3 -14   3   19.90   11.20
   3 -14   3   18.60   12.50
   4 -14   3   53.39   15.60
   4 -14   3   40.00   11.80
   4 -14   3   45.00   13.20
   5 -14   3   18.50   13.00
   5 -14   3  -14.00   16.30
   5 -14   3    8.60   11.90
 -11 -13   3   -5.50   20.60
 -11 -13   3   -6.10   17.10
  10  13  -3   66.89   10.70
 -10 -13   3   60.09   19.60
 -10 -13   3   57.19   17.90
   9  13  -3  127.39   14.10
  -9 -13   3   88.39   16.90
  -9 -13   3  173.68   22.40
   8  13  -3   24.70   13.30
  -8 -13   3   27.10   14.90
  -8 -13   3   19.10   17.60
   7  13  -3   63.69   15.40
  -7 -13   3   48.20    6.30
  -7 -13   3   36.80   14.10
  -7 -13   3   57.79   15.70
   6  13  -3  225.28   24.90
  -6 -13   3  259.17   17.50
  -6 -13   3  289.57   26.40
  -5 -13   3  192.58   22.60
  -5 -13   3  180.78   21.90
  -5 -13   3  145.79   15.50
  -4 -13   3   39.30   12.30
  -4 -13   3   21.20   11.30
  -4 -13   3   21.70    9.30
  -3 -13   3   86.49   13.90
  -3 -13   3   73.79   13.20
  -2 -13   3   59.69   12.30
  -2 -13   3   18.30   10.30
  -1 -13   3  305.87   22.80
  -1 -13   3  299.37   25.20
   0 -13   3  573.44   31.80
   0 -13   3  661.33   35.40
   0 -13   3  641.14   38.10
   0 -13   3  568.84   32.50
   0 -13   3  650.33   35.70
   1 -13   3  233.78   17.00
   1 -13   3  216.58   20.90
   1 -13   3  195.88   18.70
   1 -13   3  201.38   14.40
   1 -13   3  197.38   16.70
   2 -13   3   95.09   11.90
   2 -13   3   86.79   12.10
   2 -13   3  102.79   11.00
   2 -13   3   94.89   12.70
   3 -13   3   27.20   11.30
   3 -13   3   44.10   11.20
   3 -13   3   22.50    9.90
   4 -13   3   25.40   13.10
   4 -13   3   -3.10    9.60
   4 -13   3    5.40    9.00
   5 -13   3   -0.80   10.30
   5 -13   3   -7.60    9.60
   5 -13   3   13.10   15.10
   6 -13   3   26.90   19.20
   6 -13   3   19.90   10.40
   6 -13   3   12.80   12.30
  12  12  -3   -1.20   14.90
 -12 -12   3  -12.70   18.70
  11  12  -3   99.89   15.40
 -11 -12   3   86.69   19.30
 -11 -12   3   88.49   20.60
  10  12  -3   68.19   11.90
 -10 -12   3   61.99   18.60
 -10 -12   3   97.89   18.90
 -10 -12   3  101.19   14.90
   9  12  -3  -13.50   11.50
   9  12  -3    2.90    8.00
  -9 -12   3  -13.90   13.90
  -9 -12   3   -9.00   14.60
  -9 -12   3   -1.30   12.90
   8  12  -3   22.70   12.50
   8  12  -3   -4.10    6.10
  -8 -12   3    8.90   14.20
  -8 -12   3   -1.20   13.90
   7  12  -3   22.90   13.00
  -7 -12   3   15.70   11.10
  -7 -12   3   25.20   12.30
  -7 -12   3   18.70    4.20
   6  12  -3   32.10   11.80
  -6 -12   3   21.60    5.90
  -6 -12   3   39.80   12.90
  -6 -12   3   48.60   12.10
   5  12  -3  662.73   38.70
  -5 -12   3  665.43   40.00
  -5 -12   3  590.54   34.60
  -5 -12   3  669.63   39.90
  -4 -12   3   20.00    7.90
  -4 -12   3   23.60   10.30
  -4 -12   3   19.50   11.10
  -3 -12   3   67.49   11.50
  -3 -12   3   74.89   12.20
  -2 -12   3   65.29   11.10
  -2 -12   3   76.49   11.80
  -1 -12   3   70.49   11.20
  -1 -12   3   78.79   10.50
  -1 -12   3   73.49    8.70
   0 -12   3  122.69   13.30
   0 -12   3   85.29   12.00
   0 -12   3  107.69   13.10
   0 -12   3   97.29    8.90
   1 -12   3  167.28   17.90
   1 -12   3  164.38   12.00
   1 -12   3  147.29   15.40
   1 -12   3  166.18   14.10
   2 -12   3   89.79   11.60
   2 -12   3   85.79   11.00
   2 -12   3   96.79   12.00
   2 -12   3  100.19   10.40
   3 -12   3   45.70    9.60
   3 -12   3   41.90   10.90
   3 -12   3   38.10    9.20
   4 -12   3    8.30   14.20
   4 -12   3    7.40    7.90
   4 -12   3    2.10    9.40
   5 -12   3   15.80   21.20
   5 -12   3    7.20    9.40
   5 -12   3   -1.90    7.80
   6 -12   3   25.80   15.20
   6 -12   3   15.80    9.00
   6 -12   3   -9.10    9.80
   7 -12   3   23.20   11.80
   7 -12   3   23.20   17.90
   8 -12   3   35.60   22.70
   8 -12   3   24.20   11.20
   8 -12   3   18.50   12.60
  13  11  -3   36.70   19.40
 -13 -11   3   16.60   20.10
  12  11  -3   26.70   16.20
 -12 -11   3   31.90   17.90
  11  11  -3   14.60   19.40
 -11 -11   3   13.30   12.30
 -11 -11   3   -9.70   16.60
  10  11  -3   41.10   14.20
 -10 -11   3   10.60   13.50
 -10 -11   3   53.89   15.10
   9  11  -3   32.30    8.90
   9  11  -3   10.60   13.30
  -9 -11   3   42.60   14.10
  -9 -11   3   43.00   14.50
   8  11  -3  298.27   25.40
   8  11  -3  280.57   18.90
  -8 -11   3  304.57   26.70
  -8 -11   3  278.97   25.90
   7  11  -3   86.29   10.00
   7  11  -3   64.49   12.50
  -7 -11   3   80.29   14.30
  -7 -11   3   84.89   14.10
   6  11  -3   22.50   10.10
  -6 -11   3   14.60   10.30
  -6 -11   3   17.10    4.60
  -6 -11   3   10.70    8.90
   5  11  -3   16.00    8.50
  -5 -11   3    9.70    5.30
  -5 -11   3   14.10    9.60
  -5 -11   3   19.50    9.20
   4  11  -3   -2.90    8.60
  -4 -11   3    7.20    6.30
  -4 -11   3    2.90    7.50
  -4 -11   3    2.40    8.00
  -3 -11   3  151.18   11.50
  -3 -11   3  171.98   17.60
  -3 -11   3  170.68   16.70
  -2 -11   3  117.29   13.80
  -2 -11   3  100.09   11.80
  -1 -11   3  279.07   15.50
  -1 -11   3  277.87   21.30
  -1 -11   3  285.47   19.70
   0 -11   3   10.50    6.00
   0 -11   3    5.00    3.80
   0 -11   3   20.70    6.80
   0 -11   3   11.30    7.70
   1 -11   3   12.80    6.70
   1 -11   3    8.10    7.20
   1 -11   3   -1.50    5.70
   2 -11   3   -0.80    7.20
   2 -11   3    2.90    6.30
   2 -11   3   -0.70    4.70
   3 -11   3    9.00    7.00
   3 -11   3    3.00    6.70
   4 -11   3    4.40    7.10
   4 -11   3   15.20   11.40
   4 -11   3   20.70    7.50
   5 -11   3  123.19   14.90
   5 -11   3  111.89   15.80
   5 -11   3  121.39   14.10
  -6  11  -3   -2.60   11.70
   6 -11   3    0.00    9.90
   6 -11   3    9.30   13.60
   6 -11   3   12.00    7.70
  -7  11  -3   -5.30   13.10
   7 -11   3    4.50   10.30
   7 -11   3   11.60   16.10
   7 -11   3   20.90    8.50
  -8  11  -3   32.90   15.00
   8 -11   3   19.00   11.70
   8 -11   3    6.00    9.50
   8 -11   3   53.09   20.20
  -9  11  -3   57.99   16.40
   9 -11   3   71.59   14.30
   9 -11   3   93.49   21.40
  14  10  -3    1.80   20.70
 -14 -10   3   16.50   21.20
  13  10  -3   10.10   18.30
 -13 -10   3   -6.40   17.60
  12  10  -3   -4.10   14.00
 -12 -10   3    4.40   11.70
 -12 -10   3    8.70   15.00
  11  10  -3   80.19   14.60
  11  10  -3   78.39   21.30
 -11 -10   3   81.29   18.00
 -11 -10   3   82.89   14.30
  10  10  -3  150.18   17.90
  10  10  -3  132.19   14.30
 -10 -10   3  136.59   27.40
 -10 -10   3   94.49   15.10
   9  10  -3   18.30    8.10
   9  10  -3   19.20   11.50
  -9 -10   3   16.80   11.00
  -9 -10   3    3.00   11.50
   8  10  -3    7.60    9.90
   8  10  -3    0.60    6.90
  -8 -10   3    2.10   10.10
  -8 -10   3   19.20   10.20
   7  10  -3  129.39   11.80
   7  10  -3  136.69   14.80
  -7 -10   3  127.59   15.80
   6  10  -3  277.27   20.80
   6  10  -3  238.28   15.20
  -6 -10   3  232.98   21.30
  -6 -10   3  263.77   21.10
  -6 -10   3  239.08   13.90
  -5 -10   3  811.32   44.00
  -5 -10   3  788.32   39.80
  -5 -10   3  762.92   44.00
  -5 -10   3  742.03   39.60
   4  10  -3   21.20    7.30
  -4 -10   3   11.00    7.50
  -4 -10   3   13.40    7.70
  -4 -10   3    7.50    3.90
  -4 -10   3   -1.00    5.40
  -3 -10   3  153.78   10.50
  -3 -10   3  163.68   16.40
  -3 -10   3  182.98   15.60
  -2 -10   3   86.59    7.00
  -2 -10   3   83.59   10.00
  -2 -10   3   91.19   10.90
  -1 -10   3  165.48   13.90
  -1 -10   3  152.48   10.30
  -1 -10   3  194.08   15.90
   0 -10   3  403.06   21.30
   0 -10   3  379.26   24.70
   0 -10   3  402.16   23.30
   1 -10   3   21.50    5.90
   1 -10   3   24.40    5.60
   1 -10   3   17.60    6.90
   2 -10   3    8.90    5.40
   2 -10   3    4.80    5.90
   2 -10   3    4.70    4.10
   3 -10   3   16.90    6.20
   3 -10   3   12.00    3.20
   3 -10   3   16.20    6.30
   4 -10   3  275.57   18.90
   4 -10   3  288.57   19.50
  -5  10  -3    5.60    8.50
   5 -10   3   12.30    6.40
   5 -10   3    8.70   11.60
   5 -10   3    5.20    6.60
  -6  10  -3  221.58   21.30
   6 -10   3  253.17   17.30
   6 -10   3  230.38   18.90
   6 -10   3  200.98   20.90
  -7  10  -3  333.77   26.00
   7 -10   3  311.07   29.70
   7 -10   3  319.67   21.40
  -8  10  -3  104.09   15.00
   8 -10   3   83.69   19.00
   8 -10   3  103.09   13.10
   8 -10   3  111.49   14.20
   9 -10   3   62.79   19.40
   9 -10   3   47.70   12.90
 -10  10  -3   46.70   15.00
  10 -10   3   58.29   14.90
  14   9  -3   -2.50   20.20
 -14  -9   3   22.10   20.90
  13   9  -3    9.80   17.70
 -13  -9   3   10.40   17.40
  12   9  -3   16.30   14.20
 -12  -9   3   15.90   15.00
 -12  -9   3   -5.10   10.20
  11   9  -3   18.30   11.90
  11   9  -3  -29.90   10.90
 -11  -9   3    7.90   18.00
 -11  -9   3    8.20   11.10
  10   9  -3   74.99   14.90
  10   9  -3   41.80   10.90
 -10  -9   3   46.80   11.30
 -10  -9   3   59.99   15.10
   9   9  -3  -10.30    9.20
   9   9  -3    1.70    8.10
  -9  -9   3    8.60   10.30
  -9  -9   3    4.90    9.70
   8   9  -3  268.47   22.60
   8   9  -3  281.47   19.20
  -8  -9   3  259.47   23.50
  -8  -9   3  311.67   22.00
   7   9  -3   22.80    8.80
   7   9  -3   31.00    6.70
  -7  -9   3   21.00    9.50
   6   9  -3   15.90    5.00
   6   9  -3    6.40    8.20
  -6  -9   3    7.10    2.60
  -6  -9   3   22.10    9.40
  -6  -9   3   16.70    5.70
   5   9  -3   42.40    8.80
   5   9  -3   37.00    5.10
  -5  -9   3   34.60    4.60
  -5  -9   3   46.20    9.10
  -5  -9   3   36.50    5.70
   4   9  -3    3.20   10.90
  -4  -9   3   -5.00    3.40
  -4  -9   3   -1.30    6.00
  -4  -9   3   -5.60    6.30
  -4  -9   3   -7.30    3.80
   3   9  -3   74.39    8.60
  -3  -9   3   60.49    6.20
  -3  -9   3   75.69    9.70
  -3  -9   3   73.79    9.10
  -2  -9   3  334.37   20.90
  -2  -9   3  301.27   16.70
  -2  -9   3  303.37   19.80
  -1  -9   3   18.00    3.40
  -1  -9   3   23.70    6.70
  -1  -9   3   23.60    5.70
   0  -9   3   64.39    8.10
   0  -9   3   67.49    7.50
   0  -9   3   66.29    6.30
   1  -9   3  656.03   34.50
   1  -9   3  654.03   35.00
   1  -9   3  661.53   35.90
   2  -9   3  398.56   22.90
   2  -9   3  390.76   23.50
   2  -9   3  402.46   21.50
   3  -9   3  128.29   11.50
   3  -9   3  116.59   11.60
   3  -9   3  136.09    8.40
  -4   9  -3    5.40    7.00
   4  -9   3    9.60    5.80
   4  -9   3   14.40    5.30
  -5   9  -3   57.09    9.40
   5  -9   3   71.69    9.20
   5  -9   3   64.49    7.50
  -6   9  -3   26.10    8.40
   6  -9   3   25.80    6.00
   6  -9   3   16.00    7.40
  -7   9  -3   -4.00    8.30
   7  -9   3    6.50   13.70
   7  -9   3   -5.70    6.20
   7  -9   3    7.50    8.00
   8  -9   3  277.27   19.20
   8  -9   3  278.67   29.10
  -9   9  -3   41.40   12.40
   9  -9   3   54.19   12.00
   9  -9   3   78.89   18.80
 -10   9  -3   52.79   14.50
  10  -9   3   61.79   13.30
  10  -9   3   95.49   19.80
  11  -9   3    6.20   12.50
  11  -9   3   22.70   16.20
  14   8  -3   60.49   18.10
 -14  -8   3   18.80   18.90
  13   8  -3   59.59   17.20
 -13  -8   3   50.59   16.40
 -13  -8   3   52.09   18.00
  12   8  -3  179.08   20.20
  12   8  -3  234.58   25.60
 -12  -8   3  200.98   21.50
 -12  -8   3  193.58   23.60
  11   8  -3   13.40   11.60
  11   8  -3  -17.20   11.60
 -11  -8   3   -1.50   13.20
 -11  -8   3   -6.40    9.00
  10   8  -3   23.30   10.20
  10   8  -3   14.40   10.90
 -10  -8   3   29.30   12.50
 -10  -8   3   20.30    9.80
   9   8  -3   -9.90    9.10
   9   8  -3   16.20    8.60
  -9  -8   3   10.80    8.90
  -9  -8   3    1.40   10.20
   8   8  -3   73.79   11.40
   8   8  -3   73.69    9.40
  -8  -8   3   76.19   11.90
  -8  -8   3  102.19   11.20
   7   8  -3  479.65   30.10
   7   8  -3  480.55   27.50
  -7  -8   3  465.75   29.20
  -7  -8   3  497.55   30.90
  -7  -8   3  533.35   28.50
   6   8  -3  152.48   12.20
   6   8  -3  164.18   15.50
  -6  -8   3  156.28   15.70
  -6  -8   3  196.68   13.10
   5   8  -3   70.99    7.20
   5   8  -3   67.99   10.00
  -5  -8   3   72.09    7.00
  -5  -8   3   60.49    5.50
  -5  -8   3   53.49    8.20
   4   8  -3   25.20    6.30
   4   8  -3   26.50    4.10
  -4  -8   3   30.40    4.20
  -4  -8   3   25.70    6.80
  -4  -8   3   27.00    4.40
   3   8  -3   31.90    5.80
  -3  -8   3   26.90    3.90
  -3  -8   3   38.00    7.00
  -3  -8   3   18.20    5.70
   2   8  -3  582.24   31.30
  -2  -8   3  585.24   32.50
  -2  -8   3  576.14   29.60
  -2  -8   3  584.84   31.80
  -1  -8   3  391.86   22.90
  -1  -8   3  374.76   21.90
  -1  -8   3  377.66   20.00
   0  -8   3  510.15   27.20
   0  -8   3  531.75   29.50
   0  -8   3  545.65   28.40
   1  -8   3   10.80    4.10
   1  -8   3    5.70    4.60
   1  -8   3    4.70    3.50
   2  -8   3  154.18   10.20
   2  -8   3  168.08   11.70
   2  -8   3  172.58   12.60
  -3   8  -3  108.09   11.60
   3  -8   3  104.69    9.80
   3  -8   3   95.09    9.50
   3  -8   3   97.69    6.70
  -4   8  -3   52.69    7.50
   4  -8   3   54.69    6.30
   4  -8   3   45.40    6.70
  -5   8  -3   89.79    9.30
   5  -8   3   79.79    9.00
   5  -8   3   88.99   10.30
  -6   8  -3   22.60    7.30
   6  -8   3   37.10    6.10
   6  -8   3   29.60    6.80
  -7   8  -3    4.10    6.90
   7  -8   3  -16.60   10.90
   7  -8   3    7.20    5.80
   7  -8   3    6.80    7.10
  -8   8  -3    0.60    7.90
   8  -8   3   -5.70    6.00
   8  -8   3  -12.60   12.90
   8  -8   3   -3.80    7.40
  -9   8  -3   10.90   10.60
  -9   8  -3   13.60    9.50
   9  -8   3   24.30   16.40
   9  -8   3    9.50   13.90
  10  -8   3   -9.70   10.60
  10  -8   3   29.10   19.10
 -11   8  -3    3.60   12.80
  11  -8   3    2.00   10.90
  11  -8   3  -23.10   12.90
 -12   8  -3   -1.70   18.30
  12  -8   3  -17.60   15.30
  12  -8   3   14.00   13.90
  15   7  -3   27.90    8.60
 -15  -7   3   14.40   19.40
  14   7  -3   15.60   16.40
  14   7  -3   38.60    8.40
 -14  -7   3   37.70   18.90
  13   7  -3   -9.90   15.80
  13   7  -3   12.00    6.20
 -13  -7   3   12.90    9.80
 -13  -7   3   29.00   16.30
  12   7  -3  142.09   17.80
  12   7  -3  146.09   11.00
  12   7  -3  131.89   18.10
 -12  -7   3  138.49   28.20
 -12  -7   3  177.38   19.20
  11   7  -3  274.07   24.90
  11   7  -3  277.47   24.90
 -11  -7   3  286.37   26.50
  10   7  -3   -6.40    9.70
  10   7  -3   13.10    9.70
  10   7  -3   -1.60    3.80
 -10  -7   3    5.20    7.90
 -10  -7   3    3.80   10.20
   9   7  -3   84.89   12.20
  -9  -7   3   65.39   10.10
  -9  -7   3   56.09   12.20
   8   7  -3   99.19   12.10
   8   7  -3  110.19   12.90
  -8  -7   3  124.39   14.20
  -8  -7   3  117.39   14.00
   7   7  -3  963.30   49.90
   7   7  -3  988.70   52.29
  -7  -7   3 1026.20   51.39
  -7  -7   3  862.81   50.19
  -7  -7   3  974.40   52.19
   6   7  -3  155.58   11.30
   6   7  -3  142.89   13.60
  -6  -7   3  151.68   11.90
  -6  -7   3  111.69   13.60
   5   7  -3  221.08   13.60
   5   7  -3  220.28   15.90
  -5  -7   3  209.98   13.80
  -5  -7   3  229.98   16.20
  -5  -7   3  214.78   11.30
   4   7  -3    7.60    3.30
   4   7  -3    2.80    5.00
  -4  -7   3    2.00    4.90
  -4  -7   3    7.30    2.60
  -4  -7   3    7.10    3.20
   3   7  -3  192.48   12.90
  -3  -7   3  178.08   10.60
  -3  -7   3  165.68   13.00
   2   7  -3  334.57   19.20
  -2  -7   3  336.27   19.70
  -2  -7   3  313.87   20.00
  -2  -7   3  340.67   17.60
  -1  -7   3   15.70    2.50
  -1  -7   3    9.30    4.30
  -1  -7   3    4.80    4.00
   0  -7   3   92.89    6.60
   0  -7   3  101.59    9.30
   0  -7   3   88.29    7.80
   1  -7   3   81.99    8.40
   1  -7   3   75.29    6.60
   1  -7   3   66.79    6.90
   2  -7   3  286.67   15.70
   2  -7   3  293.27   17.20
   2  -7   3  288.07   16.70
  -3   7  -3  235.08   15.50
   3  -7   3  242.18   14.50
   3  -7   3  236.38   14.50
   3  -7   3  228.08   12.60
  -4   7  -3  149.88   12.30
   4  -7   3  152.78   11.50
   4  -7   3  164.88   11.10
  -5   7  -3    5.70    4.90
   5  -7   3   -0.80    4.70
   5  -7   3    3.70    3.70
  -6   7  -3  220.08   16.10
   6  -7   3  227.88   16.00
   6  -7   3  246.78   14.60
  -7   7  -3  165.78   14.20
  -7   7  -3  144.19   15.60
   7  -7   3  160.28   14.00
   7  -7   3  180.58   12.40
  -8   7  -3  118.59   13.70
  -8   7  -3  127.29   13.00
   8  -7   3  119.89   13.70
   8  -7   3  107.59   16.20
  -9   7  -3   91.89   12.00
  -9   7  -3   71.29   10.20
   9  -7   3   75.79   16.60
   9  -7   3   88.59   11.60
 -10   7  -3    2.20    9.60
 -10   7  -3   -6.90    8.50
  10  -7   3    0.30    8.70
  10  -7   3    9.70   16.30
  11  -7   3    8.00   11.90
  11  -7   3    5.70   17.80
  11  -7   3    1.70   13.30
 -12   7  -3    3.80   12.30
  12  -7   3    2.70   15.30
  12  -7   3    6.20   12.80
  15   6  -3   -6.90    9.40
 -15  -6   3    5.70   19.00
  14   6  -3   17.70    8.20
  14   6  -3   -5.60   16.50
 -14  -6   3   28.50   17.90
  13   6  -3  -23.70   14.50
  13   6  -3   13.60    6.80
  13   6  -3    6.80   12.80
 -13  -6   3  -11.70    9.90
 -13  -6   3    8.20   14.20
  12   6  -3   -2.80   12.40
  12   6  -3    4.00    5.70
  12   6  -3   -0.90   11.80
 -12  -6   3   10.10   12.80
 -12  -6   3   -2.00    9.20
  11   6  -3  389.26   29.60
  11   6  -3  411.06   29.20
  11   6  -3  394.16   22.10
 -11  -6   3  415.16   26.30
 -11  -6   3  399.96   30.20
  10   6  -3   14.00    9.20
  10   6  -3   -0.40    3.70
 -10  -6   3   -1.70    9.40
 -10  -6   3   -3.60    7.30
   9   6  -3  348.97   23.70
   9   6  -3  283.17   25.20
  -9  -6   3  321.67   24.00
  -9  -6   3  383.96   23.80
   8   6  -3   92.79   18.40
   8   6  -3  110.99   13.00
  -8  -6   3  150.68   12.80
  -8  -6   3  114.59   13.50
   7   6  -3  396.26   23.30
   7   6  -3  398.86   24.70
  -7  -6   3  412.26   24.10
  -7  -6   3  345.97   23.20
  -7  -6   3  408.56   24.90
   6   6  -3  230.38   17.20
   6   6  -3  223.58   15.60
  -6  -6   3  283.17   16.90
  -6  -6   3  222.58   17.40
  -6  -6   3  254.07   16.30
   5   6  -3   59.39    6.50
   5   6  -3   67.29    7.90
  -5  -6   3   60.99    6.60
  -5  -6   3   71.19    8.40
   4   6  -3    2.50    3.10
   4   6  -3    1.20    4.60
  -4  -6   3    1.40    3.10
  -4  -6   3    5.90    5.00
  -4  -6   3    4.70    1.80
   3   6  -3  368.96   20.80
   3   6  -3  364.26   19.40
  -3  -6   3  364.36   19.50
  -3  -6   3  368.86   21.30
   2   6  -3  507.95   26.90
  -2  -6   3  504.25   27.30
  -2  -6   3  498.95   25.80
  -1  -6   3  103.89    6.80
  -1  -6   3  107.89    9.50
  -1  -6   3  100.79    8.50
   0  -6   3  911.11   47.10
   0  -6   3  925.81   46.50
   1  -6   3  847.92   43.10
   1  -6   3  863.91   42.90
   1  -6   3  839.62   43.70
  -2   6  -3  178.28   12.50
   2  -6   3  193.98   11.90
   2  -6   3  192.38   11.60
   2  -6   3  179.08   11.50
  -3   6  -3 1012.60   52.29
   3  -6   3 1027.60   51.99
   3  -6   3 1043.80   50.79
   3  -6   3 1030.80   51.89
  -4   6  -3   40.20    5.60
   4  -6   3   49.20    5.70
   4  -6   3   47.90    5.80
  -5   6  -3   39.10    5.90
   5  -6   3   52.69    6.30
   5  -6   3   49.60    6.00
  -6   6  -3   13.40    5.30
  -6   6  -3   23.30    6.30
   6  -6   3   20.70    5.20
   6  -6   3   20.00    4.30
  -7   6  -3  321.97   19.40
  -7   6  -3  312.17   20.40
   7  -6   3  296.07   18.00
   7  -6   3  329.47   19.80
  -8   6  -3  232.48   18.10
  -8   6  -3  230.98   16.50
   8  -6   3  256.97   17.30
   8  -6   3  225.88   23.50
  -9   6  -3  218.78   16.90
  -9   6  -3  214.18   18.80
   9  -6   3  226.38   17.60
   9  -6   3  231.88   26.20
 -10   6  -3   -6.20    9.10
 -10   6  -3    5.10    7.90
  10  -6   3    4.10    7.80
  10  -6   3    0.30   15.50
 -11   6  -3    8.50    9.50
 -11   6  -3   23.80    9.90
  11  -6   3   12.30   11.70
  11  -6   3    3.70    9.80
  11  -6   3   17.00   17.80
  12  -6   3   13.50   12.50
  12  -6   3    5.60   13.20
 -13   6  -3  204.28   23.10
  13  -6   3  154.08   22.40
  13  -6   3  200.38   21.70
  15   5  -3   10.30   10.00
 -15  -5   3    0.40   17.60
  14   5  -3  -14.90   20.30
  14   5  -3    4.50    7.80
 -14  -5   3    2.70   14.90
  13   5  -3   10.20   12.50
  13   5  -3   13.20   16.20
  13   5  -3   10.70    7.50
 -13  -5   3   -1.10   15.40
 -13  -5   3    6.90   10.30
  12   5  -3  147.29   13.50
  12   5  -3  170.18   21.40
  12   5  -3  163.78   18.40
 -12  -5   3  154.58   17.90
 -12  -5   3  175.98   18.30
  11   5  -3  126.19   14.20
  11   5  -3  105.59   10.50
  11   5  -3   96.89   14.50
 -11  -5   3  114.19   15.40
 -11  -5   3   91.69   11.90
  10   5  -3   -5.30   10.30
  10   5  -3   -5.90    8.20
  10   5  -3   -7.40    4.00
 -10  -5   3    6.40    7.30
 -10  -5   3  -14.10    8.30
   9   5  -3  251.07   19.40
   9   5  -3  252.97   14.00
   9   5  -3  264.97   19.60
  -9  -5   3  232.58   19.60
  -9  -5   3  193.98   17.00
   8   5  -3   94.49   11.30
   8   5  -3   85.99   10.30
  -8  -5   3   90.99   10.60
  -8  -5   3   73.29   10.90
   7   5  -3  728.23   39.10
   7   5  -3  705.43   36.20
  -7  -5   3  712.93   40.00
  -7  -5   3  759.72   39.70
  -7  -5   3  746.83   38.60
   6   5  -3  121.29   11.90
   6   5  -3  127.39   11.00
  -6  -5   3  142.39   12.40
  -6  -5   3  152.48   11.60
  -6  -5   3  137.69   11.70
   5   5  -3    9.90    4.80
   5   5  -3   10.10    4.10
  -5  -5   3    7.30    4.70
  -5  -5   3   16.40    4.30
  -5  -5   3   14.80    4.80
   4   5  -3  215.08   14.00
   4   5  -3  206.48   12.80
  -4  -5   3  209.48   14.30
  -4  -5   3  233.98   13.00
   3   5  -3  121.29    8.30
   3   5  -3  122.79    9.60
  -3  -5   3  118.39    8.10
  -3  -5   3  123.59    9.90
  -3  -5   3  129.69    7.10
   2   5  -3 1671.93   83.59
   2   5  -3 1685.73   82.79
  -2  -5   3 1707.13   83.99
  -2  -5   3 1665.33   82.89
  -1  -5   3  463.65   23.30
  -1  -5   3  439.46   23.90
   0  -5   3  146.39    9.20
   0  -5   3  150.28   10.00
   1  -5   3    7.90    2.80
   1  -5   3    8.00    2.30
   1  -5   3    5.10    2.50
  -2   5  -3   28.40    4.40
   2  -5   3   29.30    3.80
   2  -5   3   45.80    5.00
   2  -5   3   29.20    3.70
  -3   5  -3   51.69    5.50
   3  -5   3   56.09    5.40
   3  -5   3   63.49    4.10
   3  -5   3   49.40    6.10
  -4   5  -3  576.64   29.90
  -4   5  -3  566.14   29.60
   4  -5   3  542.05   28.30
   4  -5   3  583.74   29.20
   4  -5   3  573.54   29.80
  -5   5  -3    5.80    3.80
  -5   5  -3   -3.20    3.10
   5  -5   3    0.80    3.30
   5  -5   3    0.40    1.90
   5  -5   3    1.30    2.60
  -6   5  -3    7.40    5.30
  -6   5  -3   -2.60    3.50
   6  -5   3    7.20    4.20
   6  -5   3    1.90    2.20
   6  -5   3    7.80    3.30
  -7   5  -3   11.80    4.60
  -7   5  -3    8.60    5.90
   7  -5   3   10.90    2.90
   7  -5   3    6.10    4.80
  -8   5  -3  108.49   10.60
  -8   5  -3   87.69    9.60
   8  -5   3   88.89    6.90
   8  -5   3   88.59   11.00
  -9   5  -3    2.70    7.40
  -9   5  -3    8.50    5.80
   9  -5   3   11.40    6.90
   9  -5   3   -9.30   11.90
   9  -5   3    7.40    3.70
 -10   5  -3  495.35   30.90
 -10   5  -3  523.55   28.90
  10  -5   3  496.75   31.90
  10  -5   3  479.35   30.10
  10  -5   3  498.45   37.10
 -11   5  -3   27.20   11.20
 -11   5  -3   46.20    9.40
  11  -5   3   65.49   20.00
  11  -5   3   42.40   20.90
  11  -5   3   43.70   17.40
 -12   5  -3    5.70    9.50
  12  -5   3   27.20   12.20
  12  -5   3   15.60   13.00
 -13   5  -3    8.20   12.20
  13  -5   3   -3.00   13.70
  13  -5   3   -7.90   12.90
  14  -5   3  114.79   19.80
  14  -5   3  131.19   18.70
  15   4  -3    9.70   10.40
 -15  -4   3   -1.40   17.70
  14   4  -3  -14.60   12.20
  14   4  -3    5.20    8.50
 -14  -4   3    5.30   15.30
  13   4  -3    3.30   12.20
  13   4  -3   -3.60    7.00
  13   4  -3    4.60   16.20
 -13  -4   3    1.40   12.70
 -13  -4   3   -4.50    9.30
  12   4  -3  153.88   18.30
  12   4  -3  142.79   13.50
  12   4  -3  149.19   15.90
 -12  -4   3  123.19   13.50
 -12  -4   3  168.48   17.80
  11   4  -3    8.40    9.70
  11   4  -3   16.40    5.60
  11   4  -3    9.90   11.70
 -11  -4   3   18.80    7.70
 -11  -4   3    3.60    9.90
  10   4  -3   55.09   11.70
  10   4  -3   59.29    6.70
  10   4  -3   88.59   12.10
 -10  -4   3   46.00    8.90
 -10  -4   3   56.19   11.30
   9   4  -3   16.70    9.40
   9   4  -3   13.20    4.00
   9   4  -3   -6.20    7.40
  -9  -4   3   -0.90    5.90
  -9  -4   3    3.90    7.10
   8   4  -3   11.20    3.20
   8   4  -3   11.40    7.10
   8   4  -3    5.40    6.60
  -8  -4   3    5.40    6.00
  -8  -4   3    5.90    6.70
   7   4  -3  218.58   13.90
   7   4  -3  240.08   16.60
   7   4  -3  241.68   16.80
  -7  -4   3  271.47   15.70
  -7  -4   3  228.88   16.90
  -7  -4   3  267.17   17.50
   6   4  -3  378.36   19.20
   6   4  -3  372.36   22.20
   6   4  -3  371.26   21.90
  -6  -4   3  372.16   22.50
  -6  -4   3  410.26   21.40
  -6  -4   3  353.06   22.00
   5   4  -3 1490.55   78.89
   5   4  -3 1545.45   78.49
  -5  -4   3 1618.54   78.79
  -5  -4   3 1683.53   78.39
  -5  -4   3 1509.65   79.19
   4   4  -3   60.29    7.10
   4   4  -3   53.29    6.30
  -4  -4   3   48.30    6.00
  -4  -4   3   51.49    6.10
   3   4  -3  498.15   26.70
   3   4  -3  508.45   26.00
  -3  -4   3  506.45   26.10
  -3  -4   3  501.85   27.00
   2   4  -3  254.47   14.30
   2   4  -3  246.98   13.50
  -2  -4   3  258.87   14.50
  -2  -4   3  246.98   13.50
  -1  -4   3  708.13   36.00
   0  -4   3 1336.87   66.29
   0  -4   3 1327.07   65.89
   1  -4   3 1099.49   55.39
   1  -4   3 1119.99   54.99
  -2   4  -3  196.88   11.60
   2  -4   3  191.78   11.20
   2  -4   3  212.08   11.40
  -3   4  -3  654.43   33.00
  -3   4  -3  629.24   32.80
   3  -4   3  645.24   32.90
   3  -4   3  651.13   32.60
  -4   4  -3   10.20    3.40
  -4   4  -3   14.00    3.00
   4  -4   3   14.50    2.50
   4  -4   3   19.50    2.60
   4  -4   3   14.00    3.50
  -5   4  -3  113.39    8.90
  -5   4  -3   92.99    7.80
   5  -4   3  112.09    7.10
   5  -4   3  108.39    8.30
   5  -4   3  114.49    7.10
  -6   4  -3    1.60    3.10
  -6   4  -3   -0.30    4.00
   6  -4   3   -2.90    2.60
   6  -4   3    0.80    3.20
  -7   4  -3   76.99    8.00
  -7   4  -3   65.49    7.40
   7  -4   3   68.09    6.50
   7  -4   3   72.39    8.40
  -8   4  -3   43.20    7.80
  -8   4  -3   39.80    5.60
   8  -4   3   46.40    6.70
   8  -4   3   38.20    5.30
  -9   4  -3  231.78   14.60
  -9   4  -3  240.28   17.10
   9  -4   3  176.28   13.50
   9  -4   3  195.78   22.60
   9  -4   3  201.48   15.80
 -10   4  -3  345.17   21.10
 -10   4  -3  334.47   22.90
  10  -4   3  308.97   19.80
  10  -4   3  385.86   24.40
  10  -4   3  373.86   23.00
  10  -4   3  298.87   29.90
 -11   4  -3  392.56   26.90
 -11   4  -3  394.66   24.40
  11  -4   3  411.86   28.00
  11  -4   3  396.06   26.50
  11  -4   3  381.16   23.00
  11  -4   3  380.66   34.00
 -12   4  -3  138.29   13.80
 -12   4  -3  120.49   12.10
  12  -4   3  109.29   13.60
  12  -4   3   86.19   17.20
  12  -4   3  113.09   13.10
  12  -4   3  126.09   18.90
 -13   4  -3   82.89   16.90
  13  -4   3   93.69   16.00
  13  -4   3  121.59   16.20
 -14   4  -3   95.09   14.50
  14  -4   3  135.79   19.90
  14  -4   3  139.09   18.40
  15   3  -3   35.40   11.40
 -15  -3   3   36.00   18.30
  14   3  -3   26.60   15.60
  14   3  -3   21.70   10.10
  14   3  -3   12.20   14.20
 -14  -3   3   36.30   17.10
  13   3  -3   34.60    9.20
  13   3  -3   15.70   15.50
  13   3  -3   22.60   12.40
 -13  -3   3   22.50   12.80
 -13  -3   3    5.90   10.10
  12   3  -3   -8.60   12.70
  12   3  -3  -14.50   11.00
  12   3  -3   -5.20    6.40
  12   3  -3    1.40    9.60
 -12  -3   3  -16.00    9.80
 -12  -3   3    3.40    9.10
  11   3  -3   76.59    8.40
  11   3  -3   52.59   11.80
  11   3  -3   75.99   12.10
  11   3  -3   62.69   13.90
 -11  -3   3   66.89   10.00
 -11  -3   3   69.19   11.50
  10   3  -3    9.90    9.50
  10   3  -3   -3.10    9.10
  10   3  -3   18.40    5.30
  10   3  -3   13.10    8.10
 -10  -3   3    6.70    6.80
 -10  -3   3   10.20    7.90
   9   3  -3   63.19    9.20
   9   3  -3   75.29    7.70
   9   3  -3   47.10    9.30
   9   3  -3   59.39    9.80
  -9  -3   3   48.20    9.00
  -9  -3   3   57.39    7.80
   8   3  -3   57.49    8.60
   8   3  -3   50.69    8.00
   8   3  -3   59.19    9.00
   8   3  -3   48.40    5.20
  -8  -3   3   39.10    7.70
  -8  -3   3   46.20    6.90
   7   3  -3  472.35   26.90
   7   3  -3  436.96   24.00
   7   3  -3  458.35   26.50
   7   3  -3  479.15   26.30
  -7  -3   3  494.55   25.60
  -7  -3   3  454.85   26.90
  -7  -3   3  471.35   27.30
   6   3  -3   26.00    5.90
   6   3  -3   13.40    5.80
  -6  -3   3   18.20    4.50
  -6  -3   3   15.60    5.40
  -6  -3   3   18.50    6.00
   5   3  -3  197.38   10.10
   5   3  -3  187.78   12.60
   5   3  -3  192.48   12.80
  -5  -3   3  176.08   11.90
  -5  -3   3  202.28   12.90
  -5  -3   3  180.78   12.90
   4   3  -3  556.04   27.80
   4   3  -3  525.45   25.90
   4   3  -3  530.45   27.90
  -4  -3   3  536.65   28.30
  -4  -3   3  484.85   27.20
  -4  -3   3  534.45   27.80
   3   3  -3   31.10    3.80
   3   3  -3   31.30    4.10
  -3  -3   3   27.00    3.60
  -3  -3   3   37.60    4.70
   2   3  -3  782.72   39.40
   2   3  -3  784.52   39.70
  -2  -3   3  777.92   39.40
  -2  -3   3  800.92   39.90
   1   3  -3 1173.48   56.29
  -1  -3   3 1104.39   56.49
  -1  -3   3 1143.29   56.69
   0  -3   3 1269.57   61.39
   0  -3   3 1216.38   61.69
   1  -3   3  283.07   14.70
  -2   3  -3  260.27   13.90
  -2   3  -3  266.87   14.00
   2  -3   3  251.67   13.80
   2  -3   3  269.57   13.90
  -3   3  -3  345.67   17.80
  -3   3  -3  325.37   17.40
   3  -3   3  339.77   17.70
   3  -3   3  332.77   17.20
  -4   3  -3   16.50    2.60
  -4   3  -3   18.70    3.00
   4  -3   3   13.80    2.50
   4  -3   3   14.10    3.10
  -5   3  -3  199.08   11.70
  -5   3  -3  219.28   12.70
   5  -3   3  221.98   11.40
   5  -3   3  193.68   12.50
   5  -3   3  202.68   11.80
  -6   3  -3   97.39    8.60
  -6   3  -3   95.79    7.10
   6  -3   3   96.89    7.50
   6  -3   3   99.69    8.10
  -7   3  -3   47.50    5.90
  -7   3  -3   52.69    6.60
   7  -3   3   39.20    5.40
   7  -3   3   48.80    6.30
  -8   3  -3    0.20    5.20
  -8   3  -3    4.50    3.70
   8  -3   3   -4.20    4.00
   8  -3   3   -1.50    4.30
  -9   3  -3   23.50    5.10
  -9   3  -3   30.10    7.30
   9  -3   3   24.70    7.60
   9  -3   3   20.40    5.80
   9  -3   3   28.50   13.00
   9  -3   3   25.10    6.60
 -10   3  -3   37.60    6.40
 -10   3  -3   44.70    8.50
  10  -3   3   41.20    7.30
  10  -3   3   51.69   10.00
  10  -3   3   35.20    7.90
  10  -3   3   33.20   14.60
 -11   3  -3   -8.80    5.90
 -11   3  -3   -4.60    8.50
  11  -3   3   -5.80    9.10
  11  -3   3   -9.20    6.00
  11  -3   3   18.80   14.10
  11  -3   3    0.40    7.30
 -12   3  -3    0.60    7.40
 -12   3  -3   12.20    9.10
  12  -3   3   20.30   17.50
  12  -3   3    2.00    7.40
  12  -3   3   -1.60   10.90
  13  -3   3  268.57   24.10
  13  -3   3  233.68   20.00
  13  -3   3  272.47   25.20
  14  -3   3   97.29   16.50
  14  -3   3  117.19   18.40
  15   2  -3    1.90   15.90
  15   2  -3   29.80   12.50
 -15  -2   3    8.60   14.20
 -15  -2   3   12.30   16.90
  14   2  -3    5.50   13.40
  14   2  -3    6.80   10.20
 -14  -2   3  -28.50   14.00
 -14  -2   3    7.30   14.40
  13   2  -3  126.59   18.00
  13   2  -3  146.49   15.80
  13   2  -3   82.49   14.10
 -13  -2   3  120.99   16.50
 -13  -2   3  133.79   14.10
  12   2  -3    3.50   10.90
  12   2  -3   10.40    9.80
  12   2  -3   -0.90    7.20
  12   2  -3   -2.00   13.50
 -12  -2   3   17.90   10.80
 -12  -2   3    4.00    8.40
  11   2  -3   94.69   11.30
  11   2  -3   75.59   11.50
  11   2  -3   92.89   13.00
  11   2  -3   91.79   15.60
 -11  -2   3   82.29   12.50
 -11  -2   3   97.19   11.20
  10   2  -3   14.40    8.10
  10   2  -3   31.00    8.90
  10   2  -3   22.30   10.40
  10   2  -3   29.00    5.90
 -10  -2   3   28.00    8.90
 -10  -2   3   23.80    7.30
   9   2  -3  865.01   45.00
   9   2  -3  880.11   48.40
   9   2  -3  873.61   48.20
   9   2  -3  874.61   46.70
  -9  -2   3  869.21   47.40
  -9  -2   3  891.41   45.90
   8   2  -3  340.27   20.80
   8   2  -3  319.57   24.00
   8   2  -3  329.97   18.70
   8   2  -3  354.56   20.90
  -8  -2   3  301.17   21.20
  -8  -2   3  363.26   20.00
   7   2  -3  150.48   11.80
   7   2  -3  159.28   12.00
   7   2  -3  151.08    9.50
   7   2  -3  128.79   12.90
  -7  -2   3  162.98   12.40
  -7  -2   3  140.99   10.90
  -7  -2   3  155.78   13.60
   6   2  -3  396.46   21.50
   6   2  -3  413.86   24.00
   6   2  -3  452.85   23.30
   6   2  -3  416.26   23.40
  -6  -2   3  385.36   22.50
  -6  -2   3  408.06   23.70
  -6  -2   3  454.15   24.40
   5   2  -3  696.13   35.60
   5   2  -3  695.53   35.30
   5   2  -3  707.93   36.00
  -5  -2   3  576.84   34.70
  -5  -2   3  707.83   36.00
  -5  -2   3  722.53   36.20
   4   2  -3   17.10    3.60
   4   2  -3   12.80    3.50
   4   2  -3   19.10    3.80
  -4  -2   3   12.50    3.70
  -4  -2   3   14.90    3.60
  -4  -2   3   12.60    2.90
   3   2  -3 1046.60   52.29
   3   2  -3 1011.70   52.19
  -3  -2   3 1068.09   52.49
  -3  -2   3 1024.00   52.29
  -3  -2   3 1065.19   51.79
   2   2  -3   45.30    4.70
   2   2  -3   62.69    5.00
  -2  -2   3   41.90    4.60
  -2  -2   3   60.39    4.90
   1   2  -3 1572.94   75.09
  -1  -2   3 1438.06   74.49
  -1  -2   3 1522.15   75.09
  -1  -2   3 1582.74   75.29
   0  -2   3 3130.19  152.28
   0  -2   3 3118.49  152.48
   1  -2   3 1381.96   67.99
   1  -2   3 1389.46   67.89
  -2   2  -3  170.08    9.50
  -2   2  -3  188.08    9.80
   2  -2   3  192.68    9.70
   2  -2   3  169.48    9.40
  -3   2  -3  827.02   41.00
  -3   2  -3  801.72   40.50
   3  -2   3  853.21   41.00
   3  -2   3  800.92   40.70
   3  -2   3  825.92   40.40
  -4   2  -3  485.55   24.70
  -4   2  -3  491.95   25.40
   4  -2   3  509.05   25.20
   4  -2   3  486.35   25.30
  -5   2  -3  427.96   22.00
  -5   2  -3  438.06   22.80
   5  -2   3  439.96   22.60
   5  -2   3  422.76   22.80
  -6   2  -3  373.86   20.40
  -6   2  -3  393.06   19.90
  -6   2  -3  408.16   21.00
   6  -2   3  367.26   20.80
   6  -2   3  369.66   20.70
  -7   2  -3  118.29    9.40
  -7   2  -3  112.29    7.80
  -7   2  -3  101.09    8.90
   7  -2   3   94.19    9.00
   7  -2   3  107.39   10.00
   7  -2   3  111.89    9.00
  -8   2  -3   19.80    3.90
  -8   2  -3   24.50    5.80
  -8   2  -3   26.70    5.40
   8  -2   3   23.00    5.30
   8  -2   3   14.00    6.10
   8  -2   3   16.20    5.10
  -9   2  -3   -4.00    5.40
  -9   2  -3    6.90    4.10
  -9   2  -3    7.80    5.80
   9  -2   3    3.10    6.10
   9  -2   3   -0.40    5.20
   9  -2   3    4.40    5.20
   9  -2   3   -6.10   10.30
 -10   2  -3   10.50    7.10
 -10   2  -3    0.30    6.40
 -10   2  -3    1.00    4.90
  10  -2   3   -3.20    6.90
  10  -2   3  -12.20   11.60
  10  -2   3   -5.60    6.00
  10  -2   3   -1.70    6.40
 -11   2  -3   24.20    8.90
 -11   2  -3   14.00    7.80
 -11   2  -3   11.40    6.10
  11  -2   3   12.90    8.80
  11  -2   3   15.40    8.20
  11  -2   3   40.90    7.50
  11  -2   3   30.60   15.00
 -12   2  -3   29.80   10.30
 -12   2  -3   17.40    7.60
 -12   2  -3   30.70    9.70
  12  -2   3   20.70   10.10
  12  -2   3   -4.40   15.80
  12  -2   3   27.00    8.70
  12  -2   3   23.90   10.90
 -13   2  -3   -6.60    9.90
 -13   2  -3  -15.30    9.90
  13  -2   3  -10.00   10.20
  13  -2   3   -7.20   17.30
  13  -2   3   19.20   12.30
  13  -2   3  -12.20    9.40
 -14   2  -3    5.40   12.50
 -14   2  -3  -11.40   10.70
  14  -2   3   10.80   13.10
  14  -2   3   15.90   13.80
  14  -2   3   14.60   12.20
 -15   2  -3  -15.90   11.70
  15  -2   3   -2.30   15.50
  15  -2   3   11.90   13.50
  15  -2   3    1.80   16.00
  15   1  -3   -7.90   12.50
  15   1  -3    9.40   15.70
 -15  -1   3  -16.90   18.70
 -15  -1   3   28.30   14.70
  14   1  -3  -18.80   12.20
  14   1  -3   -4.10   10.20
 -14  -1   3   15.00   13.90
 -14  -1   3  -14.20   13.50
  13   1  -3   75.39   15.00
  13   1  -3   67.79   15.20
  13   1  -3   89.89   12.10
 -13  -1   3   71.99   13.60
 -13  -1   3   80.29   14.70
 -13  -1   3   60.79   11.10
  12   1  -3   -9.20    9.10
  12   1  -3   -5.60    9.50
  12   1  -3   -6.80   13.60
  12   1  -3  -10.50    7.20
 -12  -1   3  -18.70    9.10
 -12  -1   3   -4.00    8.30
  11   1  -3  333.97   24.40
  11   1  -3  354.36   22.50
  11   1  -3  343.67   28.50
  11   1  -3  373.16   29.00
 -11  -1   3  379.56   25.90
 -11  -1   3  375.76   23.70
  10   1  -3   61.19    9.80
  10   1  -3   52.99    8.80
  10   1  -3   58.29    7.60
  10   1  -3   54.79   12.10
 -10  -1   3   47.80    8.10
 -10  -1   3   45.10    9.30
   9   1  -3  327.67   21.00
   9   1  -3  372.16   29.10
   9   1  -3  333.27   19.40
   9   1  -3  294.37   20.90
  -9  -1   3  326.37   21.90
  -9  -1   3  332.37   20.30
   8   1  -3   14.00   10.80
   8   1  -3   14.60    5.40
   8   1  -3   16.10    5.90
  -8  -1   3   10.50    6.20
  -8  -1   3   18.00    5.40
   7   1  -3  425.36   25.20
   7   1  -3  427.36   23.70
  -7  -1   3  394.46   24.10
  -7  -1   3  430.36   23.10
   6   1  -3  598.04   32.20
   6   1  -3  662.73   32.10
   6   1  -3  605.84   33.20
  -6  -1   3  628.14   33.50
  -6  -1   3  568.94   32.50
  -6  -1   3  583.04   31.50
   5   1  -3  962.60   50.09
   5   1  -3  998.90   49.30
   5   1  -3  960.80   49.50
  -5  -1   3  990.70   50.39
  -5  -1   3  968.40   49.00
  -5  -1   3  975.80   49.90
   4   1  -3  874.31   44.50
   4   1  -3  917.51   44.20
   4   1  -3  872.21   44.90
  -4  -1   3  838.72   44.70
  -4  -1   3  849.02   45.00
  -4  -1   3  923.91   44.10
   3   1  -3  112.19    7.80
   3   1  -3  143.29    8.40
   3   1  -3  141.39    8.80
  -3  -1   3  135.49    8.40
  -3  -1   3  125.29    7.80
  -3  -1   3  141.59    8.80
   2   1  -3 7298.17  364.96
  -2  -1   3 7684.03  365.06
   1   1  -3  550.94   27.70
   1   1  -3  558.04   28.30
  -1  -1   3  574.14   27.80
  -1  -1   3  576.54   27.70
  -1  -1   3  552.94   28.30
  -1   1  -3 1557.84   76.29
  -1   1  -3 1631.24   76.59
   1  -1   3 1498.95   76.19
   1  -1   3 1562.94   76.59
  -2   1  -3  197.98    9.60
   2  -1   3  181.98    9.60
   2  -1   3  173.58    9.00
   2  -1   3  173.88   10.00
  -3   1  -3   57.49    3.50
  -3   1  -3   69.99    4.70
   3  -1   3   62.29    5.10
   3  -1   3   49.20    4.70
   3  -1   3   65.39    4.40
  -4   1  -3 1505.65   72.99
  -4   1  -3 1486.65   72.19
  -4   1  -3 1430.36   72.89
   4  -1   3 1465.95   72.99
   4  -1   3 1522.45   73.39
   4  -1   3 1452.25   72.89
  -5   1  -3  106.89    5.90
  -5   1  -3   84.99    6.80
  -5   1  -3   89.49    6.90
   5  -1   3   90.19    6.90
   5  -1   3   87.49    7.10
   5  -1   3   92.89    7.50
  -6   1  -3  138.59    9.70
  -6   1  -3  151.88    8.60
  -6   1  -3  144.39    9.70
   6  -1   3  136.09    9.90
   6  -1   3  145.19   10.40
   6  -1   3  130.09    9.50
  -7   1  -3   62.79    7.40
  -7   1  -3   60.19    5.90
  -7   1  -3   50.59    6.40
   7  -1   3   72.29    7.50
   7  -1   3   64.39    6.90
   7  -1   3   62.59    7.20
  -8   1  -3  180.18   12.80
  -8   1  -3  181.68   11.20
   8  -1   3  156.98   13.00
   8  -1   3  169.48   12.60
   8  -1   3  183.38   13.00
  -9   1  -3   63.19    8.00
  -9   1  -3   66.29    7.60
  -9   1  -3   53.49    7.70
   9  -1   3   63.59    7.70
   9  -1   3   60.59    8.00
   9  -1   3   74.89    8.20
   9  -1   3   48.30   12.30
 -10   1  -3  247.68   17.20
 -10   1  -3  240.38   15.30
 -10   1  -3  229.68   17.30
  10  -1   3  216.38   17.50
  10  -1   3  249.48   23.50
  10  -1   3  232.48   17.10
  10  -1   3  234.28   17.00
 -11   1  -3  223.78   15.80
 -11   1  -3  259.47   18.60
 -11   1  -3  232.48   18.00
  11  -1   3  241.48   18.10
  11  -1   3  166.68   17.60
  11  -1   3  245.68   23.40
  11  -1   3  225.98   18.40
 -12   1  -3   20.00    9.10
 -12   1  -3   10.50    9.40
 -12   1  -3   18.90    7.30
  12  -1   3    7.30    8.40
  12  -1   3   15.00    9.20
  12  -1   3   10.20   14.20
  12  -1   3   -7.70   15.30
 -13   1  -3   -4.90   10.70
 -13   1  -3   11.60    9.00
  13  -1   3   -5.50   10.20
  13  -1   3   -4.30   15.00
  13  -1   3   12.80   10.00
  13  -1   3    6.00   10.60
 -14   1  -3   44.00   11.60
 -14   1  -3   62.49   13.90
  14  -1   3   84.49   13.60
  14  -1   3   49.80   14.30
  14  -1   3   66.09   17.40
 -15   1  -3   -7.50   12.30
 -15   1  -3  -16.70   15.20
  15  -1   3    5.30   13.80
  15  -1   3   31.40   15.30
  15  -1   3   -8.70   14.30
  15   0  -3   44.30   17.70
 -15   0   3    0.70   14.20
 -15   0   3   38.40   17.20
  14   0  -3   11.50   11.50
  14   0  -3  -18.90   13.70
 -14   0   3   -2.90   13.40
 -14   0   3    5.20   13.70
  13   0  -3   36.80   13.10
  13   0  -3    6.50   15.00
  13   0  -3   31.50   10.20
 -13   0   3   25.20   11.60
 -13   0   3   39.50   12.40
 -13   0   3   62.49   11.00
  12   0  -3   55.89    9.80
  12   0  -3   48.80   11.20
  12   0  -3   41.20   15.00
 -12   0   3   39.90   11.10
 -12   0   3   50.99   11.50
 -12   0   3   58.09   10.80
  11   0  -3  113.69   12.60
  11   0  -3  136.19   13.50
  11   0  -3  123.89   16.70
  11   0  -3  142.49   15.20
 -11   0   3  113.69   13.00
 -11   0   3  104.79   12.90
 -11   0   3  138.89   15.10
  10   0  -3   59.49   12.70
  10   0  -3   79.59   10.00
 -10   0   3   76.99    9.70
 -10   0   3   75.89    9.90
 -10   0   3   75.89   10.20
   9   0  -3   57.29    7.90
   9   0  -3   53.79    7.40
   9   0  -3   36.40   10.50
  -9   0   3   54.59    8.20
  -9   0   3   35.50    7.50
   8   0  -3  515.45   32.20
   8   0  -3  584.64   30.00
   8   0  -3  555.74   30.00
  -8   0   3  522.45   30.50
   7   0  -3    7.30    4.20
   7   0  -3    7.10    6.60
   7   0  -3   11.10    4.10
  -7   0   3    5.30    4.30
  -7   0   3    1.50    4.50
   6   0  -3  291.57   18.00
   6   0  -3  321.97   18.40
   6   0  -3  322.87   20.10
  -6   0   3  353.76   20.70
  -6   0   3  297.27   18.80
  -6   0   3  345.67   18.20
   5   0  -3 4211.68  216.58
   5   0  -3 4520.15  217.68
   5   0  -3 4464.65  216.78
  -5   0   3 4365.56  217.08
  -5   0   3 4358.36  216.48
  -5   0   3 4653.83  217.98
   4   0  -3 8484.95  447.66
   4   0  -3 9596.34  447.96
   4   0  -3 9999.00  448.76
  -4   0   3 9326.67  448.76
  -4   0   3 8278.47  447.56
  -4   0   3 9486.35  448.16
   3   0  -3 3606.24  174.68
   3   0  -3 3073.89  173.78
  -3   0   3 3588.04  174.28
  -3   0   3 3711.73  174.78
  -3   0   3 3836.12  173.88
   2   0  -3 6692.13  329.27
  -2   0   3 6819.52  329.37
   1   0  -3  777.82   36.60
   1   0  -3  764.92   36.90
   1   0  -3  669.33   36.20
  -1   0   3  756.62   36.90
  -1   0   3  734.53   36.30
   0   0  -3  780.32   38.70
   0   0  -3  781.32   38.50
   0   0   3  777.22   38.70
   0   0   3  790.22   38.50
  -1   0  -3    2.80    0.60
  -1   0  -3    2.60    1.10
   1   0   3    3.70    0.70
   1   0   3    3.30    1.10
   1   0   3    2.30    0.60
  -2   0  -3  128.49    6.50
  -2   0  -3  119.69    7.00
   2   0   3  109.09    6.50
   2   0   3  120.49    6.90
  -3   0  -3 1238.48   58.99
  -3   0  -3 1211.68   58.69
   3   0   3 1187.88   58.99
   3   0   3 1028.80   58.59
   3   0   3 1295.47   59.19
  -4   0  -3  153.28    8.60
  -4   0  -3  139.29    8.90
   4   0   3  147.79    9.00
   4   0   3  148.99    9.20
   4   0   3  140.49    8.60
  -5   0  -3  612.24   29.60
  -5   0  -3  599.04   29.90
   5   0   3  579.04   29.90
   5   0   3  576.44   30.00
   5   0   3  518.05   29.50
  -6   0  -3  460.05   27.50
  -6   0  -3  535.95   27.30
   6   0   3  515.65   27.40
   6   0   3  502.95   27.80
   6   0   3  595.84   28.00
  -7   0  -3  314.47   17.30
  -7   0  -3  285.17   17.70
   7   0   3  287.67   17.30
   7   0   3  285.67   17.80
   7   0   3  315.67   17.70
  -8   0  -3  248.78   15.20
  -8   0  -3  234.48   15.60
   8   0   3  240.48   15.80
   8   0   3  230.98   15.20
   8   0   3  232.98   15.50
  -9   0  -3   60.29    7.40
  -9   0  -3   78.59    8.80
   9   0   3   73.39    9.00
   9   0   3   60.79    7.60
   9   0   3   64.19   12.40
   9   0   3   92.09   10.20
 -10   0  -3    1.50    6.90
 -10   0  -3   12.60    6.70
 -10   0  -3   19.50    5.60
  10   0   3   -2.30   11.90
  10   0   3   20.50    7.30
  10   0   3   15.50    6.40
  10   0   3    5.90    6.80
 -11   0  -3   -1.80    7.60
 -11   0  -3    6.50    7.50
 -11   0  -3    3.70    6.20
  11   0   3   11.60    8.00
  11   0   3   -6.60    6.80
  11   0   3  -13.70   11.60
  11   0   3   -6.00    7.10
 -12   0  -3  279.37   23.50
 -12   0  -3  336.67   23.20
 -12   0  -3  327.57   21.20
  12   0   3  294.87   30.40
  12   0   3  325.97   23.40
  12   0   3  329.57   23.50
  12   0   3  341.37   23.40
 -13   0  -3  129.89   13.50
 -13   0  -3  153.88   16.30
 -13   0  -3  111.69   13.60
  13   0   3  164.68   16.60
  13   0   3   97.89   20.00
  13   0   3  185.88   19.30
 -14   0  -3  225.68   25.80
 -14   0  -3  310.67   27.50
  14   0   3  322.97   26.40
  14   0   3  337.07   27.10
  14   0   3  319.67   26.20
 -15   0  -3   18.60   12.80
 -15   0  -3   29.20   15.30
  15   0   3   22.90   15.10
  15   0   3   49.20   15.00
  15   0   3   36.80   14.60
  15  -1  -3   23.00   15.40
  15  -1  -3    6.10   16.90
 -15   1   3    8.00   16.10
 -15   1   3    0.20   14.40
  14  -1  -3   63.49   14.70
  14  -1  -3   44.00   12.90
 -14   1   3   82.39   15.30
 -14   1   3   30.90   14.90
  13  -1  -3    4.30   10.20
  13  -1  -3    7.40   10.80
 -13   1   3   -2.90   11.20
 -13   1   3   13.50   11.20
 -13   1   3   15.30   12.40
  12  -1  -3   -3.30    8.40
  12  -1  -3    0.60    9.00
  12  -1  -3    0.80   13.70
 -12   1   3   -1.50    9.00
 -12   1   3    8.10    9.90
 -12   1   3   -5.50    8.50
  11  -1  -3    0.40    7.80
  11  -1  -3   -7.00   11.80
 -11   1   3   -5.60    8.40
 -11   1   3    0.00    8.20
 -11   1   3    5.20    7.70
  10  -1  -3  714.83   42.00
  10  -1  -3  672.93   38.10
 -10   1   3  681.53   38.40
 -10   1   3  691.23   38.00
 -10   1   3  682.13   38.00
   9  -1  -3   32.50    9.70
   9  -1  -3   36.40    6.90
  -9   1   3   29.50   10.90
  -9   1   3   20.80    7.20
  -9   1   3   44.30    8.10
  -8   1   3  119.19   11.40
  -8   1   3  115.99   11.40
  -8   1   3  143.99   11.50
   7  -1  -3  148.09   11.10
   7  -1  -3  171.98   14.80
   7  -1  -3  156.88   11.10
  -7   1   3  154.08   11.40
  -7   1   3  149.79   11.50
  -7   1   3  151.68   11.60
   6  -1  -3  966.60   48.40
   6  -1  -3  946.61   50.19
   6  -1  -3  859.01   48.40
  -6   1   3  947.61   48.50
  -6   1   3 1075.99   48.80
  -6   1   3  939.41   48.80
   5  -1  -3   -5.30    4.90
  -5   1   3    0.00    2.70
  -5   1   3   13.00    3.10
  -5   1   3   -4.10    4.80
   4  -1  -3 2224.08  112.79
   4  -1  -3 2066.89  111.69
  -4   1   3 2337.57  112.99
  -4   1   3 2269.57  111.79
  -4   1   3 2514.75  111.99
  -4   1   3 2243.48  111.99
   3  -1  -3 4968.50  235.38
   3  -1  -3 5021.50  236.28
  -3   1   3 4774.52  235.48
  -3   1   3 4742.33  236.28
  -3   1   3 4975.30  235.38
  -3   1   3 4483.45  235.48
   1  -1  -3    2.00    1.30
   1  -1  -3    3.90    0.90
   1  -1  -3    1.00    1.60
  -1   1   3    3.10    0.90
  -1   1   3    0.50    1.40
  -1   1   3    3.10    1.50
   0  -1  -3 1229.88   59.29
   0  -1  -3 1182.18   59.39
   0  -1  -3 1170.08   59.19
   0   1   3 1203.28   59.29
   0   1   3 1240.28   59.39
   0   1   3 1221.08   59.19
  -1  -1  -3   41.60    2.60
  -1  -1  -3   41.40    3.00
   1   1   3   41.90    2.70
   1   1   3   38.00    3.00
  -2  -1  -3    4.10    1.00
  -2  -1  -3    3.40    1.60
  -2  -1  -3    2.00    1.70
   2   1   3    3.00    1.10
   2   1   3    4.00    1.40
   2   1   3    2.40    1.60
   2   1   3    6.30    1.50
  -3  -1  -3  292.17   15.80
  -3  -1  -3  270.17   15.50
  -3  -1  -3  316.67   15.50
   3   1   3  275.97   15.80
   3   1   3  337.87   15.60
   3   1   3  282.87   15.60
  -4  -1  -3  772.12   38.00
  -4  -1  -3  737.03   38.30
  -4  -1  -3  828.02   38.00
   4   1   3  748.43   38.40
   4   1   3  657.23   37.80
   4   1   3  787.92   38.10
  -5  -1  -3  601.84   29.00
  -5  -1  -3  574.94   29.50
   5   1   3  564.24   29.60
   5   1   3  498.95   28.90
   5   1   3  577.04   29.10
  -6  -1  -3  304.47   18.80
  -6  -1  -3  332.67   18.10
   6   1   3  315.67   18.30
   6   1   3  317.37   18.90
   6   1   3  372.46   18.60
  -7  -1  -3  342.67   19.10
  -7  -1  -3  315.47   19.80
   7   1   3  315.87   19.90
   7   1   3  385.36   19.70
   7   1   3  336.17   19.30
  -8  -1  -3  658.83   35.40
  -8  -1  -3  676.53   34.60
   8   1   3  683.73   35.50
   8   1   3  600.84   34.70
   8   1   3  652.83   34.80
  -9  -1  -3  308.57   20.10
  -9  -1  -3  309.97   19.20
   9   1   3  329.57   19.80
   9   1   3  303.67   20.30
   9   1   3  317.67   22.90
   9   1   3  317.27   19.30
 -10  -1  -3  557.94   32.70
 -10  -1  -3  631.84   32.10
  10   1   3  525.75   36.10
  10   1   3  605.34   33.10
  10   1   3  528.85   32.20
  10   1   3  576.44   32.10
 -11  -1  -3  178.88   15.00
 -11  -1  -3  126.69   15.80
  11   1   3  184.68   19.40
  11   1   3  129.99   15.30
  11   1   3  162.98   14.90
  11   1   3  146.29   15.80
 -12  -1  -3   44.70   10.10
 -12  -1  -3   21.60   10.20
  12   1   3   18.90   11.50
  12   1   3   45.60   10.20
  12   1   3   42.20   14.70
  12   1   3   36.40    9.60
 -13  -1  -3   65.49   12.90
 -13  -1  -3   43.30   11.00
 -13  -1  -3   37.70    9.80
  13   1   3   39.90   12.40
  13   1   3   48.90   12.20
  13   1   3   29.60   10.30
  13   1   3   31.00   18.00
 -14  -1  -3  -16.20   12.50
 -14  -1  -3   -9.40   16.30
  14   1   3   -3.20   11.70
  14   1   3    4.90   11.20
  14   1   3  -10.10   11.00
 -15  -1  -3  150.98   19.90
 -15  -1  -3   86.29   15.10
  15   1   3  130.09   17.80
  15   1   3  152.28   19.20
 -16  -1  -3   13.60   19.10
 -16  -1  -3  -19.50   13.30
  16   1   3   -7.90   15.10
  16   1   3    7.60   16.80
  16   1   3  -10.50   14.90
  14  -2  -3   20.70   13.30
  14  -2  -3   14.10   14.10
 -14   2   3   24.30   13.60
 -14   2   3    9.40   14.50
  13  -2  -3   14.30   11.70
  13  -2  -3   -1.20   11.50
 -13   2   3   -6.00   11.50
 -13   2   3    2.00   10.90
  12  -2  -3   83.29   17.80
 -12   2   3   76.59   12.30
 -12   2   3   66.29   12.10
 -12   2   3   84.09   12.10
  11  -2  -3    2.70    7.70
  11  -2  -3   -0.20   13.60
 -11   2   3   -9.90    8.20
 -11   2   3   -3.80    7.50
 -11   2   3   -4.30    8.30
  10  -2  -3   53.59    9.10
  10  -2  -3   36.80   12.50
 -10   2   3   39.50    8.80
 -10   2   3   47.90    9.30
 -10   2   3   52.59    8.40
   9  -2  -3   87.29   13.80
   9  -2  -3  124.29   12.30
  -9   2   3  140.39   12.80
  -9   2   3  116.89   12.00
   8  -2  -3    6.30    5.20
   8  -2  -3   -5.90    8.80
  -8   2   3    7.60    5.30
  -8   2   3    1.80    5.10
  -8   2   3   12.20    5.00
   7  -2  -3   75.09    7.80
   7  -2  -3   62.69    9.60
  -7   2   3   44.00    6.00
  -7   2   3   52.69    6.50
  -7   2   3   49.70    6.10
   6  -2  -3  189.68   11.80
   6  -2  -3  168.08   14.40
  -6   2   3  198.48   12.00
  -6   2   3  181.28   12.00
  -6   2   3  166.18   11.60
   5  -2  -3   10.20    3.10
   5  -2  -3   -8.20    4.80
  -5   2   3    4.40    2.70
  -5   2   3    5.20    3.10
  -5   2   3    7.90    3.50
   4  -2  -3  456.95   24.10
   4  -2  -3  455.65   22.70
  -4   2   3  486.65   24.50
  -4   2   3  381.66   22.60
  -4   2   3  437.36   22.40
  -4   2   3  401.06   22.60
   3  -2  -3   36.60    3.80
   3  -2  -3   41.90    4.40
   3  -2  -3   38.90    4.90
  -3   2   3   37.10    4.10
  -3   2   3   33.50    3.50
  -3   2   3   43.70    4.50
  -3   2   3   30.40    4.50
   2  -2  -3  129.39    7.70
   2  -2  -3  144.39    8.10
   2  -2  -3  123.59    8.70
  -2   2   3  128.89    7.70
  -2   2   3  126.79    8.70
  -2   2   3  154.08    8.20
   1  -2  -3    9.80    1.80
   1  -2  -3   13.90    2.40
  -1   2   3    8.30    1.90
  -1   2   3   12.50    1.70
  -1   2   3   10.20    2.10
   0   2   3 5508.35  268.37
  -1  -2  -3  521.65   26.00
  -1  -2  -3  544.85   26.20
   1   2   3  490.65   26.10
   1   2   3  521.05   25.70
   1   2   3  518.75   26.00
   1   2   3  507.65   26.00
  -2  -2  -3  647.74   32.60
  -2  -2  -3  618.24   32.40
   2   2   3  634.84   32.50
   2   2   3  710.83   32.90
   2   2   3  642.84   32.70
  -3  -2  -3 5196.68  255.27
  -3  -2  -3 5523.25  254.97
  -3  -2  -3 5045.70  254.87
  -3  -2  -3 5380.56  254.97
   3   2   3 4929.71  255.27
   3   2   3 5288.27  254.97
  -4  -2  -3    8.40    2.40
  -4  -2  -3    8.90    2.60
  -4  -2  -3    8.30    3.30
   4   2   3    4.40    3.00
   4   2   3    8.70    2.50
   4   2   3    9.40    3.00
  -5  -2  -3  850.91   44.90
  -5  -2  -3  857.81   44.10
  -5  -2  -3  961.20   44.40
   5   2   3  860.11   44.30
   5   2   3  861.01   45.00
  -6  -2  -3  894.51   48.20
  -6  -2  -3 1007.70   47.60
  -6  -2  -3  893.11   47.30
   6   2   3  943.01   47.60
   6   2   3  873.81   48.20
   6   2   3 1018.00   48.00
  -7  -2  -3  284.37   18.40
  -7  -2  -3  347.27   17.60
   7   2   3  256.87   18.50
   7   2   3  324.87   18.10
   7   2   3  284.27   17.30
  -8  -2  -3  222.18   13.30
  -8  -2  -3  184.88   14.10
   8   2   3  194.48   12.90
   8   2   3  168.88   13.50
   8   2   3  173.58   14.40
  -9  -2  -3   -4.70    5.60
  -9  -2  -3   -2.20    4.80
   9   2   3    0.60   13.10
   9   2   3    1.30    6.00
   9   2   3   -0.50    4.70
   9   2   3    1.30    5.90
 -10  -2  -3  269.87   19.80
 -10  -2  -3  269.87   18.60
  10   2   3  290.27   19.50
  10   2   3  291.87   18.70
  10   2   3  327.57   31.00
 -11  -2  -3  345.37   23.80
 -11  -2  -3  350.96   22.20
  11   2   3  331.07   27.60
  11   2   3  299.97   21.70
  11   2   3  348.87   23.10
  11   2   3  348.27   24.00
 -12  -2  -3   29.90    8.90
 -12  -2  -3   21.60   10.80
  12   2   3   20.40    9.90
  12   2   3   27.00   10.40
  12   2   3    6.20   13.30
  12   2   3   26.40    8.50
 -13  -2  -3   77.69   11.40
 -13  -2  -3   82.69   14.00
  13   2   3  108.59   14.50
  13   2   3   63.39   18.10
  13   2   3   81.29   12.10
  13   2   3  119.89   15.10
 -14  -2  -3  -16.90   12.60
 -14  -2  -3   -4.60   13.00
  14   2   3   -9.20   12.20
  14   2   3    3.50   10.40
  14   2   3   -4.70   12.30
  14   2   3   -8.20   16.40
 -15  -2  -3   98.69   17.90
 -15  -2  -3   28.60   13.70
  15   2   3  102.99   17.00
  15   2   3   63.39   15.80
  15   2   3   46.80   14.30
 -16  -2  -3  -26.20   19.50
 -16  -2  -3  -11.40   14.90
  16   2   3   20.00   16.70
  16   2   3  -10.90   14.20
  16   2   3  -12.40   15.60
  14  -3  -3  -20.30   13.90
  14  -3  -3   -8.20   14.30
 -14   3   3  -38.70   13.20
 -14   3   3  -10.10   15.70
  13  -3  -3   -3.60   10.80
  13  -3  -3   -9.60   16.90
 -13   3   3   16.70   12.70
 -13   3   3   23.30   11.70
  12  -3  -3   25.10   15.00
  12  -3  -3    2.80    9.50
 -12   3   3   24.60   10.20
 -12   3   3   13.00   10.50
 -12   3   3   16.10    9.40
  11  -3  -3  259.57   20.30
  11  -3  -3  223.98   27.80
 -11   3   3  233.78   18.90
 -11   3   3  204.58   19.90
 -11   3   3  280.57   20.70
  10  -3  -3  265.57   19.70
  10  -3  -3  241.38   25.50
 -10   3   3  256.87   18.30
 -10   3   3  263.97   19.50
 -10   3   3  276.97   19.70
   9  -3  -3   69.09   13.00
   9  -3  -3   56.69    8.40
  -9   3   3   49.00    8.20
  -9   3   3   43.60    8.20
  -9   3   3   55.79    7.60
   8  -3  -3   51.49    7.20
  -8   3   3   84.69    9.10
  -8   3   3   87.69   10.30
   7  -3  -3  137.89   16.70
   7  -3  -3  131.39   10.80
  -7   3   3  144.69   11.30
  -7   3   3  134.89   10.20
  -7   3   3  132.79   11.30
   6  -3  -3  274.57   17.90
   6  -3  -3  238.58   14.50
  -6   3   3  245.08   13.90
  -6   3   3  237.78   14.70
  -6   3   3  211.58   14.60
   5  -3  -3   61.39    7.90
   5  -3  -3   79.09    6.80
  -5   3   3   74.59    7.10
  -5   3   3   70.09    7.30
  -5   3   3   55.69    5.50
   4  -3  -3   18.60    5.40
   4  -3  -3   12.00    3.10
   4  -3  -3   14.50    3.50
  -4   3   3   11.00    2.90
  -4   3   3   12.10    3.40
   3  -3  -3   52.89    4.90
   3  -3  -3   46.80    4.50
   3  -3  -3   43.50    5.40
  -3   3   3   49.20    5.00
  -3   3   3   48.40    4.90
  -3   3   3   34.70    5.30
  -3   3   3   47.20    3.60
   2  -3  -3   14.90    3.30
   2  -3  -3   27.40    2.90
   2  -3  -3   15.80    2.50
  -2   3   3   15.50    3.10
  -2   3   3   15.20    2.50
  -2   3   3   22.50    3.00
   1  -3  -3    5.10    1.90
   1  -3  -3    8.00    1.90
   1  -3  -3    6.50    2.30
  -1   3   3    9.60    2.30
   0  -3  -3 6674.03  336.87
   0   3   3 7155.38  336.97
  -1  -3  -3 4488.95  225.18
  -1  -3  -3 5092.39  225.48
  -1  -3  -3 4437.26  225.28
   1   3   3 4450.75  225.18
   1   3   3 4611.14  225.28
  -2  -3  -3    9.80    2.50
  -2  -3  -3    3.70    2.40
  -2  -3  -3    7.90    1.90
   2   3   3    7.00    2.90
   2   3   3    9.80    2.40
   2   3   3   10.50    2.40
  -3  -3  -3 5363.96  262.97
  -3  -3  -3 5312.67  263.17
  -3  -3  -3 5415.76  263.57
   3   3   3 5715.13  263.67
   3   3   3 5156.18  262.97
  -4  -3  -3  641.94   33.50
  -4  -3  -3  687.13   34.40
  -4  -3  -3  706.03   33.90
   4   3   3  628.64   34.30
   4   3   3  649.34   33.50
  -5  -3  -3  244.78   13.40
  -5  -3  -3  227.68   14.50
  -5  -3  -3  250.57   14.00
   5   3   3  222.28   14.60
   5   3   3  243.98   13.50
  -6  -3  -3  145.39    9.60
  -6  -3  -3  124.29   10.10
  -6  -3  -3  119.79    8.60
   6   3   3  111.09   10.40
   6   3   3  127.49    8.90
  -7  -3  -3  149.39    9.80
  -7  -3  -3  142.39   10.60
  -7  -3  -3  140.59   11.50
   7   3   3  157.18   10.30
   7   3   3  139.49   12.20
   7   3   3  100.29   10.90
  -8  -3  -3  111.59    9.70
  -8  -3  -3   89.99   10.50
   8   3   3   89.39   10.10
   8   3   3   88.09   10.30
   8   3   3  105.39   11.30
   8   3   3   82.29    8.80
  -9  -3  -3   11.50    6.40
  -9  -3  -3   12.80    5.20
   9   3   3   10.80    4.80
   9   3   3    8.30    7.30
   9   3   3    6.80    6.10
   9   3   3   15.20    8.10
 -10  -3  -3   34.00    7.20
 -10  -3  -3   25.70    8.30
  10   3   3   31.20    8.50
  10   3   3   28.40   11.30
  10   3   3   34.40    9.30
  10   3   3   27.60    6.50
 -11  -3  -3  316.77   21.10
 -11  -3  -3  313.27   23.20
  11   3   3  347.97   27.00
  11   3   3  304.87   20.50
  11   3   3  310.97   22.40
 -12  -3  -3  213.98   17.40
 -12  -3  -3  201.38   19.80
  12   3   3  203.58   18.70
  12   3   3  164.48   16.00
  12   3   3  139.49   18.80
  12   3   3  189.98   19.70
 -13  -3  -3  339.77   27.30
 -13  -3  -3  277.67   23.50
  13   3   3  297.47   31.10
  13   3   3  381.46   26.90
  13   3   3  288.47   25.10
  13   3   3  348.57   23.40
 -14  -3  -3    1.20    9.70
 -14  -3  -3    9.70   13.30
  14   3   3   26.70   10.60
  14   3   3    3.40   12.90
  14   3   3    6.60   13.10
  14   3   3   10.50   16.00
 -15  -3  -3   -0.40   15.10
  15   3   3    4.70   14.90
  15   3   3   15.70   14.70
  15   3   3   11.30   11.30
 -16  -3  -3   23.20   16.60
 -16  -3  -3   72.79   20.30
  16   3   3   69.59   18.50
  16   3   3   63.29   18.80
  14  -4  -3   22.90   14.80
  14  -4  -3  -22.20   12.80
 -14   4   3  -25.70   16.20
 -14   4   3   -7.80   12.90
  13  -4  -3   -3.90   11.10
 -13   4   3    1.90   14.00
 -13   4   3   15.80   11.20
  12  -4  -3   -2.70   10.20
 -12   4   3   -2.90   10.10
 -12   4   3    9.70    9.30
  11  -4  -3   22.70   10.00
  11  -4  -3   31.70   14.90
 -11   4   3   18.90    8.70
 -11   4   3   36.20   10.10
 -11   4   3   20.60    9.10
  10  -4  -3   26.60    8.30
  10  -4  -3   25.50   13.00
 -10   4   3   19.80    7.00
 -10   4   3   29.00    8.80
 -10   4   3   10.80   11.70
   9  -4  -3   28.50    7.00
   9  -4  -3   37.50   12.40
  -9   4   3   31.70    8.00
  -9   4   3   25.50    6.20
  -9   4   3   34.10    7.60
   8  -4  -3   77.99   12.40
   8  -4  -3   66.69    8.10
  -8   4   3   64.99    8.30
  -8   4   3   72.59    8.60
  -8   4   3   75.09    8.60
   7  -4  -3  448.06   27.80
   7  -4  -3  409.06   24.30
  -7   4   3  449.26   24.70
  -7   4   3  442.56   23.40
  -7   4   3  423.26   24.70
   6  -4  -3   23.50    5.00
   6  -4  -3   13.30    7.30
  -6   4   3   17.10    5.10
  -6   4   3   16.30    4.70
  -6   4   3   19.70    3.40
   5  -4  -3  653.13   34.00
   5  -4  -3  696.83   35.90
   5  -4  -3  717.73   34.30
  -5   4   3  566.74   33.80
  -5   4   3  687.53   34.30
  -5   4   3  624.44   34.20
   4  -4  -3  453.35   22.80
   4  -4  -3  442.96   24.20
   4  -4  -3  408.06   22.70
  -4   4   3  421.96   22.80
  -4   4   3  409.46   23.00
  -4   4   3  418.56   21.60
   3  -4  -3  156.78    9.40
   3  -4  -3  140.69    9.10
   3  -4  -3  130.29   10.40
  -3   4   3  130.59    9.20
  -3   4   3  138.59    9.60
  -3   4   3  143.49    7.60
   2  -4  -3  129.09    8.90
   2  -4  -3  137.79    8.10
  -2   4   3  128.79    8.70
  -2   4   3  119.09    8.90
   1  -4  -3   38.60    3.80
   1  -4  -3   36.40    3.70
   1  -4  -3   35.20    3.90
  -1   4   3   33.30    3.30
  -1   4   3   36.80    3.90
  -1   4   3   33.20    4.10
   0  -4  -3    2.30    2.10
   0  -4  -3    5.00    1.70
   0   4   3    4.20    1.70
   0   4   3    1.50    2.10
   0   4   3    4.90    2.60
  -1  -4  -3  257.17   14.10
  -1  -4  -3  263.07   14.40
  -1  -4  -3  244.98   12.70
  -1  -4  -3  264.37   13.80
   1   4   3  251.77   12.80
   1   4   3  248.88   13.90
   1   4   3  241.58   14.20
  -2  -4  -3    5.40    2.60
  -2  -4  -3   16.90    3.20
  -2  -4  -3   10.40    2.70
   2   4   3   16.40    3.10
   2   4   3    3.90    2.90
   2   4   3    8.00    2.80
  -3  -4  -3 1048.00   52.09
  -3  -4  -3  991.30   51.49
  -3  -4  -3  985.70   51.89
   3   4   3 1186.28   51.69
   3   4   3  950.90   51.99
  -4  -4  -3   13.10    2.90
  -4  -4  -3    0.70    3.20
  -4  -4  -3    8.00    2.80
   4   4   3   15.10    2.80
   4   4   3   12.20    4.00
  -5  -4  -3   97.29    9.00
  -5  -4  -3  111.89    8.90
  -5  -4  -3  115.49    7.70
   5   4   3  112.49    7.60
   5   4   3  104.69    9.40
  -6  -4  -3   23.30    5.20
   6   4   3   17.20    5.10
  -7  -4  -3   13.00    4.60
  -7  -4  -3    1.50    5.00
  -7  -4  -3   10.60    3.60
   7   4   3   12.60    3.90
   7   4   3    0.10    4.90
   7   4   3    8.80    6.20
  -8  -4  -3  613.74   36.30
  -8  -4  -3  742.23   35.60
  -8  -4  -3  635.54   34.40
   8   4   3  628.64   34.80
   8   4   3  691.93   36.90
   8   4   3  671.33   36.90
  -9  -4  -3   -7.70    4.40
  -9  -4  -3   -6.60    6.00
   9   4   3    2.80    4.30
   9   4   3    0.10    7.70
 -10  -4  -3  225.58   18.10
 -10  -4  -3  220.18   16.30
  10   4   3  236.88   19.80
  10   4   3  216.08   15.60
  10   4   3  214.28   18.30
 -11  -4  -3  359.16   22.70
 -11  -4  -3  347.27   25.10
  11   4   3  332.47   21.80
  11   4   3  355.56   25.20
  11   4   3  355.06   26.90
 -12  -4  -3   23.70    8.60
 -12  -4  -3   23.20   10.70
  12   4   3    6.50   13.20
  12   4   3   38.10    8.30
  12   4   3   24.30   11.00
 -13  -4  -3   71.89   14.50
 -13  -4  -3   79.79   12.10
  13   4   3   71.29   11.00
  13   4   3   73.59   17.90
  13   4   3   50.39   12.60
 -14  -4  -3  166.38   19.20
 -14  -4  -3  128.39   14.40
  14   4   3  170.88   19.40
  14   4   3  121.99   21.90
  14   4   3  145.89   15.70
 -15  -4  -3  103.99   26.80
  15   4   3  120.49   15.90
  15   4   3  137.49   19.20
 -16  -4  -3  -11.00   18.50
  16   4   3   12.00   13.10
  13  -5  -3   15.30   13.60
 -13   5   3   49.90   16.50
 -13   5   3   27.30   10.70
  12  -5  -3   45.80   12.40
 -12   5   3   17.10    9.20
 -12   5   3   18.50   12.40
  11  -5  -3   86.69   18.00
  11  -5  -3   53.79   12.00
 -11   5   3   59.79   12.10
 -11   5   3   65.39    9.40
 -11   5   3   74.69   11.30
  10  -5  -3   67.69   15.10
  10  -5  -3   58.79   10.30
 -10   5   3   58.59   10.70
 -10   5   3   67.99   10.50
 -10   5   3   45.70    7.70
   9  -5  -3  104.99   12.90
   9  -5  -3   90.39   14.20
  -9   5   3  114.79   14.50
  -9   5   3  118.89   14.20
  -9   5   3  102.49   10.10
   8  -5  -3 1075.89   57.29
   8  -5  -3  999.10   53.99
  -8   5   3 1042.00   52.19
  -8   5   3 1061.79   54.39
  -8   5   3 1012.30   54.59
   7  -5  -3  333.47   20.50
   7  -5  -3  361.36   24.30
  -7   5   3  326.67   21.00
  -7   5   3  348.97   19.70
  -7   5   3  335.97   21.00
   6  -5  -3  415.66   25.40
   6  -5  -3  403.16   22.90
   6  -5  -3  447.36   23.00
  -6   5   3  383.86   23.00
  -6   5   3  408.86   23.30
  -6   5   3  370.46   20.80
   5  -5  -3   18.80    4.10
   5  -5  -3    5.10    6.20
   5  -5  -3   19.30    4.50
  -5   5   3    8.40    4.40
  -5   5   3    8.70    2.30
  -5   5   3   12.20    4.50
   4  -5  -3   45.20    7.20
   4  -5  -3   50.59    6.20
   4  -5  -3   71.09    6.80
  -4   5   3   48.60    5.70
  -4   5   3   47.00    5.80
   3  -5  -3    7.30    3.00
   3  -5  -3   -1.90    3.80
   3  -5  -3    2.10    2.80
  -3   5   3    2.70    1.60
  -3   5   3    5.30    3.60
  -3   5   3    2.80    1.20
   2  -5  -3   16.30    3.10
   2  -5  -3   17.10    3.90
   2  -5  -3   18.60    3.40
  -2   5   3   17.60    2.20
  -2   5   3   13.50    3.70
   1  -5  -3  108.59    7.50
   1  -5  -3   98.69    7.00
   1  -5  -3   95.89    6.90
  -1   5   3  101.79    8.00
  -1   5   3  100.99    6.40
   0  -5  -3 1542.35   77.19
   0  -5  -3 1776.62   78.79
   0  -5  -3 1499.65   78.19
   0   5   3 1563.74   77.59
   0   5   3 1493.05   78.29
  -1  -5  -3  235.38   13.60
  -1  -5  -3  244.68   11.80
  -1  -5  -3  235.48   13.00
   1   5   3  216.28   11.80
   1   5   3  231.28   13.80
   1   5   3  232.88   13.30
  -2  -5  -3    5.10    3.00
  -2  -5  -3   12.80    3.10
  -2  -5  -3    8.80    3.30
   2   5   3    2.50    3.20
   2   5   3   11.20    3.40
  -3  -5  -3  717.23   37.00
  -3  -5  -3  719.43   37.00
  -3  -5  -3  684.23   36.40
   3   5   3  726.03   37.20
   3   5   3  729.83   36.50
  -4  -5  -3  121.69   10.10
  -4  -5  -3  142.49    9.00
  -4  -5  -3  130.29    9.80
   4   5   3  139.19    8.90
   4   5   3  151.68   10.60
  -5  -5  -3    7.20    4.30
  -5  -5  -3    8.00    4.00
  -5  -5  -3   16.60    3.40
   5   5   3   11.70    3.10
   5   5   3    4.50    4.70
  -6  -5  -3    6.80    5.00
  -6  -5  -3    0.20    4.30
  -6  -5  -3    3.00    3.20
   6   5   3   -1.10    4.50
   6   5   3    9.80    3.50
   6   5   3    8.30    4.90
  -7  -5  -3   46.50    5.30
  -7  -5  -3   34.60    6.80
  -7  -5  -3   47.80    7.20
   7   5   3   40.00    5.20
   7   5   3   40.10    7.60
   7   5   3   47.60    6.90
  -8  -5  -3    2.60    3.70
  -8  -5  -3    2.90    5.70
  -8  -5  -3    3.80    5.80
   8   5   3    5.50    4.00
   8   5   3    3.70    6.10
   8   5   3   -5.80    6.20
  -9  -5  -3  744.93   37.40
  -9  -5  -3  637.34   38.40
   9   5   3  626.54   36.20
   9   5   3  712.63   38.80
   9   5   3  717.23   38.80
 -10  -5  -3  113.89   13.30
 -10  -5  -3  123.59   13.40
  10   5   3  125.29   11.50
  10   5   3  114.69   20.10
  10   5   3  106.59   12.90
 -11  -5  -3    0.70    6.70
 -11  -5  -3    3.00    8.50
  11   5   3    5.10    9.20
  11   5   3    4.30    6.00
  11   5   3    4.20   11.80
 -12  -5  -3   -7.50    7.40
 -12  -5  -3   12.40   10.70
  12   5   3   10.50   12.90
  12   5   3    9.70    7.10
  12   5   3  -26.50    9.40
 -13  -5  -3  -13.60    9.10
 -13  -5  -3   -4.80   10.90
  13   5   3  -17.50    7.50
  13   5   3    0.50   14.40
  13   5   3   -8.90   11.70
 -14  -5  -3   10.50   10.00
 -14  -5  -3   11.90   14.30
  14   5   3   22.90   10.00
  14   5   3   15.80   17.80
  14   5   3   21.60   14.30
 -15  -5  -3   30.00   17.50
  15   5   3   19.90   11.30
  15   5   3    6.10   13.90
 -16  -5  -3   95.49   21.80
  16   5   3   73.49   15.40
  13  -6  -3  117.49   18.30
 -13   6   3   77.69   18.70
  12  -6  -3   18.80   13.10
 -12   6   3    1.40   14.00
  11  -6  -3  110.89   14.30
  11  -6  -3   85.19   16.40
 -11   6   3   72.79   13.80
  10  -6  -3   87.89   17.30
  10  -6  -3  111.19   18.50
 -10   6   3   68.79   12.40
 -10   6   3   74.29   11.90
   9  -6  -3   27.30   13.50
   9  -6  -3   27.50    8.20
  -9   6   3   23.40   10.80
  -9   6   3   24.80    8.50
   8  -6  -3   18.70    7.00
   8  -6  -3    5.50   11.20
  -8   6   3    8.20    7.60
  -8   6   3   11.80    7.60
   7  -6  -3  313.97   26.30
   7  -6  -3  300.67   19.40
  -7   6   3  290.17   20.00
   6  -6  -3  407.86   23.30
   6  -6  -3  426.36   23.60
  -6   6   3  395.26   24.20
   5  -6  -3  878.21   44.50
   5  -6  -3  891.31   46.20
   5  -6  -3  831.72   44.60
  -5   6   3  866.71   44.80
  -5   6   3  846.32   45.10
   4  -6  -3  415.76   23.30
   4  -6  -3  418.96   23.30
   4  -6  -3  440.46   24.80
  -4   6   3  424.76   24.00
   3  -6  -3   72.69    8.20
   3  -6  -3   54.59    6.90
   3  -6  -3   60.39    6.70
  -3   6   3   75.69    8.30
   2  -6  -3  132.69    9.70
   2  -6  -3  138.39    9.80
   2  -6  -3  139.39    9.40
  -2   6   3  136.29    7.60
  -2   6   3  126.09   10.60
   1  -6  -3  600.74   30.70
   1  -6  -3  583.64   30.30
   1  -6  -3  589.04   31.10
  -1   6   3  599.44   31.50
  -1   6   3  585.04   29.90
   0  -6  -3 3189.38  156.78
   0  -6  -3 3342.47  155.88
   0  -6  -3 3119.99  155.48
   0   6   3 3186.58  155.98
   0   6   3 3081.49  156.88
  -1  -6  -3 1820.32   90.79
  -1  -6  -3 1876.11   92.09
  -1  -6  -3 1909.21   92.79
   1   6   3 1923.51   92.19
   1   6   3 1782.72   92.79
  -2  -6  -3  445.56   23.00
  -2  -6  -3  428.26   22.80
  -2  -6  -3  419.26   23.20
   2   6   3  408.56   23.00
   2   6   3  402.86   23.30
  -3  -6  -3   95.39    9.00
  -3  -6  -3  122.09    9.20
  -3  -6  -3  109.99    8.50
   3   6   3   98.59    9.30
  -4  -6  -3  112.59    9.50
  -4  -6  -3  108.49    8.40
  -4  -6  -3  102.49    9.50
   4   6   3  106.09    7.20
   4   6   3  112.99   10.10
   4   6   3  126.59    8.60
  -5  -6  -3  540.55   28.50
  -5  -6  -3  511.35   27.10
  -5  -6  -3  451.85   28.40
   5   6   3  526.85   28.80
   5   6   3  569.94   27.10
   5   6   3  490.25   27.20
  -6  -6  -3  591.84   29.80
  -6  -6  -3  571.44   31.60
  -6  -6  -3  510.65   31.00
   6   6   3  566.84   29.80
   6   6   3  564.14   31.80
   6   6   3  601.54   30.30
  -7  -6  -3    9.40    3.80
  -7  -6  -3   -4.00    4.60
  -7  -6  -3    3.00    6.00
   7   6   3    7.30    6.50
   7   6   3    1.60    3.70
   7   6   3   -7.00    4.90
  -8  -6  -3    1.10    5.90
  -8  -6  -3   -6.40    5.60
  -8  -6  -3    5.60    4.00
   8   6   3   -8.40    5.90
   8   6   3    3.50    7.10
   8   6   3    1.20    4.20
  -9  -6  -3   85.49   10.50
  -9  -6  -3   98.49    8.90
  -9  -6  -3   55.09    9.60
   9   6   3   77.59    9.10
   9   6   3   72.59   10.80
   9   6   3   75.09   10.50
 -10  -6  -3    4.50    7.00
 -10  -6  -3   -4.50    7.40
  10   6   3   -6.60    5.00
  10   6   3   -8.90    8.30
 -11  -6  -3   10.90    9.90
 -11  -6  -3    2.60    7.80
  11   6   3    9.30   11.10
  11   6   3   24.90   10.30
  11   6   3   13.50    6.60
 -12  -6  -3    2.90    8.90
 -12  -6  -3   10.10   11.40
  12   6   3   -4.90   10.60
  12   6   3   -5.10   11.30
  12   6   3   -7.10    6.60
 -13  -6  -3   43.30   14.10
 -13  -6  -3   41.90   11.40
  13   6   3   48.00   15.30
  13   6   3   37.00   13.40
  13   6   3   58.69    9.90
  14   6   3  209.18   19.70
  14   6   3  252.47   26.40
  14   6   3  183.18   24.20
 -15  -6  -3   12.80   18.00
  15   6   3    6.30   10.90
  15   6   3  -11.90   16.30
 -16  -6  -3  -16.80   19.70
  16   6   3    0.10   12.50
  12  -7  -3   29.80   13.50
 -12   7   3    0.10   16.50
  11  -7  -3    3.40   10.90
 -11   7   3  -12.10   13.40
  10  -7  -3   64.59   11.70
  10  -7  -3  101.89   18.70
 -10   7   3   91.39   11.80
 -10   7   3   68.09   13.40
   9  -7  -3   91.49   15.80
   9  -7  -3   77.49   10.80
  -9   7   3   90.49   11.40
  -9   7   3   92.19   12.50
   8  -7  -3   11.50    6.90
   8  -7  -3   10.30   11.70
  -8   7   3   14.40    7.60
   7  -7  -3   18.50    7.00
   7  -7  -3   26.40    6.60
   7  -7  -3   36.10   11.10
  -7   7   3   21.80    8.00
  -7   7   3   19.60    7.60
   6  -7  -3  208.98   14.60
   6  -7  -3  180.58   14.40
   6  -7  -3  188.38   18.40
  -6   7   3  196.18   15.70
   5  -7  -3  172.68   12.40
   5  -7  -3  154.28   15.30
   5  -7  -3  148.79   12.10
  -5   7   3  149.99   13.70
   4  -7  -3   -1.00    5.90
   4  -7  -3    6.50    4.00
   4  -7  -3    0.40    3.90
  -4   7   3   -1.20    5.00
   3  -7  -3   -0.90    3.30
   3  -7  -3    2.20    3.80
   3  -7  -3   -0.70    4.90
  -3   7   3   -1.80    4.40
   2  -7  -3   47.30    5.40
   2  -7  -3   31.30    4.80
   2  -7  -3   46.60    5.80
  -2   7   3   39.10    6.40
  -2   7   3   43.10    3.70
   1  -7  -3   17.60    4.20
   1  -7  -3   19.50    3.70
   1  -7  -3   13.50    3.70
  -1   7   3   19.80    5.20
   0  -7  -3  764.72   38.50
   0  -7  -3  790.02   39.00
   0  -7  -3  772.52   40.30
   0   7   3  759.72   40.70
   0   7   3  771.02   39.20
  -1  -7  -3 2351.16  112.69
  -1  -7  -3 2104.89  111.69
   1   7   3 2346.77  111.99
   1   7   3 2257.47  112.79
  -2  -7  -3   22.00    4.70
  -2  -7  -3   17.60    4.50
  -2  -7  -3   32.30    5.50
   2   7   3   22.20    4.70
   2   7   3   22.20    5.00
  -3  -7  -3  225.98   14.60
  -3  -7  -3  233.48   14.20
  -3  -7  -3  220.88   14.80
   3   7   3  213.78   14.70
  -4  -7  -3  381.66   20.80
  -4  -7  -3  304.67   20.40
  -4  -7  -3  363.06   19.60
   4   7   3  353.36   20.90
   4   7   3  334.67   17.60
  -5  -7  -3  290.87   18.50
  -5  -7  -3  308.77   18.40
  -5  -7  -3  267.67   16.70
   5   7   3  291.77   18.70
   5   7   3  287.37   15.70
  -6  -7  -3  311.77   20.30
  -6  -7  -3  308.97   19.80
  -6  -7  -3  330.57   18.30
   6   7   3  338.97   18.60
   6   7   3  316.37   18.10
   6   7   3  298.97   20.60
  -7  -7  -3    9.60    5.70
  -7  -7  -3   19.70    4.50
  -7  -7  -3   11.30    6.20
   7   7   3   20.60    4.90
   7   7   3   14.30    5.50
  -8  -7  -3   71.59   10.00
  -8  -7  -3   82.29   10.00
  -8  -7  -3   88.49    8.60
   8   7   3   84.49    9.30
   8   7   3   86.79   10.60
   8   7   3  100.29    9.90
  -9  -7  -3   26.80    8.30
  -9  -7  -3    7.30    7.60
  -9  -7  -3   15.20    5.20
   9   7   3   13.50    5.50
   9   7   3   23.80    7.80
   9   7   3    3.10    7.60
 -10  -7  -3  210.98   15.20
 -10  -7  -3  246.18   19.40
 -10  -7  -3  210.88   20.10
  10   7   3  244.98   19.70
  10   7   3  231.48   16.00
  10   7   3  254.97   21.30
 -11  -7  -3  131.49   15.30
 -11  -7  -3   97.29   14.00
  11   7   3   83.49   13.00
  11   7   3  101.29   13.80
  11   7   3   97.59   11.90
 -12  -7  -3  -11.00   10.80
 -12  -7  -3   11.00    9.60
  12   7   3    1.60   11.50
  12   7   3   11.70    7.20
  12   7   3  -18.10   11.10
 -13  -7  -3  164.98   19.30
 -13  -7  -3  173.38   21.00
  13   7   3  143.29   18.80
  13   7   3  155.78   15.90
  13   7   3  138.79   19.90
 -14  -7  -3  281.07   30.80
  14   7   3  269.57   21.60
  14   7   3  287.77   32.40
  14   7   3  263.87   27.20
 -15  -7  -3   49.90   18.80
  15   7   3   35.90   11.70
  15   7   3   64.99   18.30
 -16  -7  -3   24.20   22.20
  16   7   3   -4.50   12.50
  11  -8  -3    3.00   12.00
 -11   8   3    4.40   16.60
  10  -8  -3  -10.80    9.90
  10  -8  -3    5.90   16.10
 -10   8   3   -9.40   13.30
   9  -8  -3  130.39   19.20
   9  -8  -3  154.38   17.30
  -9   8   3  159.68   17.30
  -9   8   3  167.78   17.20
   8  -8  -3  -13.00    7.20
   8  -8  -3   -6.80   12.70
  -8   8   3   -4.30    9.30
   7  -8  -3   53.69    8.50
   7  -8  -3   91.79   14.20
   7  -8  -3   69.39    9.60
   6  -8  -3   27.00    6.80
   6  -8  -3    8.80    9.20
   6  -8  -3   13.50    6.60
  -6   8   3   14.10    7.80
   5  -8  -3   28.10    8.70
   5  -8  -3   38.60    7.00
   5  -8  -3   23.00    6.30
  -5   8   3   46.40    8.10
   4  -8  -3   -5.10    6.30
   4  -8  -3    2.60    4.50
   4  -8  -3   -1.20    4.20
  -4   8   3    0.20    5.70
   3  -8  -3  250.67   15.70
   3  -8  -3  250.37   16.00
   3  -8  -3  242.18   16.40
  -3   8   3  246.08   17.40
   2  -8  -3   63.79    7.80
   2  -8  -3   65.39    8.40
   2  -8  -3   75.09    8.30
  -2   8   3   72.09    4.70
  -2   8   3   58.09    7.60
   1  -8  -3   42.30    5.60
   1  -8  -3   48.00    6.20
   1  -8  -3   50.49    5.40
  -1   8   3   47.30    4.70
  -1   8   3   64.79    8.10
   0  -8  -3    4.10    3.20
   0  -8  -3   -1.70    2.50
   0  -8  -3    7.50    4.30
   0   8   3   -0.70    3.30
   0   8   3    5.10    5.00
  -1  -8  -3    8.20    4.30
  -1  -8  -3    7.70    3.70
   1   8   3    2.20    4.00
   1   8   3   -4.10    5.00
  -2  -8  -3    2.60    4.50
  -2  -8  -3   -0.90    3.90
   2   8   3    9.60    4.40
   2   8   3   -6.80    5.10
  -3  -8  -3 1634.94   83.19
  -3  -8  -3 1773.92   83.69
  -3  -8  -3 1640.44   83.99
   3   8   3 1588.94   83.39
  -4  -8  -3  758.92   41.00
  -4  -8  -3  819.42   41.00
  -4  -8  -3  721.63   39.70
   4   8   3  758.42   40.80
  -5  -8  -3    8.20    4.90
  -5  -8  -3   15.60    4.50
  -5  -8  -3    3.00    5.40
   5   8   3    7.80    5.60
   5   8   3    4.90    2.30
  -6  -8  -3   -4.30    5.60
  -6  -8  -3    5.00    4.20
  -6  -8  -3   -2.20    4.90
   6   8   3    3.50    6.00
   6   8   3   -1.00    3.40
  -7  -8  -3    0.70    5.20
  -7  -8  -3    2.70    4.20
  -7  -8  -3   -2.50    6.60
   7   8   3   -7.40    6.80
   7   8   3    7.40    5.20
   7   8   3   -6.50    4.10
  -8  -8  -3   81.09   11.40
  -8  -8  -3   96.99    9.20
  -8  -8  -3   77.29   10.10
   8   8   3   84.39    9.20
   8   8   3   75.19    8.50
  -9  -8  -3 1427.36   78.49
  -9  -8  -3 1610.24   77.69
  -9  -8  -3 1416.26   75.09
   9   8   3 1523.45   76.59
   9   8   3 1492.85   75.69
   9   8   3 1540.15   78.89
 -10  -8  -3  540.55   35.30
 -10  -8  -3  609.74   33.90
 -10  -8  -3  539.15   30.50
  10   8   3  560.64   35.60
  10   8   3  574.34   31.40
  10   8   3  581.84   33.70
 -11  -8  -3  126.39   16.10
 -11  -8  -3   97.09   13.00
  11   8   3  103.89   13.50
  11   8   3   95.69   14.40
  11   8   3  123.29   12.60
 -12  -8  -3   30.30   10.60
 -12  -8  -3   23.30   12.80
  12   8   3   35.70   12.70
  12   8   3   31.00    8.30
  12   8   3   41.10   12.90
 -13  -8  -3    9.10   10.40
 -13  -8  -3   22.30   16.40
  13   8   3    7.50   14.40
  13   8   3   12.30   12.20
  13   8   3   15.20    8.60
 -14  -8  -3   12.20   16.70
  14   8   3   11.40    9.70
  14   8   3   15.80   16.60
 -15  -8  -3  307.47   34.70
  15   8   3  204.28   21.90
  15   8   3  218.68   25.10
  11  -9  -3  -22.70   13.00
 -11   9   3   -9.20   18.00
  10  -9  -3   62.39   18.00
  10  -9  -3   66.69   12.90
 -10   9   3   32.70   16.90
   9  -9  -3   71.19   18.10
   9  -9  -3   51.19   11.00
  -9   9   3   51.99   14.80
   8  -9  -3   15.40   13.40
   8  -9  -3   26.60    9.30
   8  -9  -3   10.80    8.70
  -8   9   3   24.60   12.00
   7  -9  -3    0.10    6.90
   7  -9  -3   13.60    7.90
   7  -9  -3   17.80   11.70
  -7   9   3    5.90    9.60
   6  -9  -3  820.22   43.70
   6  -9  -3  788.32   43.20
   6  -9  -3  802.22   48.80
  -6   9   3  803.92   45.30
   5  -9  -3   22.30    6.70
   5  -9  -3   27.40    7.30
  -5   9   3   20.10    8.70
   4  -9  -3  294.57   20.70
   4  -9  -3  300.57   19.10
   4  -9  -3  312.37   19.30
  -4   9   3  295.77   21.30
   3  -9  -3    2.70    4.90
   3  -9  -3    6.00    5.30
   3  -9  -3   -9.80    5.80
  -3   9   3    4.30    6.60
   2  -9  -3   17.50    5.40
   2  -9  -3   18.30    5.40
   2  -9  -3    7.10    5.00
   1  -9  -3   48.50    5.50
   1  -9  -3   46.70    6.90
   1  -9  -3   45.10    6.10
  -1   9   3   40.60    5.00
  -1   9   3   45.80    8.40
   0  -9  -3 1238.68   60.49
   0  -9  -3 1165.28   58.59
   0  -9  -3 1165.38   57.79
   0   9   3 1153.28   60.89
   0   9   3 1124.49   58.69
  -1  -9  -3  359.86   21.80
  -1  -9  -3  363.06   20.20
   1   9   3  343.17   20.30
   1   9   3  347.57   22.40
  -2  -9  -3   76.59    8.60
  -2  -9  -3   68.79    7.60
   2   9   3   66.39    7.70
   2   9   3   41.50    7.90
  -3  -9  -3   13.50    5.20
  -3  -9  -3   15.80    5.80
  -3  -9  -3    7.80    6.10
   3   9   3   13.80    5.90
  -4  -9  -3  206.48   14.50
  -4  -9  -3  203.68   15.20
  -4  -9  -3  212.98   15.60
   4   9   3  192.18   15.30
  -5  -9  -3   10.00    5.00
  -5  -9  -3    6.20    5.30
  -5  -9  -3    6.30    6.20
   5   9   3   15.60    6.40
  -6  -9  -3  259.27   18.90
  -6  -9  -3  289.67   16.50
  -6  -9  -3  249.78   18.60
   6   9   3  225.68   19.00
   6   9   3  255.77   14.20
  -7  -9  -3   33.10    8.10
  -7  -9  -3   18.00    6.90
  -7  -9  -3   28.10    5.80
   7   9   3   22.90    4.90
   7   9   3   35.00    9.30
  -8  -9  -3  300.87   22.40
  -8  -9  -3  314.37   21.50
  -8  -9  -3  260.77   17.80
   8   9   3  295.37   18.20
   8   9   3  285.67   22.60
  -9  -9  -3   87.49   12.80
  -9  -9  -3  115.09   13.10
  -9  -9  -3  106.09   14.20
  -9  -9  -3   91.19   10.30
   9   9   3  100.39   10.50
   9   9   3   98.29   13.30
   9   9   3  109.89   12.10
 -10  -9  -3   90.99   13.00
 -10  -9  -3   90.49   14.20
 -10  -9  -3  121.49   11.40
 -10  -9  -3  129.69   14.70
  10   9   3  131.49   12.90
  10   9   3  121.99   13.20
  10   9   3  127.39   15.90
 -11  -9  -3   -6.70    5.40
 -11  -9  -3  -12.70    9.40
 -11  -9  -3   -0.50   10.00
 -11  -9  -3    7.10   10.40
  11   9   3    2.00    9.70
  11   9   3    2.00   11.50
  11   9   3    5.40    7.10
 -12  -9  -3   47.90   14.60
 -12  -9  -3   77.69   12.60
  12   9   3   59.29   14.50
  12   9   3   74.99   15.10
  12   9   3   85.09   10.50
 -13  -9  -3   34.80   11.10
 -13  -9  -3   36.20   16.10
  13   9   3   54.09   10.70
  13   9   3   52.89   15.10
  13   9   3   41.40   14.80
 -14  -9  -3  289.97   31.90
  14   9   3  248.28   21.60
  14   9   3  204.18   24.50
 -15  -9  -3   59.49   20.40
  15   9   3   11.80   21.40
  15   9   3   40.10   12.70
  10 -10  -3   11.30   12.30
 -10  10   3  -31.10   17.60
   9 -10  -3   17.60   17.30
   9 -10  -3    0.60   10.30
  -9  10   3  -22.70   15.70
   8 -10  -3   16.50    9.40
   8 -10  -3   -7.70   13.90
   8 -10  -3    9.10   10.00
  -8  10   3  -10.60   13.00
   7 -10  -3   41.30    9.80
   7 -10  -3   47.70   13.60
   7 -10  -3   20.10    9.10
  -7  10   3   33.40   12.40
   6 -10  -3   41.40   11.90
   6 -10  -3   55.59    9.90
   6 -10  -3   49.50    9.30
  -6  10   3   51.99   12.00
   5 -10  -3   52.69    8.70
   5 -10  -3   41.20   10.00
   5 -10  -3   50.79    8.40
  -5  10   3   46.00   10.80
   4 -10  -3  222.48   16.50
   4 -10  -3  186.98   17.60
   4 -10  -3  224.48   16.60
  -4  10   3  231.78   19.90
   3 -10  -3  428.76   25.10
   3 -10  -3  413.26   24.80
   3 -10  -3  405.36   24.70
   2 -10  -3    9.00    5.10
   2 -10  -3    5.80    5.30
   2 -10  -3    1.50    5.30
  -2  10   3    7.30    7.20
   1 -10  -3   -1.90    3.90
   1 -10  -3    4.70    5.10
   1 -10  -3    3.30    4.70
  -1  10   3   -8.80    3.10
  -1  10   3    3.80    7.20
   0 -10  -3  420.66   24.20
   0 -10  -3  369.46   21.40
   0 -10  -3  393.96   20.30
   0  10   3  379.96   25.30
   0  10   3  381.06   21.60
  -1 -10  -3  229.48   16.90
  -1 -10  -3  246.68   15.20
   1  10   3  202.48   18.30
   1  10   3  225.08   15.20
  -2 -10  -3  979.10   48.30
  -2 -10  -3  898.41   49.30
   2  10   3  898.51   48.00
   2  10   3  913.51   49.99
  -3 -10  -3  238.68   17.50
  -3 -10  -3  233.48   17.10
  -3 -10  -3  213.58   16.50
   3  10   3  227.58   16.50
  -4 -10  -3   21.60    6.40
  -4 -10  -3    9.90    6.70
  -4 -10  -3   15.60    6.70
   4  10   3    8.40    6.60
  -5 -10  -3  115.49   11.70
  -5 -10  -3  124.39   13.70
  -5 -10  -3  112.59   13.60
  -6 -10  -3    3.00    5.60
  -6 -10  -3    3.00    7.00
  -6 -10  -3   -1.30    6.20
   6  10   3    4.90    8.00
  -7 -10  -3  250.57   19.40
  -7 -10  -3  218.88   15.80
  -7 -10  -3  208.28   19.10
   7  10   3  223.08   13.30
   7  10   3  244.88   20.70
  -8 -10  -3   39.60    6.90
  -8 -10  -3   37.40   10.50
  -8 -10  -3   38.20    9.80
   8  10   3   58.99   11.40
   8  10   3   35.30    6.20
  -9 -10  -3    0.10    5.80
  -9 -10  -3    0.40   10.10
  -9 -10  -3   15.00   10.00
  -9 -10  -3   11.20    9.30
   9  10   3   17.20   10.60
   9  10   3    5.50    6.70
 -10 -10  -3   27.20   12.40
 -10 -10  -3   17.80    6.10
 -10 -10  -3   21.20   12.20
 -10 -10  -3   20.30    9.50
  10  10   3   11.10    8.10
  10  10   3    4.50   10.90
 -11 -10  -3   37.20    7.30
 -11 -10  -3   41.40   14.30
 -11 -10  -3   18.20   13.10
 -11 -10  -3   37.70   12.10
  11  10   3   28.90   10.60
  11  10   3   57.49   14.80
  11  10   3   25.10    9.30
 -12 -10  -3   11.10   14.00
 -12 -10  -3    3.70   11.20
 -12 -10  -3    0.80   10.10
  12  10   3   22.10   12.50
  12  10   3    2.10   11.60
  12  10   3    8.50    9.30
 -13 -10  -3   52.29   18.20
 -13 -10  -3   37.60   13.70
  13  10   3   27.30   11.20
  13  10   3   49.50   16.00
 -14 -10  -3  102.29   17.10
 -14 -10  -3   86.29   22.40
  14  10   3   80.09   13.80
  14  10   3   96.89   20.20
 -15 -10  -3  114.69   19.80
 -15 -10  -3  123.69   24.80
  15  10   3  133.39   16.10
  15  10   3  143.99   25.10
   9 -11  -3   47.50   14.40
   9 -11  -3   21.70   17.90
  -9  11   3   66.49   19.90
   8 -11  -3   13.50   16.50
   8 -11  -3    7.20   10.20
   8 -11  -3   -0.60   11.40
  -8  11   3  -13.40   15.40
   7 -11  -3   30.00   10.10
   7 -11  -3   18.90   14.30
   7 -11  -3   12.40   10.60
  -7  11   3   16.70   13.40
   6 -11  -3   54.89   10.00
   6 -11  -3   49.50    9.80
   6 -11  -3   60.29   13.10
  -6  11   3   33.50   13.70
   5 -11  -3  186.08   17.50
   5 -11  -3  220.08   17.90
   5 -11  -3  172.98   19.70
  -5  11   3  198.58   22.90
   4 -11  -3   12.20    7.10
   4 -11  -3   -1.50    6.60
   4 -11  -3    1.70    7.90
  -4  11   3   -4.10    9.60
   3 -11  -3  242.58   18.00
   3 -11  -3  211.68   17.10
   3 -11  -3  216.08   16.90
  -3  11   3  237.98   21.10
   2 -11  -3   33.60    7.80
   2 -11  -3   25.40    7.50
   2 -11  -3   22.20    6.30
  -2  11   3   36.50    9.60
   1 -11  -3    4.60    4.70
   1 -11  -3    8.80    5.50
   1 -11  -3    4.70    6.80
  -1  11   3   -3.30    8.50
  -1  11   3   10.10    3.70
   0 -11  -3   33.80    5.70
   0 -11  -3   27.00    3.70
   0 -11  -3   23.90    7.00
   0  11   3   11.60    5.30
   0  11   3   25.60    9.00
  -1 -11  -3  110.39   11.20
  -1 -11  -3  112.79   13.70
   1  11   3  112.89   12.80
   1  11   3  103.59   10.90
  -2 -11  -3  188.68   15.70
  -2 -11  -3  203.48   17.30
   2  11   3  222.78   15.60
  -3 -11  -3   20.90    7.70
  -3 -11  -3    9.30    6.90
  -3 -11  -3   23.60    7.70
   3  11   3   14.60    7.10
  -4 -11  -3    1.60    7.30
  -4 -11  -3    5.20    7.20
  -4 -11  -3    4.10    6.20
   4  11   3    3.50    7.80
  -5 -11  -3   94.99   11.70
  -5 -11  -3  105.69   12.20
  -5 -11  -3   98.69   11.70
   5  11   3   88.49   11.10
  -6 -11  -3   93.59   11.90
  -6 -11  -3  131.69   15.30
  -6 -11  -3  131.49   12.60
   6  11   3   88.29   13.80
  -7 -11  -3    5.70    6.10
  -7 -11  -3   22.20    8.90
  -7 -11  -3   -0.90    7.90
   7  11   3    8.00    9.80
  -8 -11  -3    0.00    9.70
  -8 -11  -3   -4.50    5.80
  -8 -11  -3   14.90   10.00
   8  11   3   -4.20   10.00
   8  11   3   -4.10    4.20
  -9 -11  -3   26.30   11.60
  -9 -11  -3   40.30    7.30
  -9 -11  -3   42.70   11.90
   9  11   3    7.00   11.80
[truncated: 1,626,442 more chars]
