# Supplementary material for: Bis(1-methyl­imidazole)[meso-α,α,α,α-tetra­kis(o-nicotinamido­phen­yl)porphinato]iron(II)–1-methyl­imidazole–tetra­hydro­furan (1/1/1.5)
Source: IUCrdata. 2021 May 25;6(Pt 5):0. doi: 10.1107/S2414314621005319 (PMC9462339; doi:10.1107/S2414314621005319)
Supplement: Supplementary file 2 [file x-06-00000-Isup2.hkl]

data_I                                                                          
_shelx_title ' FYY20190529_1_a.res in P-1 New: P-1'                             
_shelx_refln_list_code          4                                               
_shelx_F_calc_maximum      210.83                                               
_exptl_crystal_F_000      1572.00                                               
_reflns_d_resolution_high  0.7886                                               
                                                                                
loop_                                                                           
 _space_group_symop_operation_xyz                                               
 'x, y, z'                                                                      
 '-x, -y, -z'                                                                   
                                                                                
_cell_length_a    13.0880                                                       
_cell_length_b    13.8413                                                       
_cell_length_c    22.7710                                                       
_cell_angle_alpha  75.588                                                       
_cell_angle_beta   76.138                                                       
_cell_angle_gamma  74.316                                                       
                                                                                
_shelx_F_squared_multiplier     1.000                                           
                                                                                
loop_                                                                           
 _refln_index_h                                                                 
 _refln_index_k                                                                 
 _refln_index_l                                                                 
 _refln_F_squared_calc                                                          
 _refln_F_squared_meas                                                          
 _refln_F_squared_sigma                                                         
 _refln_observed_status                                                         
   2   0   0       9274.12       5484.12       120.36 o                         
   3   0   0       8828.64       7976.55       182.23 o                         
   4   0   0        532.15        500.43        28.88 o                         
   5   0   0        885.30       1188.82        30.33 o                         
   6   0   0       6233.26       6089.04       136.65 o                         
   7   0   0        925.87        644.13        22.14 o                         
   8   0   0         83.90         55.38         9.01 o                         
   9   0   0         31.76         30.12        13.71 o                         
  10   0   0        907.21        993.75        28.81 o                         
  11   0   0        441.36        475.51        21.49 o                         
  12   0   0         71.66         69.37        19.27 o                         
  13   0   0        323.86        301.30        23.14 o                         
  14   0   0        451.56        494.95        36.68 o                         
  15   0   0         29.11         30.15        48.64 o                         
 -15   1   0         14.38         22.06        32.75 o                         
 -14   1   0          0.31        -23.44        23.44 o                         
 -13   1   0        159.23        120.87        25.78 o                         
 -12   1   0        363.02        304.05        19.21 o                         
 -11   1   0         15.16         63.82        14.50 o                         
 -10   1   0         53.41         54.67        11.93 o                         
  -9   1   0        686.69        642.93        25.35 o                         
  -8   1   0        198.08        204.81        13.77 o                         
  -7   1   0        436.44        434.98        16.13 o                         
  -6   1   0         21.95          9.17         5.94 o                         
  -5   1   0        128.10        173.58        11.70 o                         
  -4   1   0      14279.42      14635.06       394.45 o                         
  -3   1   0        670.65       1187.81        36.36 o                         
  -2   1   0        401.02        238.07         8.87 o                         
   2   1   0       2571.79       6299.20       144.21 o                         
   3   1   0       3637.88       6232.92       125.33 o                         
   4   1   0        871.49       1337.30        32.35 o                         
   5   1   0        150.04        300.07        17.72 o                         
   6   1   0         25.67        -10.00        10.00 o                         
   7   1   0       2650.71       2881.28        62.10 o                         
   8   1   0        565.82        437.42        20.03 o                         
   9   1   0        109.30        105.43        11.63 o                         
  10   1   0        509.99        497.58        21.96 o                         
  11   1   0        147.97        194.66        16.75 o                         
  12   1   0        317.29        414.31        31.67 o                         
  13   1   0       1825.02       1849.57        80.16 o                         
  14   1   0       1284.21       1240.49        62.93 o                         
  15   1   0        154.80        193.75        31.54 o                         
 -15   2   0         28.96         30.27        33.91 o                         
 -14   2   0        197.62        276.30        31.86 o                         
 -13   2   0        733.86        717.27        50.98 o                         
 -12   2   0       1031.28       1117.76        35.40 o                         
 -11   2   0         90.90        124.85        14.17 o                         
 -10   2   0       1365.97       1186.19        34.37 o                         
  -9   2   0         96.31        144.75        12.23 o                         
  -8   2   0       1062.15        993.56        27.11 o                         
  -7   2   0       4419.19       4391.63        91.58 o                         
  -6   2   0          0.48         -1.80         6.64 o                         
  -5   2   0       3262.37       3843.01        79.21 o                         
  -4   2   0       3623.76       4073.31        83.06 o                         
  -3   2   0      13603.32      13275.40       264.48 o                         
  -2   2   0       1423.52       2719.40        60.29 o                         
  -1   2   0       1637.02       1660.98        41.89 o                         
   0   2   0        532.70        666.15        17.63 o                         
   1   2   0        690.96        691.88        18.11 o                         
   2   2   0        837.05        783.87        26.32 o                         
   3   2   0       3941.34       5803.13       116.81 o                         
   4   2   0       7833.06       7295.12       147.02 o                         
   5   2   0          2.38          9.89         5.19 o                         
   6   2   0       1715.14       1914.11        55.69 o                         
   7   2   0        105.08         58.13         8.50 o                         
   8   2   0       1602.42       1425.49        35.46 o                         
   9   2   0        311.15        310.01        15.93 o                         
  10   2   0         88.12         65.41        12.72 o                         
  11   2   0        998.65       1128.74        36.73 o                         
  12   2   0        113.37        135.53        26.19 o                         
  13   2   0         91.90         98.66        20.17 o                         
  14   2   0         43.70         32.82        26.12 o                         
  15   2   0       1024.78        928.44        94.18 o                         
  16   2   0        139.49        100.47        64.89 o                         
 -14   3   0        110.86        100.45        30.91 o                         
 -13   3   0        125.34        140.11        27.62 o                         
 -12   3   0        117.41        140.32        20.71 o                         
 -11   3   0          1.08         32.47        15.16 o                         
 -10   3   0         45.32         20.53        12.27 o                         
  -9   3   0         18.20         38.12        10.49 o                         
  -8   3   0         19.07         14.25         8.60 o                         
  -7   3   0       1933.22       1977.41        48.73 o                         
  -6   3   0        410.49        480.01        15.18 o                         
  -5   3   0       3572.52       3321.66        69.08 o                         
  -4   3   0       1301.17       1251.16        27.15 o                         
  -3   3   0        135.17        157.95         9.76 o                         
  -2   3   0       1139.84        791.92        22.02 o                         
  -1   3   0      11126.06       9539.31       273.25 o                         
   0   3   0      14915.69      11727.19       286.59 o                         
   1   3   0      26926.47      27286.41       768.01 o                         
   2   3   0       6671.69       6417.08       141.16 o                         
   4   3   0        352.30        579.28        16.31 o                         
   5   3   0        763.20        574.61        26.08 o                         
   6   3   0       3806.67       3554.07        81.96 o                         
   7   3   0       3502.81       3693.40        84.10 o                         
   8   3   0        712.98        778.56        24.11 o                         
   9   3   0         11.66         31.47        11.46 o                         
  10   3   0         84.43         75.87        13.16 o                         
  11   3   0         12.34        -13.67        13.67 o                         
  12   3   0        123.25        112.81        17.46 o                         
  13   3   0       1317.95       1417.98        46.83 o                         
  14   3   0          9.28         55.60        24.12 o                         
  15   3   0          0.17        -18.22        34.25 o                         
  16   3   0        315.35        257.38        78.05 o                         
 -14   4   0          0.12         -7.52        36.03 o                         
 -13   4   0         23.81         17.21        30.94 o                         
 -12   4   0         90.45         75.16        21.15 o                         
 -11   4   0          8.44        -16.32        16.32 o                         
 -10   4   0        156.17        117.41        15.85 o                         
  -9   4   0        528.49        528.36        42.33 o                         
  -8   4   0          5.85         -7.04        12.82 o                         
  -7   4   0         76.58         60.17         9.51 o                         
  -6   4   0       3534.84       3490.82        80.59 o                         
  -5   4   0         69.68         53.94         7.30 o                         
  -4   4   0        276.18        257.98        12.13 o                         
  -3   4   0        782.08        669.88        20.71 o                         
  -2   4   0         55.11        149.99         9.41 o                         
  -1   4   0         17.09        116.48         5.54 o                         
   0   4   0        586.73        735.71        21.22 o                         
   1   4   0        613.22        367.07        12.28 o                         
   2   4   0       5735.92       6286.21       126.55 o                         
   3   4   0       5489.90       5040.03       111.85 o                         
   4   4   0        347.86        276.54        10.67 o                         
   5   4   0        276.46        285.01        12.65 o                         
   6   4   0        387.47        391.40        19.52 o                         
   7   4   0       4012.61       4477.54       102.93 o                         
   8   4   0       1190.12       1205.16        34.98 o                         
   9   4   0        694.13        580.52        25.05 o                         
  10   4   0        101.38         64.95        15.09 o                         
  11   4   0       2523.12       2550.81        67.51 o                         
  12   4   0        151.95        141.90        19.35 o                         
  13   4   0        785.71        698.49        35.81 o                         
  14   4   0         24.91         46.41        26.35 o                         
  15   4   0         54.19        155.95        45.89 o                         
  16   4   0         30.56         10.83        44.95 o                         
 -13   5   0        184.44        159.55        35.27 o                         
 -12   5   0        523.14        426.22        42.71 o                         
 -11   5   0         31.71         -5.72        23.53 o                         
 -10   5   0        122.97         99.59        21.15 o                         
  -9   5   0          1.70         -9.18        15.66 o                         
  -8   5   0         94.73        108.70        16.36 o                         
  -7   5   0       1806.31       1924.38        65.47 o                         
  -6   5   0        974.13       1287.81        39.94 o                         
  -5   5   0        583.51        810.89        24.72 o                         
  -4   5   0        435.59        395.78        15.48 o                         
  -3   5   0       3739.73       3354.78        98.86 o                         
  -2   5   0       1046.78       1321.48        49.26 o                         
  -1   5   0       3143.38       3318.74        74.67 o                         
   0   5   0          4.35         74.98        13.51 o                         
   1   5   0        979.49        583.92        17.85 o                         
   2   5   0      11756.93      10815.84       265.99 o                         
   3   5   0         13.06         19.39         4.40 o                         
   4   5   0        887.68        879.13        26.58 o                         
   5   5   0       1316.51       1244.00        35.97 o                         
   6   5   0        493.98        484.49        15.78 o                         
   7   5   0        885.11       1100.68        31.81 o                         
   8   5   0        126.46        115.30        13.44 o                         
   9   5   0         24.33          8.22        11.15 o                         
  10   5   0        765.57        687.24        29.87 o                         
  11   5   0          1.12          2.85        14.96 o                         
  12   5   0        177.75        191.56        20.78 o                         
  13   5   0        118.62         97.64        21.39 o                         
  14   5   0         12.26        -25.39        28.07 o                         
  15   5   0        400.71        416.35        48.79 o                         
  16   5   0         55.25         28.64        45.85 o                         
 -13   6   0         91.01         97.99        37.94 o                         
 -12   6   0        499.96        357.24        44.42 o                         
 -11   6   0        690.89        618.13        54.82 o                         
 -10   6   0          4.34        -20.35        20.35 o                         
  -9   6   0         33.21         48.39        20.35 o                         
  -8   6   0         13.01         20.86        15.12 o                         
  -7   6   0       1842.69       1881.87        50.17 o                         
  -6   6   0       2221.20       2331.01        58.02 o                         
  -5   6   0       1134.14       1512.90        39.91 o                         
  -4   6   0         11.63         70.90         9.66 o                         
  -3   6   0        142.58        152.76        12.09 o                         
  -2   6   0        306.34        411.56        20.31 o                         
  -1   6   0       3211.28       3140.52        80.51 o                         
   0   6   0       3617.13       3352.04        85.57 o                         
   1   6   0       1627.84       2316.79        59.91 o                         
   2   6   0         53.17         48.78         6.28 o                         
   3   6   0       4275.06       4481.14       101.20 o                         
   4   6   0       1099.30        998.22        29.88 o                         
   5   6   0       8210.37       8444.25       209.80 o                         
   6   6   0          3.02         -6.33         6.33 o                         
   7   6   0        605.39        674.22        20.87 o                         
   8   6   0        278.16        406.91        19.18 o                         
   9   6   0        473.51        507.63        26.51 o                         
  10   6   0        197.57        152.52        16.03 o                         
  11   6   0         93.53         55.44        15.92 o                         
  12   6   0         67.88         84.58        19.40 o                         
  13   6   0        152.08        189.11        32.33 o                         
  14   6   0         46.29         82.47        27.52 o                         
  15   6   0        148.04         58.21        43.38 o                         
 -12   7   0         43.88         29.60        41.97 o                         
 -11   7   0         54.97         44.50        30.38 o                         
 -10   7   0        308.44        273.65        27.49 o                         
  -9   7   0          4.12        -12.43        19.57 o                         
  -8   7   0         11.72        -14.07        17.79 o                         
  -7   7   0         42.58         10.21        13.64 o                         
  -6   7   0       1439.12       1404.07        40.55 o                         
  -5   7   0        255.37        233.71        15.79 o                         
  -4   7   0        404.41        375.79        19.86 o                         
  -3   7   0        216.38        275.89        16.39 o                         
  -2   7   0        795.41        674.97        22.20 o                         
  -1   7   0        858.77        682.62        28.36 o                         
   0   7   0         17.77         98.96        19.62 o                         
   1   7   0       3465.89       3043.93        77.99 o                         
   2   7   0        985.90        809.55        31.86 o                         
   3   7   0       3968.72       4071.54       104.89 o                         
   4   7   0         71.07        141.43        15.76 o                         
   5   7   0       2160.15       2229.66        60.10 o                         
   6   7   0       2484.86       2607.81        70.18 o                         
   7   7   0       1307.91       1228.84        32.44 o                         
   8   7   0        604.94        663.39        22.75 o                         
   9   7   0        646.04        701.94        29.03 o                         
  10   7   0          0.81          9.22        13.65 o                         
  11   7   0        393.87        451.96        28.39 o                         
  12   7   0        145.87        209.47        22.16 o                         
  13   7   0        494.40        526.28        32.50 o                         
  14   7   0        376.79        367.50        38.10 o                         
  15   7   0         85.99         70.96        56.45 o                         
 -12   8   0         22.76         14.59        64.73 o                         
 -11   8   0         25.85         41.64        41.43 o                         
 -10   8   0         17.38         -7.04        32.65 o                         
  -9   8   0          4.06         -8.20        23.43 o                         
  -8   8   0        360.52        416.32        27.14 o                         
  -7   8   0        128.22        137.64        18.63 o                         
  -6   8   0         10.38         23.66        15.70 o                         
  -5   8   0         39.63         71.26        15.60 o                         
  -4   8   0       1160.91        984.52        34.48 o                         
  -3   8   0       1638.53       1415.27        43.12 o                         
  -2   8   0         86.23         80.56         7.66 o                         
  -1   8   0        115.48        111.79         9.15 o                         
   0   8   0        865.63        707.94        24.94 o                         
   1   8   0        444.47        531.24        24.76 o                         
   2   8   0          2.30          5.44        10.33 o                         
   3   8   0        604.92        570.81        24.18 o                         
   4   8   0          8.39         14.07         9.14 o                         
   5   8   0          0.74          4.56         7.69 o                         
   6   8   0         68.93        113.49        11.82 o                         
   7   8   0          3.87         -9.97         9.97 o                         
   8   8   0       2121.42       1969.65        57.00 o                         
   9   8   0         54.66         67.63        14.34 o                         
  10   8   0        147.47        128.66        20.23 o                         
  11   8   0         63.67         81.81        17.87 o                         
  12   8   0          5.16         29.87        20.03 o                         
  13   8   0        377.50        400.39        28.63 o                         
  14   8   0        379.84        393.84        47.11 o                         
  15   8   0        696.70        762.60        65.18 o                         
 -11   9   0         33.47         79.88        43.77 o                         
 -10   9   0          1.81         31.04        33.34 o                         
  -9   9   0        510.42        411.24        51.30 o                         
  -8   9   0          6.82          9.67        23.05 o                         
  -7   9   0        302.75        328.74        38.59 o                         
  -6   9   0        491.52        635.17        37.07 o                         
  -5   9   0         69.63         84.30        16.66 o                         
  -4   9   0          4.89         22.26        13.37 o                         
  -3   9   0        643.11        728.32        30.47 o                         
  -2   9   0       1787.17       1639.58        42.24 o                         
  -1   9   0        474.64        399.60        21.60 o                         
   0   9   0        536.30        490.53        33.29 o                         
   1   9   0         20.27         -5.54         5.54 o                         
   2   9   0          8.25         28.61        15.17 o                         
   3   9   0       1662.41       1954.35        56.56 o                         
   4   9   0       3169.09       3134.83        84.69 o                         
   5   9   0       1129.97       1056.43        32.22 o                         
   6   9   0       1155.46       1112.51        33.25 o                         
   7   9   0         90.53        178.99        13.84 o                         
   8   9   0          2.94        -10.75        10.75 o                         
   9   9   0        432.20        432.41        21.71 o                         
  10   9   0       1958.29       1941.49        65.70 o                         
  11   9   0         11.57         25.12        24.32 o                         
  12   9   0        493.80        459.26        29.31 o                         
  13   9   0         78.02         82.85        32.46 o                         
  14   9   0          3.30          2.67        41.21 o                         
  15   9   0        147.13        170.39        57.65 o                         
 -10  10   0         76.40         63.93        52.09 o                         
  -9  10   0         40.23         41.26        33.74 o                         
  -8  10   0          5.85          8.83        22.71 o                         
  -7  10   0        361.44        360.63        31.87 o                         
  -6  10   0        299.60        219.36        23.80 o                         
  -5  10   0         85.62        124.93        18.38 o                         
  -4  10   0        592.56        627.00        30.94 o                         
  -3  10   0         31.28         50.30        14.71 o                         
  -2  10   0          8.30         -0.98        12.52 o                         
  -1  10   0        157.31        151.80        12.27 o                         
   0  10   0       1513.21       1490.59        72.97 o                         
   1  10   0       2219.85       1998.83        66.23 o                         
   2  10   0         33.83         64.10        14.96 o                         
   3  10   0       2668.30       2787.26        77.49 o                         
   4  10   0          6.53         47.90        13.61 o                         
   5  10   0        615.10        753.53        32.93 o                         
   6  10   0        777.98        837.73        30.80 o                         
   7  10   0       1475.72       1464.82        42.37 o                         
   8  10   0        134.54        130.88        14.39 o                         
   9  10   0          3.46         -9.15        12.29 o                         
  10  10   0        195.07        149.36        29.32 o                         
  11  10   0        492.74        468.82        41.61 o                         
  12  10   0        109.33         58.82        42.12 o                         
  13  10   0        185.67        245.96        54.35 o                         
  14  10   0         15.88         84.73        59.78 o                         
  -9  11   0         18.10         23.14        65.66 o                         
  -8  11   0        125.25        121.72        29.09 o                         
  -7  11   0        151.17        156.98        26.21 o                         
  -6  11   0         60.88          8.32        21.46 o                         
  -5  11   0        220.28        192.80        21.91 o                         
  -4  11   0         45.81         58.70        18.08 o                         
  -3  11   0         66.51         60.12        16.16 o                         
  -2  11   0        204.32        149.34        17.11 o                         
  -1  11   0          2.34         11.44        11.75 o                         
   0  11   0         32.28         18.61        16.78 o                         
   1  11   0         47.03         44.77        15.47 o                         
   2  11   0         49.57         21.54        16.56 o                         
   3  11   0       3135.31       3323.44        91.43 o                         
   4  11   0         52.39         77.73        16.69 o                         
   5  11   0         61.45         81.85        17.48 o                         
   6  11   0        340.61        362.59        24.06 o                         
   7  11   0         34.62         12.53        11.25 o                         
   8  11   0        122.20        118.40        14.84 o                         
   9  11   0         74.33         67.10        14.11 o                         
  10  11   0         26.54         44.61        22.56 o                         
  11  11   0          7.48        -33.79        33.79 o                         
  12  11   0          2.77        -31.94        49.00 o                         
  13  11   0          1.65         29.90        51.00 o                         
  14  11   0          1.05        -59.02        59.02 o                         
  -8  12   0         44.11         30.06        51.40 o                         
  -7  12   0        775.00        865.83        48.74 o                         
  -6  12   0        317.26        292.92        47.00 o                         
  -5  12   0          0.15         18.24        21.66 o                         
  -4  12   0         38.28         33.87        30.77 o                         
  -3  12   0        263.60        207.29        21.45 o                         
  -2  12   0        291.40        330.59        25.06 o                         
  -1  12   0        848.70        794.76        32.04 o                         
   0  12   0       3694.18       3313.10       111.80 o                         
   1  12   0         30.31        172.19        26.50 o                         
   2  12   0        139.83        126.02        20.26 o                         
   3  12   0        790.62        771.31        73.15 o                         
   4  12   0        256.77        298.10        34.98 o                         
   5  12   0        138.69        140.07        20.85 o                         
   6  12   0          7.19          5.04        22.02 o                         
   7  12   0          1.08          9.96        18.41 o                         
   8  12   0          3.90         44.05        13.83 o                         
   9  12   0         64.96        111.06        24.10 o                         
  10  12   0        605.90        573.75        43.84 o                         
  11  12   0        623.77        670.73        51.28 o                         
  12  12   0        438.21        417.02        62.54 o                         
  13  12   0         93.39         52.50        42.40 o                         
  -7  13   0         60.93         54.46        32.36 o                         
  -6  13   0        212.65        240.63        33.91 o                         
  -5  13   0        428.98        378.53        34.32 o                         
  -4  13   0        542.71        488.26        37.74 o                         
  -3  13   0        105.85        156.62        24.59 o                         
  -2  13   0         40.01         84.90        21.52 o                         
  -1  13   0       1142.78       1186.48        41.04 o                         
   0  13   0        351.68        359.17        34.72 o                         
   1  13   0        571.17        458.56        80.90 o                         
   2  13   0        403.03        437.99        40.73 o                         
   3  13   0        612.15        549.87        39.92 o                         
   4  13   0         49.02         89.57        22.02 o                         
   5  13   0        192.40        156.20        31.09 o                         
   6  13   0        218.24        249.35        25.91 o                         
   7  13   0         58.75         68.97        22.97 o                         
   8  13   0         58.70         27.15        21.45 o                         
   9  13   0          0.95        -14.60        14.60 o                         
  10  13   0          5.34         11.38        16.57 o                         
  11  13   0         64.96         54.59        33.24 o                         
  12  13   0        394.95        446.34        68.91 o                         
  -5  14   0         88.82        130.30        35.61 o                         
  -4  14   0        501.12        412.50        69.77 o                         
  -3  14   0        140.08        135.98        27.09 o                         
  -2  14   0         60.15         45.80        24.86 o                         
  -1  14   0         52.43         24.55        16.67 o                         
   0  14   0         54.72         71.41        25.40 o                         
   1  14   0        125.71        214.52        34.62 o                         
   2  14   0       1592.28       1619.72        85.55 o                         
   3  14   0        308.22        236.57        38.97 o                         
   4  14   0       1035.39       1023.36        50.41 o                         
   5  14   0          9.97         67.55        33.20 o                         
   6  14   0        859.82        832.22        78.13 o                         
   7  14   0        737.76        557.61        36.65 o                         
   8  14   0        289.44        297.47        49.83 o                         
   9  14   0        133.96        158.08        38.90 o                         
  10  14   0        100.01        120.11        21.83 o                         
  11  14   0         51.14         68.01        28.87 o                         
  -4  15   0          0.19         10.84        39.11 o                         
  -3  15   0        263.91        276.41        31.62 o                         
  -2  15   0        180.85        143.47        19.52 o                         
  -1  15   0        252.76        292.25        41.22 o                         
   0  15   0         68.54        180.68        29.38 o                         
   1  15   0        168.47        250.56        31.27 o                         
   2  15   0        418.91        654.89        75.41 o                         
   3  15   0        263.18        394.99        62.90 o                         
   4  15   0        338.77        371.35        38.35 o                         
   5  15   0         40.62         26.42        28.07 o                         
   6  15   0        216.42        263.99        40.85 o                         
   7  15   0         17.29         28.93        31.09 o                         
   8  15   0          3.69        -10.49        31.30 o                         
   9  15   0        157.08        181.66        29.81 o                         
  10  15   0        230.25        187.87        62.55 o                         
  -1  16   0          1.02         12.38        65.61 o                         
   0  16   0        432.42        454.72        51.18 o                         
   1  16   0         69.35        105.14        32.18 o                         
   2  16   0         86.86         49.79        39.97 o                         
   3  16   0         70.90         83.13        57.26 o                         
   4  16   0          7.72          0.23        39.00 o                         
   5  16   0         26.65          9.01        38.94 o                         
   6  16   0          5.04        -29.24        40.51 o                         
   7  16   0          4.77         31.65        50.57 o                         
   8  16   0         14.93         -9.12        39.04 o                         
  -8 -16   1         76.27        109.90        61.81 o                         
  -7 -16   1         65.77         45.61        39.08 o                         
  -6 -16   1          9.14        -17.84        39.89 o                         
  -5 -16   1        158.33         96.29        71.02 o                         
  -4 -16   1        182.64        153.13        52.99 o                         
  -3 -16   1        407.90        380.44        78.89 o                         
  -2 -16   1          1.09          6.55        38.75 o                         
  -1 -16   1        118.65        137.24        43.69 o                         
   0 -16   1        126.48         58.28        31.90 o                         
   1 -16   1         57.51         49.69        42.48 o                         
 -10 -15   1          1.42         49.00        59.15 o                         
  -9 -15   1         82.13         65.30        20.77 o                         
  -8 -15   1        188.26        139.45        30.40 o                         
  -7 -15   1        326.55        351.86        33.14 o                         
  -6 -15   1         80.12        181.95        31.58 o                         
  -5 -15   1         18.16         17.34        36.40 o                         
  -4 -15   1        184.10        135.39        40.62 o                         
  -3 -15   1        882.24        940.26        86.79 o                         
  -2 -15   1       2570.78       3128.31       196.05 o                         
  -1 -15   1       2436.59       2620.69        95.59 o                         
   0 -15   1        807.33        950.90        54.76 o                         
   1 -15   1         78.29         47.33        35.56 o                         
   2 -15   1         36.17         10.84        24.35 o                         
   3 -15   1        420.08        390.27        35.20 o                         
 -11 -14   1        240.06        282.37        38.86 o                         
 -10 -14   1         39.47         19.80        52.89 o                         
  -9 -14   1         54.84         73.54        19.73 o                         
  -8 -14   1          3.84        -22.40        22.40 o                         
  -7 -14   1        347.32        281.83        29.94 o                         
  -6 -14   1        980.22        921.82        71.90 o                         
  -5 -14   1        453.56        391.26        31.72 o                         
  -4 -14   1         79.31         72.34        32.07 o                         
  -3 -14   1         45.53         72.37        36.43 o                         
  -2 -14   1         29.98         52.61        33.44 o                         
  -1 -14   1        188.21        277.83        41.44 o                         
   0 -14   1         39.84          9.71        25.93 o                         
   1 -14   1        339.14        329.98        18.38 o                         
   2 -14   1          9.37         -3.59        34.24 o                         
   3 -14   1         14.04         47.24        27.18 o                         
   4 -14   1         43.13         43.17        34.68 o                         
   5 -14   1         75.22         73.14        32.55 o                         
 -12 -13   1        183.93        143.45        40.49 o                         
 -11 -13   1          1.76         34.95        33.38 o                         
 -10 -13   1        307.14        400.18        49.94 o                         
  -9 -13   1        415.03        408.83        45.20 o                         
  -8 -13   1        223.00        210.49        23.43 o                         
  -7 -13   1          1.39          5.33        22.63 o                         
  -6 -13   1         77.96        127.07        23.02 o                         
  -5 -13   1        228.48        245.49        25.17 o                         
  -4 -13   1       2434.56       2580.32        78.93 o                         
  -3 -13   1        199.60        249.41        48.81 o                         
  -2 -13   1        672.71        698.02        76.52 o                         
  -1 -13   1         18.89          0.37        26.56 o                         
   0 -13   1        455.06        466.19        32.35 o                         
   1 -13   1        501.68        392.82        20.05 o                         
   2 -13   1        414.43        378.53        38.63 o                         
   3 -13   1        573.17        524.60        34.31 o                         
   4 -13   1          8.89         14.19        28.04 o                         
   5 -13   1         63.98         96.15        32.46 o                         
   6 -13   1        246.43        268.90        33.18 o                         
   7 -13   1         94.06        120.52        33.88 o                         
 -13 -12   1        227.54        199.97        47.84 o                         
 -12 -12   1         33.46         30.88        45.85 o                         
 -11 -12   1         11.50         59.89        34.73 o                         
 -10 -12   1          1.60        -20.13        22.77 o                         
  -9 -12   1          1.30        -17.03        17.03 o                         
  -8 -12   1       1150.03       1108.93        38.45 o                         
  -7 -12   1         25.53         16.15        18.32 o                         
  -6 -12   1         71.74         85.04        19.47 o                         
  -5 -12   1         68.57         97.71        20.23 o                         
  -4 -12   1        449.35        550.51        41.03 o                         
  -3 -12   1       1935.80       2037.66        63.80 o                         
  -2 -12   1       2885.84       3188.29       127.99 o                         
  -1 -12   1       3550.73       3659.52       142.42 o                         
   0 -12   1       1873.12       2225.64       101.09 o                         
   1 -12   1         28.37         10.99        14.10 o                         
   2 -12   1        140.99        160.97        22.63 o                         
   3 -12   1        616.40        582.72        37.05 o                         
   4 -12   1        706.47        707.16        41.15 o                         
   5 -12   1        438.45        395.87        28.14 o                         
   6 -12   1         33.63         -0.98        24.05 o                         
   7 -12   1        259.05        245.70        31.63 o                         
   8 -12   1          0.94         19.90        47.27 o                         
 -14 -11   1         13.96         94.70        64.62 o                         
 -13 -11   1        156.61        151.51        55.47 o                         
 -12 -11   1         33.39         91.22        49.88 o                         
 -11 -11   1          7.98         -1.52        30.97 o                         
 -10 -11   1        342.69        293.22        32.21 o                         
  -9 -11   1         14.15          6.37        19.60 o                         
  -8 -11   1          0.43         10.94        14.87 o                         
  -7 -11   1        159.03        161.12        14.48 o                         
  -6 -11   1         12.23         12.18        15.60 o                         
  -5 -11   1         43.70         -4.34        17.24 o                         
  -4 -11   1         80.28        102.28        17.54 o                         
  -3 -11   1        327.64        360.56        41.01 o                         
  -2 -11   1        878.93        767.15        39.00 o                         
  -1 -11   1        249.35        202.54        26.38 o                         
   0 -11   1          8.00         -8.33         9.11 o                         
   1 -11   1       1366.68       1483.04        45.62 o                         
   2 -11   1        790.45        627.62        35.70 o                         
   3 -11   1          3.77         -9.39        15.72 o                         
   4 -11   1        271.51        224.86        21.03 o                         
   5 -11   1        224.34        207.19        21.63 o                         
   6 -11   1        116.58         78.07        23.53 o                         
   7 -11   1        507.18        577.22        38.12 o                         
   8 -11   1         12.30          1.02        26.11 o                         
   9 -11   1          0.16        -49.59        56.18 o                         
 -14 -10   1        167.52        166.54        64.15 o                         
 -13 -10   1         96.34         12.53        53.06 o                         
 -12 -10   1         20.62         -7.21        30.77 o                         
 -11 -10   1        166.31        126.94        29.16 o                         
 -10 -10   1          1.76         -8.99        22.31 o                         
  -9 -10   1        965.21        920.79        44.18 o                         
  -8 -10   1        788.96        854.47        31.41 o                         
  -7 -10   1        227.13        266.66        17.08 o                         
  -6 -10   1        710.89        785.08        28.10 o                         
  -5 -10   1        571.39        644.34        32.47 o                         
  -4 -10   1        982.24        808.17        38.88 o                         
  -3 -10   1       1406.71       1373.08        52.50 o                         
  -2 -10   1       1593.15       1616.41        57.54 o                         
  -1 -10   1        400.89        431.62        21.73 o                         
   0 -10   1        755.29        667.89        28.96 o                         
   1 -10   1       2103.85       1987.42        56.01 o                         
   2 -10   1         12.59         19.06        13.40 o                         
   3 -10   1          6.32        -13.00        13.00 o                         
   4 -10   1         92.72         57.19        15.98 o                         
   5 -10   1        172.15        135.93        20.89 o                         
   6 -10   1         11.22         -7.84        17.49 o                         
   7 -10   1        610.79        571.48        40.87 o                         
   8 -10   1        204.05        236.86        29.69 o                         
   9 -10   1         61.56          2.51        37.53 o                         
  10 -10   1         50.36         51.55        45.34 o                         
 -15  -9   1        393.28        351.82       109.87 o                         
 -14  -9   1        346.23        351.09        34.59 o                         
 -13  -9   1         99.92        126.94        51.63 o                         
 -12  -9   1        231.16        223.53        43.98 o                         
 -11  -9   1         67.03         98.66        27.17 o                         
 -10  -9   1         30.62         87.74        24.27 o                         
  -9  -9   1       1649.16       1575.67        56.32 o                         
  -8  -9   1        553.69        575.80        27.14 o                         
  -7  -9   1       1805.41       2004.76        58.11 o                         
  -6  -9   1         61.27         74.46        10.70 o                         
  -5  -9   1         38.07         68.28         9.60 o                         
  -4  -9   1         78.03         93.33        13.23 o                         
  -3  -9   1        291.56        277.90        21.03 o                         
  -2  -9   1       3255.65       3120.22        96.61 o                         
  -1  -9   1          8.65          7.10         6.66 o                         
   0  -9   1        623.84        703.07        38.13 o                         
   1  -9   1         51.04         70.79        10.71 o                         
   2  -9   1        595.17        616.80        26.10 o                         
   3  -9   1       1215.12       1335.36        43.24 o                         
   4  -9   1       1414.77       1352.08        44.54 o                         
   5  -9   1         89.96        120.29        17.55 o                         
   6  -9   1        272.72        344.07        24.42 o                         
   7  -9   1          3.24          6.39        17.25 o                         
   8  -9   1        281.42        226.58        28.67 o                         
   9  -9   1        128.83        108.69        42.36 o                         
  10  -9   1        159.83        175.29        38.94 o                         
  11  -9   1         54.23         35.15        83.48 o                         
 -15  -8   1         10.83         52.89        64.73 o                         
 -14  -8   1         64.81         78.86        32.12 o                         
 -13  -8   1        619.68        707.55        45.57 o                         
 -12  -8   1        632.64        558.21        31.60 o                         
 -11  -8   1        341.38        329.34        23.56 o                         
 -10  -8   1        159.27        148.64        16.11 o                         
  -9  -8   1         42.56         48.89        18.81 o                         
  -8  -8   1        566.80        489.71        27.87 o                         
  -7  -8   1       1185.59       1380.07        50.07 o                         
  -6  -8   1        469.83        555.24        23.08 o                         
  -5  -8   1        238.15        243.13        13.14 o                         
  -4  -8   1         46.26         64.93         7.50 o                         
  -3  -8   1        181.27        150.61        11.12 o                         
  -2  -8   1        185.36        175.80        10.52 o                         
  -1  -8   1        216.62        225.32        14.02 o                         
   0  -8   1        375.20        487.17        29.23 o                         
   1  -8   1       2933.89       2908.60        76.76 o                         
   2  -8   1        710.87        821.13        28.08 o                         
   3  -8   1        194.71        185.04        15.66 o                         
   4  -8   1        108.26        137.28        21.38 o                         
   5  -8   1       1221.61       1262.84        42.12 o                         
   6  -8   1        988.88       1011.74        37.94 o                         
   7  -8   1         32.73         30.49        15.68 o                         
   8  -8   1         33.32         11.90        18.86 o                         
   9  -8   1         56.57         15.21        23.36 o                         
  10  -8   1         23.90          3.67        37.37 o                         
  11  -8   1        289.41        377.46        92.43 o                         
  12  -8   1        113.59        104.28        44.31 o                         
 -15  -7   1        322.98        349.83        47.74 o                         
 -14  -7   1          6.94        -34.74        34.74 o                         
 -13  -7   1        370.01        489.10        33.83 o                         
 -12  -7   1        357.70        280.28        22.72 o                         
 -11  -7   1         89.20         89.99        17.66 o                         
 -10  -7   1         23.22          2.23        13.55 o                         
  -9  -7   1        733.88        720.48        29.11 o                         
  -8  -7   1          0.12          3.45        11.00 o                         
  -7  -7   1        244.97        218.49        14.36 o                         
  -6  -7   1        564.91        577.05        22.80 o                         
  -5  -7   1        937.82        856.42        27.96 o                         
  -4  -7   1       2149.32       2139.87        57.42 o                         
  -3  -7   1        443.30        524.77        17.98 o                         
  -2  -7   1       1142.08       1130.08        33.09 o                         
  -1  -7   1        713.95        739.56        23.39 o                         
   0  -7   1         23.41         14.87         7.73 o                         
   1  -7   1       2118.71       2186.70        58.47 o                         
   2  -7   1        252.32        332.22        17.31 o                         
   3  -7   1        554.88        432.05        22.78 o                         
   4  -7   1        434.38        547.76        25.98 o                         
   5  -7   1        862.24        719.42        28.21 o                         
   6  -7   1        272.51        267.90        18.68 o                         
   7  -7   1        345.10        386.62        37.35 o                         
   8  -7   1         91.50         56.00        22.40 o                         
   9  -7   1        198.58        165.26        26.16 o                         
  10  -7   1        274.58        334.06        27.50 o                         
  11  -7   1          1.29         19.40        48.39 o                         
  12  -7   1         10.05        -11.26        34.60 o                         
 -15  -6   1        130.18        100.02        39.53 o                         
 -14  -6   1        134.04        207.91        30.14 o                         
 -13  -6   1         79.68         53.37        21.16 o                         
 -12  -6   1         70.96         77.33        20.64 o                         
 -11  -6   1        216.93        150.87        18.12 o                         
 -10  -6   1        515.86        574.36        25.65 o                         
  -9  -6   1        334.54        291.20        20.27 o                         
  -8  -6   1        699.38        600.02        23.97 o                         
  -7  -6   1       1866.82       2022.61        57.24 o                         
  -6  -6   1         69.75         89.75        10.11 o                         
  -5  -6   1       2371.12       2508.80        59.30 o                         
  -4  -6   1        630.03        610.62        18.52 o                         
  -3  -6   1       4544.20       3554.71        80.51 o                         
  -2  -6   1        131.92        148.59         8.97 o                         
  -1  -6   1       1561.47       1610.41        43.28 o                         
   0  -6   1       1526.55       1630.19        50.66 o                         
   1  -6   1       2661.42       3049.11        79.15 o                         
   2  -6   1      12283.32      12665.97       311.28 o                         
   3  -6   1       3698.00       3583.56       106.12 o                         
   4  -6   1       4426.98       4306.54       126.48 o                         
   5  -6   1        105.50        123.33        11.53 o                         
   6  -6   1         72.41        133.26        16.36 o                         
   7  -6   1        835.27        898.94        30.64 o                         
   8  -6   1       2251.62       2260.89        67.40 o                         
   9  -6   1       1169.35       1153.50        45.67 o                         
  10  -6   1        260.71        265.51        30.45 o                         
  11  -6   1         83.99         97.66        25.73 o                         
  12  -6   1        163.22        121.33        33.62 o                         
  13  -6   1         96.37        137.12        38.85 o                         
 -15  -5   1         94.95         63.31        38.80 o                         
 -14  -5   1         50.55         48.42        26.67 o                         
 -13  -5   1         22.62         23.61        25.39 o                         
 -12  -5   1         39.32        105.61        21.87 o                         
 -11  -5   1        108.27        112.93        17.04 o                         
 -10  -5   1         81.21         82.05        14.10 o                         
  -9  -5   1         45.28         45.62        11.99 o                         
  -8  -5   1        130.25        130.02        13.14 o                         
  -7  -5   1        743.05        687.94        35.28 o                         
  -6  -5   1          7.87         19.02         7.26 o                         
  -5  -5   1        767.73        908.84        22.40 o                         
  -4  -5   1       1809.50       1919.87        45.51 o                         
  -3  -5   1        828.51        756.48        20.10 o                         
  -2  -5   1       5857.76       6116.51       135.60 o                         
  -1  -5   1       2811.19       2309.03        59.34 o                         
   0  -5   1       2993.37       2994.20        76.25 o                         
   1  -5   1       3943.41       3749.18        94.41 o                         
   2  -5   1        161.09        110.36         8.35 o                         
   3  -5   1        375.92        601.97        23.48 o                         
   4  -5   1       2978.84       2861.91        73.90 o                         
   5  -5   1        519.78        408.32        18.05 o                         
   6  -5   1        514.29        428.80        18.31 o                         
   7  -5   1        940.12        837.35        37.44 o                         
   8  -5   1        260.15        230.38        18.50 o                         
   9  -5   1          0.44         -0.67        15.65 o                         
  10  -5   1        231.94        232.75        25.71 o                         
  11  -5   1        141.79        103.57        33.54 o                         
  12  -5   1        276.43        380.74        36.24 o                         
  13  -5   1          9.43         -2.50        32.17 o                         
 -15  -4   1         52.23         73.33        38.88 o                         
 -14  -4   1        161.95        156.40        28.52 o                         
 -13  -4   1        137.65        149.97        25.94 o                         
 -12  -4   1        857.27        919.87        38.84 o                         
 -11  -4   1        120.15        175.43        18.16 o                         
 -10  -4   1       1230.69       1336.61        41.72 o                         
  -9  -4   1        236.96        193.53        15.60 o                         
  -8  -4   1        747.10        734.56        25.77 o                         
  -7  -4   1       1107.49       1034.78        30.03 o                         
  -6  -4   1       1488.60       1814.97        64.50 o                         
  -5  -4   1         47.22         56.04         5.10 o                         
  -4  -4   1       3814.67       3304.39        68.28 o                         
  -3  -4   1       1665.99       1735.73        40.78 o                         
  -2  -4   1        154.88        118.50         6.91 o                         
  -1  -4   1        503.22        741.54        21.13 o                         
   0  -4   1      15257.08      16524.06       403.88 o                         
   1  -4   1        310.40        582.20        17.42 o                         
   2  -4   1       3523.12       2734.98        68.87 o                         
   3  -4   1       3531.64       3916.15        98.33 o                         
   4  -4   1        711.40        921.37        32.88 o                         
   5  -4   1        934.86        832.38        22.08 o                         
   6  -4   1       2262.12       2361.56        56.45 o                         
   7  -4   1         40.64         29.91         9.13 o                         
   8  -4   1        186.03        108.60        11.07 o                         
   9  -4   1       3089.85       2954.64        72.69 o                         
  10  -4   1        173.72        163.08        19.43 o                         
  11  -4   1        490.04        499.47        30.79 o                         
  12  -4   1        274.15        279.71        26.92 o                         
  13  -4   1        680.93        767.30        53.11 o                         
  14  -4   1        626.21        531.39        63.66 o                         
 -15  -3   1         13.61         26.64        32.97 o                         
 -14  -3   1        468.65        412.85        30.84 o                         
 -13  -3   1        107.84         77.12        20.15 o                         
 -12  -3   1          5.77          2.46        15.95 o                         
 -11  -3   1        520.76        509.64        30.33 o                         
 -10  -3   1        142.01        134.20        16.61 o                         
  -9  -3   1       1699.81       1615.89        45.67 o                         
  -8  -3   1          6.69          4.72         8.68 o                         
  -7  -3   1       1064.02       1149.73        29.44 o                         
  -6  -3   1        606.63        713.62        25.80 o                         
  -5  -3   1        329.05        389.82        13.41 o                         
  -4  -3   1       1811.82       1316.21        29.52 o                         
  -3  -3   1         22.59        145.67         5.72 o                         
  -2  -3   1        821.29        884.42        21.59 o                         
  -1  -3   1      11320.29      15751.73       443.16 o                         
   0  -3   1       8799.67       9217.75       260.83 o                         
   1  -3   1        351.72        428.81        20.25 o                         
   2  -3   1         49.66        242.78         9.85 o                         
   3  -3   1       4975.23       4644.55       102.80 o                         
   4  -3   1        498.57        459.05        13.49 o                         
   5  -3   1        109.94        122.06         7.02 o                         
   6  -3   1       2343.19       2514.55        58.21 o                         
   7  -3   1       1348.67       1278.60        39.83 o                         
   8  -3   1        401.34        398.08        16.57 o                         
   9  -3   1       1277.24       1331.46        34.94 o                         
  10  -3   1         14.41        -11.63        11.63 o                         
  11  -3   1        406.94        343.89        17.67 o                         
  12  -3   1        123.45        134.58        17.44 o                         
  13  -3   1        165.88        134.58        26.61 o                         
  14  -3   1        165.09        178.26        30.75 o                         
 -15  -2   1        236.21        254.12        41.59 o                         
 -14  -2   1        117.02        143.44        28.08 o                         
 -13  -2   1       1678.44       1739.03        52.67 o                         
 -12  -2   1         20.00         11.47        16.41 o                         
 -11  -2   1        102.35        129.10        16.42 o                         
 -10  -2   1        113.03        122.17        13.32 o                         
  -9  -2   1        427.39        379.28        17.98 o                         
  -8  -2   1         35.16         32.44         8.93 o                         
  -7  -2   1       1902.19       2331.26        51.71 o                         
  -6  -2   1       3565.32       4069.74       105.68 o                         
  -5  -2   1          3.15          9.42         4.77 o                         
  -4  -2   1       1068.92       1067.90        26.21 o                         
  -3  -2   1       1158.77       1180.15        28.43 o                         
  -2  -2   1       6938.85      10417.46       227.63 o                         
  -1  -2   1       5795.29       6671.00       163.46 o                         
   0  -2   1        728.25        261.49         9.39 o                         
   1  -2   1      15102.98      16645.72       405.64 o                         
   2  -2   1       5394.21       4730.04       103.95 o                         
   3  -2   1      17208.84      15955.53       317.51 o                         
   4  -2   1       7024.21       6441.54       141.79 o                         
   5  -2   1        532.46        591.34        17.38 o                         
   6  -2   1       5983.24       6630.38       147.26 o                         
   7  -2   1          0.20          9.27         9.71 o                         
   8  -2   1        100.74         94.71         9.45 o                         
   9  -2   1         50.13         42.71        10.38 o                         
  10  -2   1          9.31          2.96        11.01 o                         
  11  -2   1         43.22         73.85        14.45 o                         
  12  -2   1         23.41         26.91        15.30 o                         
  13  -2   1        117.88        141.21        22.28 o                         
  14  -2   1         62.15         16.19        27.00 o                         
  15  -2   1          0.80        -31.63        31.63 o                         
 -15  -1   1        282.92        292.42        31.77 o                         
 -14  -1   1        462.24        545.67        35.69 o                         
 -13  -1   1        799.58        952.20        42.46 o                         
 -12  -1   1       1018.69       1185.20        39.87 o                         
 -11  -1   1       1384.51       1458.53        41.53 o                         
 -10  -1   1        188.49        214.26        16.64 o                         
  -9  -1   1        248.07        330.34        19.76 o                         
  -8  -1   1        129.53         53.91         9.23 o                         
  -7  -1   1        266.29        199.86        10.94 o                         
  -6  -1   1       1210.37       1154.41        40.24 o                         
  -5  -1   1       1766.42       1899.64        45.55 o                         
  -4  -1   1       7935.54       5501.42       185.32 o                         
  -3  -1   1        160.32        510.95        13.36 o                         
  -2  -1   1        622.87         67.25         3.65 o                         
  -1  -1   1       2644.10       4570.92       214.14 o                         
   1  -1   1      10061.41       5250.65       128.25 o                         
   2  -1   1       2064.72       2272.08        47.85 o                         
   3  -1   1       7141.38       7980.72       174.80 o                         
   4  -1   1        240.03        240.98        11.53 o                         
   5  -1   1         46.93         34.71         6.16 o                         
   6  -1   1       2351.20       1957.31        42.95 o                         
   7  -1   1       3775.15       4443.42       109.54 o                         
   8  -1   1        352.35        318.49        15.76 o                         
   9  -1   1         42.34         12.46         9.68 o                         
  10  -1   1        663.22        650.77        23.13 o                         
  11  -1   1         48.91         29.18        12.55 o                         
  12  -1   1         43.96         40.53        14.84 o                         
  13  -1   1         24.87         32.84        18.67 o                         
  14  -1   1        371.10        288.94        30.12 o                         
  15  -1   1         24.76         -4.25        28.11 o                         
 -15   0   1        288.06        150.96        58.36 o                         
 -14   0   1         12.14        -23.34        23.34 o                         
 -13   0   1         29.02         55.14        17.75 o                         
 -12   0   1        942.19        955.33        52.61 o                         
 -11   0   1        890.56        866.79        33.55 o                         
 -10   0   1       1633.36       1841.69        49.49 o                         
  -9   0   1        461.47        418.90        19.23 o                         
  -8   0   1        101.47         96.59        12.27 o                         
  -7   0   1        888.65        830.90        28.93 o                         
  -6   0   1       1010.22       1059.49        62.60 o                         
  -5   0   1       5959.23       6081.34       135.61 o                         
  -4   0   1       8774.24      11061.51       242.66 o                         
  -2   0   1      14458.57       9083.30       237.61 o                         
   2   0   1       2551.53       4872.49       106.97 o                         
   3   0   1      10650.01      14133.29       344.84 o                         
   4   0   1          4.36        112.16         8.34 o                         
   5   0   1        471.18        692.60        22.56 o                         
   6   0   1        247.08        245.05        24.20 o                         
   7   0   1       1451.63       1296.64        31.75 o                         
   8   0   1          7.38         -7.89         7.89 o                         
   9   0   1       1400.75       1397.68        36.41 o                         
  10   0   1        221.88        248.77        17.44 o                         
  11   0   1         11.14          4.60        13.15 o                         
  12   0   1         10.06          4.40        17.77 o                         
  13   0   1       1102.04       1231.60        62.90 o                         
  14   0   1       1018.09       1053.69        68.33 o                         
  15   0   1        509.73        515.02        39.31 o                         
 -15   1   1         11.79          7.07        39.58 o                         
 -14   1   1         58.72         32.49        28.32 o                         
 -13   1   1        456.67        410.20        38.29 o                         
 -12   1   1         80.16        155.55        24.13 o                         
 -11   1   1         53.20         69.25        13.62 o                         
 -10   1   1        963.57       1063.29        38.39 o                         
  -9   1   1          3.10         10.20        24.85 o                         
  -8   1   1          2.92         19.89         9.04 o                         
  -7   1   1        885.27        841.22        23.22 o                         
  -6   1   1        537.23        593.99        19.84 o                         
  -5   1   1        623.93        465.26        20.98 o                         
  -4   1   1       4511.83       3590.92        73.68 o                         
  -3   1   1       7019.65       5694.07       130.05 o                         
  -2   1   1      13134.91      14876.71       295.74 o                         
  -1   1   1       2719.30       6726.51       178.01 o                         
   2   1   1        613.45        227.64         6.39 o                         
   3   1   1       1243.66       1997.17        50.80 o                         
   4   1   1       2289.93       2360.04        61.25 o                         
   5   1   1         14.49         20.71         6.37 o                         
   6   1   1       1963.16       2424.73        52.43 o                         
   7   1   1       1431.92       1461.31        34.83 o                         
   8   1   1       1012.17        937.27        26.31 o                         
   9   1   1        951.61        827.75        26.31 o                         
  10   1   1        841.98        775.60        38.20 o                         
  11   1   1        631.42        570.62        25.46 o                         
  12   1   1        213.29        228.12        19.97 o                         
  13   1   1        109.88        112.03        18.43 o                         
  14   1   1         44.69         57.55        23.07 o                         
  15   1   1        121.14         85.52        28.76 o                         
 -15   2   1         25.28          7.69        33.37 o                         
 -14   2   1          7.39         28.84        29.17 o                         
 -13   2   1        116.67         70.51        24.22 o                         
 -12   2   1        366.50        358.42        22.37 o                         
 -11   2   1         81.50        207.47        30.55 o                         
 -10   2   1        127.06        114.25        13.81 o                         
  -9   2   1         11.84         18.52        10.07 o                         
  -8   2   1        241.14        206.24        11.77 o                         
  -7   2   1       3124.45       2892.52        62.26 o                         
  -6   2   1        112.59         92.89         7.37 o                         
  -5   2   1        549.86        386.01        12.62 o                         
  -4   2   1       4574.18       4156.43        84.96 o                         
  -3   2   1       6594.26       6031.74       121.37 o                         
  -2   2   1       3194.98       2540.10        56.80 o                         
  -1   2   1       3306.77       3311.59        73.31 o                         
   0   2   1        591.39        513.21        11.23 o                         
   1   2   1      13243.15      19799.58       482.40 o                         
   2   2   1        925.58        236.24        14.64 o                         
   3   2   1      20964.60      26045.24       762.81 o                         
   4   2   1      16960.72      15279.47       282.16 o                         
   5   2   1       1254.94       2300.44        56.50 o                         
   6   2   1       2835.14       3092.92        65.61 o                         
   7   2   1       4161.67       4401.42       110.66 o                         
   8   2   1       1370.75       1752.33        43.97 o                         
   9   2   1          1.20         -3.85         9.51 o                         
  10   2   1         79.71         67.16        13.74 o                         
  11   2   1       2174.27       2340.18        57.45 o                         
  12   2   1          7.07          3.12        16.25 o                         
  13   2   1        982.95       1089.98        41.08 o                         
  14   2   1        676.64        756.88        40.37 o                         
  15   2   1          5.56         -9.66        26.62 o                         
  16   2   1          3.49         -9.83        36.82 o                         
 -14   3   1          5.72        -21.41        28.85 o                         
 -13   3   1          0.18         29.47        25.25 o                         
 -12   3   1         83.14         84.74        23.01 o                         
 -11   3   1         11.02         13.19        16.52 o                         
 -10   3   1        194.68        191.12        19.99 o                         
  -9   3   1       2002.99       2345.21        60.21 o                         
  -8   3   1        743.28        586.55        23.07 o                         
  -7   3   1        134.05        115.04        11.72 o                         
  -6   3   1        614.69        500.75        18.02 o                         
  -5   3   1        749.32        761.53        21.81 o                         
  -4   3   1         76.85         96.20         6.51 o                         
  -3   3   1       4417.05       3847.94        78.45 o                         
  -2   3   1       1614.88       2012.24        46.17 o                         
  -1   3   1       2641.18       2116.43        47.79 o                         
   0   3   1       1238.58        704.58        19.43 o                         
   1   3   1      21240.15      22710.41       554.05 o                         
   2   3   1      24904.37      24695.26       537.83 o                         
   3   3   1       9359.92       9855.70       296.84 o                         
   4   3   1         23.67          7.20         4.67 o                         
   5   3   1          0.66         25.66         4.91 o                         
   6   3   1         11.85         -6.34         6.34 o                         
   7   3   1        968.77        974.04        26.30 o                         
   8   3   1       1441.99       1446.62        36.11 o                         
   9   3   1        160.78        178.16        15.64 o                         
  10   3   1         12.67          6.68        12.40 o                         
  11   3   1        140.14        138.79        16.30 o                         
  12   3   1        512.73        573.45        37.93 o                         
  13   3   1        863.29        942.72        38.09 o                         
  14   3   1       1908.19       2020.81        75.28 o                         
  15   3   1        655.56        619.82        46.65 o                         
  16   3   1        123.07        163.06        70.17 o                         
 -14   4   1         11.03        -13.82        30.15 o                         
 -13   4   1         20.70         19.86        26.02 o                         
 -12   4   1        368.07        313.89        25.73 o                         
 -11   4   1        461.02        407.80        31.34 o                         
 -10   4   1        849.95        855.51        33.77 o                         
  -9   4   1         11.78         35.39        14.90 o                         
  -8   4   1        398.22        324.90        18.35 o                         
  -7   4   1         17.58         12.88         8.47 o                         
  -6   4   1        218.80        144.39         9.92 o                         
  -5   4   1        172.35        151.39         9.23 o                         
  -4   4   1       1259.70       1072.13        28.34 o                         
  -3   4   1       1501.18       1335.28        33.00 o                         
  -2   4   1       4786.01       3852.42        96.78 o                         
  -1   4   1        497.88        500.52        12.33 o                         
   0   4   1      11510.50      11244.82       246.29 o                         
   1   4   1      17801.50      14936.79       425.05 o                         
   2   4   1       5467.34       4813.70       106.80 o                         
   3   4   1        461.37        443.19        13.44 o                         
   4   4   1       1174.62       1690.66        45.31 o                         
   5   4   1         15.61        202.04         9.28 o                         
   6   4   1        315.31        419.04        14.83 o                         
   7   4   1       1388.86       1536.02        59.06 o                         
   8   4   1        863.17        666.77        24.61 o                         
   9   4   1        161.70        145.86        14.59 o                         
  10   4   1        259.10        170.94        16.16 o                         
  11   4   1        520.59        430.40        23.58 o                         
  12   4   1        180.51        205.29        20.35 o                         
  13   4   1         64.99          8.00        19.64 o                         
  14   4   1        131.12        200.83        34.36 o                         
  15   4   1        219.98        176.85        35.22 o                         
  16   4   1        259.74        203.55        50.10 o                         
 -13   5   1         46.62          4.80        46.96 o                         
 -12   5   1        223.21        256.29        39.61 o                         
 -11   5   1         67.80        108.99        23.53 o                         
 -10   5   1         65.79         80.44        19.34 o                         
  -9   5   1        357.36        363.20        27.31 o                         
  -8   5   1        229.78        264.90        30.14 o                         
  -7   5   1        862.07        972.27        50.25 o                         
  -6   5   1       4888.21       4956.55       113.50 o                         
  -5   5   1        485.80        496.54        18.85 o                         
  -4   5   1        614.97        454.68        18.58 o                         
  -3   5   1       1188.96       1699.15        46.54 o                         
  -2   5   1       6943.97       6826.33       169.54 o                         
  -1   5   1       1426.17       1020.01        22.97 o                         
   0   5   1       5376.60       5073.29       112.87 o                         
   1   5   1       1266.64        729.93        22.69 o                         
   2   5   1       1197.47        883.98        32.48 o                         
   3   5   1        152.32         94.01         6.50 o                         
   4   5   1        980.66        938.55        24.62 o                         
   5   5   1          6.81         22.85         8.23 o                         
   6   5   1         83.23         41.89         6.57 o                         
   7   5   1        646.52        661.34        21.06 o                         
   8   5   1        640.31        472.36        24.05 o                         
   9   5   1        523.52        543.30        24.76 o                         
  10   5   1        155.74        208.16        18.45 o                         
  11   5   1        159.05         79.43        16.72 o                         
  12   5   1         68.87        106.79        19.07 o                         
  13   5   1         64.58         41.61        29.23 o                         
  14   5   1        313.07        352.42        35.03 o                         
  15   5   1          9.40        -15.84        37.23 o                         
  16   5   1        171.12        275.23        60.38 o                         
 -13   6   1          5.93         -3.95        37.25 o                         
 -12   6   1        174.22        186.37        41.61 o                         
 -11   6   1        382.96        419.93        43.35 o                         
 -10   6   1        137.25        194.54        29.31 o                         
  -9   6   1         74.98         37.71        25.74 o                         
  -8   6   1         15.15         22.99        15.31 o                         
  -7   6   1        107.22        159.79        14.56 o                         
  -6   6   1       1357.01       1705.15        45.47 o                         
  -5   6   1       4138.50       4482.30       103.05 o                         
  -4   6   1       4863.64       5089.17       129.25 o                         
  -3   6   1         60.90         93.89         9.41 o                         
  -2   6   1        400.46        412.47        17.83 o                         
  -1   6   1        295.72        148.21         7.42 o                         
   0   6   1       1024.16       1120.68        28.22 o                         
   1   6   1       4971.57       4532.93       114.68 o                         
   2   6   1      11455.76      13808.12       392.58 o                         
   3   6   1       3305.89       3521.58        80.40 o                         
   4   6   1       1434.75       1201.24        31.28 o                         
   5   6   1        620.89        696.03        21.23 o                         
   6   6   1          5.43          4.43         6.79 o                         
   7   6   1        219.51        216.40        15.53 o                         
   8   6   1        693.48        629.83        21.46 o                         
   9   6   1         36.17          1.85        13.29 o                         
  10   6   1        176.26        151.02        20.16 o                         
  11   6   1         15.72         16.30        16.21 o                         
  12   6   1        153.02        100.20        19.16 o                         
  13   6   1        586.21        624.24        48.46 o                         
  14   6   1        170.86        282.83        30.52 o                         
  15   6   1        272.28        325.25        45.20 o                         
  16   6   1         27.88         73.10        46.21 o                         
 -12   7   1         21.52         18.50        42.68 o                         
 -11   7   1         17.20         13.72        31.08 o                         
 -10   7   1          0.68          3.84        22.10 o                         
  -9   7   1        141.49        173.64        22.81 o                         
  -8   7   1        167.69        181.12        20.31 o                         
  -7   7   1         54.06         38.13        14.45 o                         
  -6   7   1         45.63         82.59        12.58 o                         
  -5   7   1         30.91         30.83        13.47 o                         
  -4   7   1        170.06        182.64        13.41 o                         
  -3   7   1        445.34        469.64        21.16 o                         
  -2   7   1        161.54        132.88        11.12 o                         
  -1   7   1       1872.27       1645.65        36.53 o                         
   0   7   1         73.62         14.18         6.11 o                         
   1   7   1         32.92         18.62         8.62 o                         
   2   7   1       2757.49       2778.64        84.89 o                         
   3   7   1       7808.82       8945.28       222.83 o                         
   4   7   1       5655.89       5766.06       129.84 o                         
   5   7   1        165.44        209.12        11.83 o                         
   6   7   1        609.04        565.55        23.11 o                         
   7   7   1        216.02        270.48        14.18 o                         
   8   7   1       1518.56       1659.47        40.63 o                         
   9   7   1         18.07         12.71        12.36 o                         
  10   7   1         18.67         44.17        15.97 o                         
  11   7   1         14.04         -2.84        16.20 o                         
  12   7   1         69.15         34.79        18.46 o                         
  13   7   1          2.04         21.80        21.28 o                         
  14   7   1        317.73        363.82        44.34 o                         
  15   7   1         61.91         21.10        36.23 o                         
 -12   8   1         87.19         99.17        46.61 o                         
 -11   8   1         66.11         52.36        42.60 o                         
 -10   8   1        141.74        181.36        33.15 o                         
  -9   8   1        127.75        105.98        23.58 o                         
  -8   8   1        263.22        216.08        24.49 o                         
  -7   8   1        376.17        343.19        22.73 o                         
  -6   8   1        680.01        724.21        37.32 o                         
  -5   8   1        759.73        760.45        31.46 o                         
  -4   8   1        102.63         72.80        13.28 o                         
  -3   8   1          6.86          0.45        10.10 o                         
  -2   8   1        202.96        133.85        11.83 o                         
  -1   8   1        276.20        322.73        13.00 o                         
   0   8   1        325.64        296.84        27.83 o                         
   1   8   1          1.26         15.92         8.47 o                         
   2   8   1        461.12        463.09        24.63 o                         
   3   8   1       4812.83       4470.41       115.35 o                         
   4   8   1        182.01        268.08        17.94 o                         
   5   8   1         13.39         17.50         7.67 o                         
   6   8   1       2330.66       2312.59        63.51 o                         
   7   8   1        248.90        314.50        19.24 o                         
   8   8   1        125.08        143.10        16.64 o                         
   9   8   1        981.18       1009.16        30.68 o                         
  10   8   1         36.38         13.90        16.12 o                         
  11   8   1        595.80        542.54        35.46 o                         
  12   8   1        357.78        332.64        24.86 o                         
  13   8   1        472.83        515.72        47.39 o                         
  14   8   1        128.56        165.97        35.73 o                         
  15   8   1        192.21        205.42        58.89 o                         
 -11   9   1          2.32         -9.42        43.12 o                         
 -10   9   1         40.00        -26.06        34.54 o                         
  -9   9   1          5.50          4.89        29.04 o                         
  -8   9   1        301.53        294.54        37.27 o                         
  -7   9   1        254.05        367.07        44.70 o                         
  -6   9   1       1470.64       1590.81        53.01 o                         
  -5   9   1       1213.87        975.77        38.32 o                         
  -4   9   1       1336.64       1201.57        42.17 o                         
  -3   9   1        852.28        973.83        51.26 o                         
  -2   9   1         30.48         29.51        14.09 o                         
  -1   9   1        681.31        634.00        21.86 o                         
   0   9   1       2114.05       1877.09        46.59 o                         
   1   9   1        229.43        153.63        25.21 o                         
   2   9   1       3592.30       3483.87       106.44 o                         
   3   9   1        961.99        997.32        35.09 o                         
   4   9   1        102.78        103.06        13.16 o                         
   5   9   1        220.99         96.43         8.87 o                         
   6   9   1         55.83        101.40        10.90 o                         
   7   9   1        613.96        613.49        28.28 o                         
   8   9   1         64.56         50.66        12.78 o                         
   9   9   1       2768.40       2805.62        71.80 o                         
  10   9   1         29.12         49.91        21.61 o                         
  11   9   1        111.05        106.60        21.47 o                         
  12   9   1        337.44        378.64        44.89 o                         
  13   9   1        114.35        135.05        30.34 o                         
  14   9   1        183.08        142.99        35.76 o                         
  15   9   1        168.14        211.56        40.47 o                         
 -10  10   1         47.32         57.78        45.88 o                         
  -9  10   1         93.14         56.85        34.11 o                         
  -8  10   1        102.95         59.26        23.34 o                         
  -7  10   1         60.28         32.67        23.03 o                         
  -6  10   1         90.49         81.11        20.10 o                         
  -5  10   1        704.65        659.56        36.55 o                         
  -4  10   1        915.83        837.25        35.81 o                         
  -3  10   1       1170.92        984.04        37.31 o                         
  -2  10   1       1456.85       1614.23        49.71 o                         
  -1  10   1        161.42        239.42        17.44 o                         
   0  10   1         17.88          5.07         9.49 o                         
   1  10   1        206.89        281.38        22.86 o                         
   2  10   1       1558.98       1605.91        56.49 o                         
   3  10   1       2067.76       1952.53        57.90 o                         
   4  10   1       2339.73       2187.62        63.73 o                         
   5  10   1         20.30          7.09        14.01 o                         
   6  10   1          7.38         -1.19         9.62 o                         
   7  10   1         68.81         36.38        18.86 o                         
   8  10   1          1.46        -12.07        12.07 o                         
   9  10   1          2.18         -5.25        12.79 o                         
  10  10   1         75.37         66.82        14.83 o                         
  11  10   1          8.12         20.78        27.62 o                         
  12  10   1        119.92        162.87        29.61 o                         
  13  10   1          0.36         10.38        46.97 o                         
  14  10   1        331.75        482.76        43.38 o                         
  15  10   1         13.23         30.81        36.73 o                         
  -9  11   1         27.28         44.46        73.46 o                         
  -8  11   1        596.75        541.91        43.99 o                         
  -7  11   1         91.73         58.59        24.76 o                         
  -6  11   1        141.09         66.33        22.53 o                         
  -5  11   1          5.74         -9.95        19.86 o                         
  -4  11   1        295.87        233.50        21.29 o                         
  -3  11   1         49.76         42.62        15.58 o                         
  -2  11   1        238.66        202.28        30.63 o                         
  -1  11   1        707.86        762.38        27.07 o                         
   0  11   1        114.45        125.97        16.95 o                         
   1  11   1         81.38         83.73        17.06 o                         
   2  11   1        118.85        133.11        18.09 o                         
   3  11   1        244.97        304.27        21.44 o                         
   4  11   1         95.02         44.49        20.13 o                         
   5  11   1        410.78        399.91        24.45 o                         
   6  11   1       1133.79       1161.89        44.63 o                         
   7  11   1         93.58         69.94        13.53 o                         
   8  11   1          0.29         -2.93        13.04 o                         
   9  11   1        228.40        262.60        19.09 o                         
  10  11   1        252.50        228.83        29.27 o                         
  11  11   1        226.45        219.21        29.92 o                         
  12  11   1         91.07         54.53        34.84 o                         
  13  11   1         24.63         -4.80        39.91 o                         
  14  11   1         26.82        -44.72        44.72 o                         
  -8  12   1        263.93        162.24        32.07 o                         
  -7  12   1        315.35        374.42        32.65 o                         
  -6  12   1        300.53        222.20        27.15 o                         
  -5  12   1        276.86        268.31        26.22 o                         
  -4  12   1        753.27        766.62        62.68 o                         
  -3  12   1         53.84         41.80        26.48 o                         
  -2  12   1         36.18         27.10        16.55 o                         
  -1  12   1          0.47        -14.05        14.05 o                         
   0  12   1        207.96        262.80        21.79 o                         
   1  12   1       1782.44       1869.01        65.37 o                         
   2  12   1          3.90        -10.82        18.12 o                         
   3  12   1        510.32        421.00        26.63 o                         
   4  12   1          3.02         33.88        26.55 o                         
   5  12   1       2124.07       2069.05        65.18 o                         
   6  12   1        106.32         52.84        19.33 o                         
   7  12   1         74.76         25.77        18.94 o                         
   8  12   1         15.47         34.71        14.31 o                         
   9  12   1         84.03         87.60        16.80 o                         
  10  12   1          0.04         64.98        18.94 o                         
  11  12   1        152.61         87.00        32.13 o                         
  12  12   1         58.28         35.61        35.70 o                         
  13  12   1        550.87        570.18        53.33 o                         
  -7  13   1        212.58        225.29        35.20 o                         
  -6  13   1          2.55         33.68        43.10 o                         
  -5  13   1        133.82         87.51        28.37 o                         
  -4  13   1        903.55        912.67        63.97 o                         
  -3  13   1       1178.34       1141.57        48.34 o                         
  -2  13   1       1022.28        870.01        39.51 o                         
  -1  13   1         22.73          2.88        20.08 o                         
   0  13   1          9.30         51.27        20.36 o                         
   1  13   1        438.91        345.56        43.61 o                         
   2  13   1        312.55        312.87        27.67 o                         
   3  13   1       1086.35       1157.69        47.90 o                         
   4  13   1        140.63        178.89        31.79 o                         
   5  13   1        167.50        188.20        24.02 o                         
   6  13   1         92.00         84.52        22.23 o                         
   7  13   1        162.03        206.68        26.13 o                         
   8  13   1         44.21         35.35        24.62 o                         
   9  13   1         33.50          8.06        15.73 o                         
  10  13   1        620.43        627.42        50.01 o                         
  11  13   1        113.80         70.41        33.12 o                         
  12  13   1         91.75        113.94        38.43 o                         
  13  13   1       1011.30       1263.87       112.61 o                         
  -5  14   1         56.80        162.42        59.32 o                         
  -4  14   1        149.75        190.91        33.58 o                         
  -3  14   1        446.37        428.84        32.23 o                         
  -2  14   1        193.83        197.29        25.18 o                         
  -1  14   1         10.69        -30.51        30.51 o                         
   0  14   1        490.16        453.17        36.50 o                         
   1  14   1         69.49         85.01        38.80 o                         
   2  14   1        768.45        979.42        66.26 o                         
   3  14   1       1073.12       1050.30        48.99 o                         
   4  14   1       2632.05       2592.62        83.27 o                         
   5  14   1         10.97         10.51        27.56 o                         
   6  14   1        217.69        254.86        27.88 o                         
   7  14   1         66.97        138.21        29.76 o                         
   8  14   1        237.33        267.60        31.17 o                         
   9  14   1        336.06        343.79        31.00 o                         
  10  14   1        260.74        251.62        31.21 o                         
  11  14   1        546.64        633.27        63.95 o                         
  12  14   1         90.71        183.75        66.37 o                         
  -4  15   1        185.91        175.75        41.39 o                         
  -3  15   1         41.91         47.00        27.34 o                         
  -2  15   1         32.34         49.63        23.91 o                         
  -1  15   1        483.66        605.32       103.11 o                         
   0  15   1        117.75        102.20        34.69 o                         
   1  15   1       1042.22       1084.73        98.37 o                         
   2  15   1         12.67        -31.04        31.04 o                         
   3  15   1         14.18         10.05        31.13 o                         
   4  15   1         53.13         37.99        27.86 o                         
   5  15   1          2.80          8.29        34.18 o                         
   6  15   1        266.94        267.96        41.17 o                         
   7  15   1        361.59        331.53        35.57 o                         
   8  15   1        110.42         83.60        29.20 o                         
   9  15   1          0.25        -30.02        30.02 o                         
  10  15   1         52.45         76.55        28.00 o                         
  -2  16   1        121.22         74.89        40.30 o                         
  -1  16   1        149.25        132.74        40.84 o                         
   0  16   1         54.29         58.66        38.59 o                         
   1  16   1        191.16        228.07        34.01 o                         
   2  16   1          8.57         -2.67        39.47 o                         
   3  16   1        576.99        582.32        49.02 o                         
   4  16   1        192.31        210.85        57.56 o                         
   5  16   1         15.05          9.92        33.66 o                         
   6  16   1         70.96          9.67        38.60 o                         
   7  16   1         67.61         32.39        33.65 o                         
   8  16   1          6.95          9.63        36.16 o                         
   9  16   1         46.79          8.04        61.49 o                         
   2  17   1          6.48         46.91        36.33 o                         
   3  17   1        200.44        247.10        45.78 o                         
   4  17   1        115.17         21.89        47.14 o                         
   5  17   1          7.90        -44.79        44.79 o                         
  -7 -16   2        347.71        268.53        62.98 o                         
  -6 -16   2        340.61        271.46        42.17 o                         
  -5 -16   2        185.15        218.49        70.40 o                         
  -4 -16   2          3.77         36.65        39.56 o                         
  -3 -16   2         15.77        -16.60        40.16 o                         
  -2 -16   2          2.99        -32.47        32.47 o                         
  -1 -16   2        853.42        906.94        69.43 o                         
   0 -16   2         27.77        -32.06        42.07 o                         
   1 -16   2         57.06         29.21        42.40 o                         
  -9 -15   2         20.54        -13.88        78.03 o                         
  -8 -15   2          1.38         13.72        23.40 o                         
  -7 -15   2        117.41        135.43        35.00 o                         
  -6 -15   2        564.47        561.05        46.80 o                         
  -5 -15   2        459.29        493.36        57.04 o                         
  -4 -15   2        863.58        918.98       112.65 o                         
  -3 -15   2        198.98        356.47        48.48 o                         
  -2 -15   2         22.21        139.93        62.77 o                         
  -1 -15   2        379.07        544.46        99.04 o                         
   0 -15   2        766.86        777.02        61.35 o                         
   1 -15   2         44.41         29.13        26.86 o                         
   2 -15   2         53.72         75.57        20.64 o                         
   3 -15   2         67.14         64.35        35.90 o                         
 -11 -14   2        134.14        152.60        62.41 o                         
 -10 -14   2          7.66        -51.73        51.73 o                         
  -9 -14   2        255.85        340.57        85.24 o                         
  -8 -14   2         79.95         60.79        19.81 o                         
  -7 -14   2          5.69        -14.05        27.27 o                         
  -6 -14   2          1.00         45.37        27.80 o                         
  -5 -14   2        225.15        196.59        31.61 o                         
  -4 -14   2          1.37         17.87        51.44 o                         
  -3 -14   2         20.67         12.71        28.56 o                         
  -2 -14   2        110.51        182.63        38.09 o                         
  -1 -14   2         48.82         68.10        29.27 o                         
   0 -14   2         89.91        133.10        29.30 o                         
   1 -14   2         61.71         46.53        14.24 o                         
   2 -14   2         90.47         76.52        29.20 o                         
   3 -14   2          5.18         33.66        26.06 o                         
   4 -14   2        149.43        152.47        32.23 o                         
   5 -14   2         30.97        108.14        34.06 o                         
 -12 -13   2         24.92         18.51        38.67 o                         
 -11 -13   2        185.85        201.48        37.90 o                         
 -10 -13   2         28.10         19.35        29.73 o                         
  -9 -13   2         91.49        122.36        33.33 o                         
  -8 -13   2        451.71        418.83        45.00 o                         
  -7 -13   2        423.00        410.63        30.64 o                         
  -6 -13   2        572.67        611.80        35.48 o                         
  -5 -13   2          8.31         -3.38        35.11 o                         
  -4 -13   2          6.76        -15.96        29.12 o                         
  -3 -13   2         47.96        117.94        32.97 o                         
  -2 -13   2        687.85        538.64        44.09 o                         
  -1 -13   2        574.45        554.19        48.09 o                         
   0 -13   2        341.18        509.08        58.59 o                         
   1 -13   2         13.53         11.80        13.52 o                         
   2 -13   2         30.35         37.24        22.73 o                         
   3 -13   2         16.67         20.47        23.40 o                         
   4 -13   2        339.56        252.13        31.59 o                         
   5 -13   2        291.93        289.63        33.42 o                         
   6 -13   2        110.88        103.28        32.48 o                         
   7 -13   2        335.94        304.49        53.07 o                         
 -13 -12   2        127.93         70.30        47.87 o                         
 -12 -12   2         63.10         31.53        46.17 o                         
 -11 -12   2         42.35         -8.30        37.61 o                         
 -10 -12   2         34.28         23.76        27.15 o                         
  -9 -12   2          0.12         15.91        21.44 o                         
  -8 -12   2         94.97        116.30        13.94 o                         
  -7 -12   2        250.13        206.66        21.11 o                         
  -6 -12   2        499.89        511.16        30.41 o                         
  -5 -12   2        709.41        805.73        45.26 o                         
  -4 -12   2        297.12        287.73        24.18 o                         
  -3 -12   2        513.95        578.22        78.26 o                         
  -2 -12   2        369.66        605.64        59.93 o                         
  -1 -12   2        209.44        264.03        31.33 o                         
   0 -12   2       2048.41       1997.33        51.51 o                         
   1 -12   2        166.10        180.98        14.57 o                         
   2 -12   2         92.79         78.54        17.56 o                         
   3 -12   2         58.18         42.13        21.40 o                         
   4 -12   2        113.57        139.55        27.41 o                         
   5 -12   2        430.26        432.84        35.54 o                         
   6 -12   2        239.95        219.26        27.78 o                         
   7 -12   2        295.27        389.00        33.57 o                         
   8 -12   2        139.55        178.98        33.19 o                         
 -13 -11   2          1.74         15.08        67.35 o                         
 -12 -11   2        110.20         12.03        64.52 o                         
 -11 -11   2         30.07         26.21        32.39 o                         
 -10 -11   2       1262.90       1378.71        58.23 o                         
  -9 -11   2        424.51        342.77        26.71 o                         
  -8 -11   2         14.44         17.63        19.05 o                         
  -7 -11   2        379.06        328.78        19.41 o                         
  -6 -11   2         81.37         73.35        17.29 o                         
  -5 -11   2        502.08        444.99        25.50 o                         
  -4 -11   2        810.19        715.90        34.98 o                         
  -3 -11   2       2022.07       2157.01        93.87 o                         
  -2 -11   2         10.57         85.51        23.15 o                         
  -1 -11   2          2.32         43.12        20.76 o                         
   0 -11   2          0.38         -4.23        10.84 o                         
   1 -11   2          5.74         54.65        23.05 o                         
   2 -11   2          5.44         45.45        13.06 o                         
   3 -11   2        117.92         70.47        19.31 o                         
   4 -11   2         13.80          0.52        17.79 o                         
   5 -11   2        102.78        105.43        20.37 o                         
   6 -11   2        210.27        219.24        24.92 o                         
   7 -11   2        293.89        260.75        26.68 o                         
   8 -11   2        499.34        535.24        40.16 o                         
   9 -11   2        834.17        911.56       142.24 o                         
 -14 -10   2         33.98        -20.17        64.55 o                         
 -13 -10   2          3.56         21.17        59.72 o                         
 -12 -10   2        446.15        410.80        68.27 o                         
 -11 -10   2          0.43         -6.58        28.11 o                         
 -10 -10   2        270.41        254.61        32.25 o                         
  -9 -10   2        910.55        912.95        45.56 o                         
  -8 -10   2        910.97        783.04        45.30 o                         
  -7 -10   2       2227.35       2032.18        62.94 o                         
  -6 -10   2        174.63        213.62        14.13 o                         
  -5 -10   2         43.20         82.72        19.34 o                         
  -4 -10   2        449.14        375.70        17.32 o                         
  -3 -10   2        398.22        437.32        21.30 o                         
  -2 -10   2       2029.75       2202.91        61.30 o                         
  -1 -10   2       1456.82       1522.87        68.28 o                         
   0 -10   2         73.73         97.27        12.55 o                         
   1 -10   2       1031.38       1278.64        46.73 o                         
   2 -10   2          2.26         -4.82        11.39 o                         
   3 -10   2       1144.40       1016.53        44.34 o                         
   4 -10   2        638.47        721.83        34.67 o                         
   5 -10   2        276.40        223.82        23.32 o                         
   6 -10   2          4.47         11.37        17.86 o                         
   7 -10   2        537.29        530.42        45.49 o                         
   8 -10   2         67.48         58.53        34.36 o                         
   9 -10   2         77.81         78.74        36.06 o                         
  10 -10   2        573.02        448.53        51.09 o                         
 -14  -9   2         94.18         75.66        61.47 o                         
 -13  -9   2        108.92        130.60        55.58 o                         
 -12  -9   2        892.54        935.74        65.92 o                         
 -11  -9   2         29.05        -15.91        35.30 o                         
 -10  -9   2        675.94        616.45        35.35 o                         
  -9  -9   2         84.82         86.79        20.83 o                         
  -8  -9   2        698.37        724.97        37.01 o                         
  -7  -9   2       1370.26       1441.14        44.69 o                         
  -6  -9   2       1069.72        849.59        31.25 o                         
  -5  -9   2       3338.69       2930.21        64.19 o                         
  -4  -9   2          3.96         -8.16         9.62 o                         
  -3  -9   2        470.48        504.86        22.07 o                         
  -2  -9   2        820.75        906.56        30.29 o                         
  -1  -9   2       1304.79       1024.32        58.35 o                         
   0  -9   2       3003.07       2828.22        86.12 o                         
   1  -9   2       2261.12       2347.79        73.76 o                         
   2  -9   2         81.21         76.54        11.41 o                         
   3  -9   2          9.48         17.58        13.34 o                         
   4  -9   2         99.75        111.31        16.21 o                         
   5  -9   2        539.77        421.68        28.02 o                         
   6  -9   2        342.60        348.57        24.56 o                         
   7  -9   2          1.05          7.60        18.10 o                         
   8  -9   2        297.43        293.75        53.65 o                         
   9  -9   2        203.84        223.85        33.65 o                         
  10  -9   2         81.83          4.20        34.87 o                         
  11  -9   2        126.71         95.83        43.74 o                         
 -15  -8   2         85.44         86.59        34.04 o                         
 -14  -8   2        394.11        479.38        42.60 o                         
 -13  -8   2         17.39         52.23        20.46 o                         
 -12  -8   2        316.37        359.54        25.09 o                         
 -11  -8   2         94.79         70.73        24.95 o                         
 -10  -8   2         36.67         18.98        20.82 o                         
  -9  -8   2        174.76        134.37        20.56 o                         
  -8  -8   2        413.01        396.70        26.55 o                         
  -7  -8   2         51.45        111.09        19.73 o                         
  -6  -8   2       1082.25       1020.53        33.34 o                         
  -5  -8   2         83.28         65.87         8.41 o                         
  -4  -8   2        107.99         63.27         7.64 o                         
  -3  -8   2        921.36        946.42        37.92 o                         
  -2  -8   2       1126.44        999.57        31.36 o                         
  -1  -8   2        195.49        223.48        25.92 o                         
   0  -8   2          3.33          4.59        11.92 o                         
   1  -8   2       3685.00       3639.64       108.39 o                         
   2  -8   2       1805.92       1712.35        48.68 o                         
   3  -8   2        403.71        358.80        22.04 o                         
   4  -8   2         88.75        115.34        14.30 o                         
   5  -8   2          7.97         13.35        12.54 o                         
   6  -8   2       1120.27       1131.76        40.38 o                         
   7  -8   2         36.59         58.73        22.62 o                         
   8  -8   2         26.32         47.01        18.28 o                         
   9  -8   2         79.90        107.36        27.51 o                         
  10  -8   2        204.22        174.78        32.71 o                         
  11  -8   2          0.94        110.72        51.87 o                         
  12  -8   2          6.59        -34.87        34.87 o                         
 -15  -7   2         10.56         88.88        45.55 o                         
 -14  -7   2        149.75        104.54        31.38 o                         
 -13  -7   2        287.46        268.40        23.49 o                         
 -12  -7   2          4.89         21.11        18.32 o                         
 -11  -7   2        186.84        172.93        26.22 o                         
 -10  -7   2        524.41        518.61        40.72 o                         
  -9  -7   2       2417.14       2460.15        73.42 o                         
  -8  -7   2       2581.79       2593.06       106.11 o                         
  -7  -7   2       2392.60       2838.80        79.44 o                         
  -6  -7   2        133.47        135.28        17.75 o                         
  -5  -7   2         43.90         90.57         8.28 o                         
  -4  -7   2        140.39        113.55         8.35 o                         
  -3  -7   2       1235.91        995.94        56.24 o                         
  -2  -7   2        165.13        234.96        14.40 o                         
  -1  -7   2       1254.31       1085.72        43.25 o                         
   0  -7   2        549.73        641.01        42.73 o                         
   1  -7   2          5.31         14.97         7.64 o                         
   2  -7   2        297.12        263.51        15.23 o                         
   3  -7   2        161.40        170.07        35.86 o                         
   4  -7   2          3.09         23.27        10.30 o                         
   5  -7   2        204.94        223.08        17.16 o                         
   6  -7   2        303.40        295.55        20.89 o                         
   7  -7   2         81.09         81.74        13.36 o                         
   8  -7   2          8.57          7.54        16.63 o                         
   9  -7   2        426.84        436.80        27.50 o                         
  10  -7   2         33.71         82.80        26.80 o                         
  11  -7   2         41.25        -27.24        29.51 o                         
  12  -7   2          1.64        -32.84        41.96 o                         
 -15  -6   2         33.53         15.92        41.85 o                         
 -14  -6   2         15.19         -8.82        35.12 o                         
 -13  -6   2        148.68        199.97        36.20 o                         
 -12  -6   2         26.06         32.33        24.29 o                         
 -11  -6   2         35.03         49.03        15.93 o                         
 -10  -6   2          0.40          5.83        12.95 o                         
  -9  -6   2        153.34        113.25        14.08 o                         
  -8  -6   2       1273.29       1405.33        46.81 o                         
  -7  -6   2       4239.39       4747.07       109.21 o                         
  -6  -6   2      11613.27      12381.23       274.43 o                         
  -5  -6   2        433.20        476.18        16.74 o                         
  -4  -6   2          0.67         -5.36         5.36 o                         
  -3  -6   2        973.64        876.64        23.50 o                         
  -2  -6   2         37.69         19.87         6.42 o                         
  -1  -6   2       7683.95       7877.98       195.17 o                         
   0  -6   2       3014.11       3231.09       117.49 o                         
   1  -6   2      11100.06      11863.64       291.99 o                         
   2  -6   2         64.67        175.91        37.24 o                         
   3  -6   2         64.97         94.98        17.86 o                         
   4  -6   2       1489.36       1453.02        51.17 o                         
   5  -6   2         51.39         50.30        13.48 o                         
   6  -6   2        987.92       1139.33        35.87 o                         
   7  -6   2        604.95        619.27        24.86 o                         
   8  -6   2        298.50        415.44        26.43 o                         
   9  -6   2        444.31        532.51        31.50 o                         
  10  -6   2          2.65        -20.21        20.21 o                         
  11  -6   2          1.27         13.63        23.92 o                         
  12  -6   2        178.22        181.47        34.33 o                         
  13  -6   2         56.65         79.45        37.67 o                         
 -15  -5   2         21.05         69.19        39.42 o                         
 -14  -5   2          2.86        -21.15        25.32 o                         
 -13  -5   2         10.37         11.25        20.47 o                         
 -12  -5   2        776.20        809.87        36.28 o                         
 -11  -5   2         23.24         28.09        15.78 o                         
 -10  -5   2         40.56         15.48        13.53 o                         
  -9  -5   2        122.28         91.21        17.21 o                         
  -8  -5   2        388.90        418.49        22.23 o                         
  -7  -5   2        345.06        440.39        26.50 o                         
  -6  -5   2       2243.22       2072.69        46.39 o                         
  -5  -5   2        368.91        325.27        17.55 o                         
  -4  -5   2       2024.60       2089.52        49.28 o                         
  -3  -5   2       4191.63       4674.47       104.66 o                         
  -2  -5   2       1903.60       1728.62        45.42 o                         
  -1  -5   2       4710.54       4569.32       114.31 o                         
   0  -5   2        787.34        413.94        33.18 o                         
   1  -5   2       3597.47       2749.19        99.01 o                         
   2  -5   2      17891.06      17500.80       428.00 o                         
   3  -5   2       1664.27       1978.79        51.45 o                         
   4  -5   2          0.89         14.98         6.36 o                         
   5  -5   2         38.11         13.91         7.40 o                         
   6  -5   2        959.69        990.57        31.22 o                         
   7  -5   2         14.68         25.13        13.07 o                         
   8  -5   2        301.65        350.55        23.46 o                         
   9  -5   2        231.67        170.19        19.16 o                         
  10  -5   2         32.08         41.95        18.62 o                         
  11  -5   2        114.61        129.25        26.30 o                         
  12  -5   2       1098.22       1296.03        62.75 o                         
  13  -5   2        398.42        467.54        84.15 o                         
  14  -5   2        756.82        715.17        63.54 o                         
 -15  -4   2         16.16         30.79        38.58 o                         
 -14  -4   2        436.08        498.77        39.48 o                         
 -13  -4   2        469.24        514.48        31.23 o                         
 -12  -4   2          2.09         -6.83        16.89 o                         
 -11  -4   2         85.85        108.22        16.77 o                         
 -10  -4   2        159.56        157.74        16.58 o                         
  -9  -4   2        148.26        147.52        13.81 o                         
  -8  -4   2        511.22        579.14        33.37 o                         
  -7  -4   2        962.05        770.09        24.72 o                         
  -6  -4   2        891.80        860.86        23.29 o                         
  -5  -4   2        452.51        552.79        16.49 o                         
  -4  -4   2       2767.30       2933.66        67.08 o                         
  -3  -4   2        468.82        461.75        13.74 o                         
  -2  -4   2        575.87        615.56        18.61 o                         
  -1  -4   2       1344.18       1096.76        34.21 o                         
   0  -4   2          0.25         10.53         5.96 o                         
   1  -4   2       2627.29       2570.93        65.29 o                         
   2  -4   2       4826.36       4333.90       107.79 o                         
   3  -4   2       2490.21       2293.87        59.08 o                         
   4  -4   2       1406.35       1845.95        43.05 o                         
   5  -4   2       1354.75       1235.85        30.58 o                         
   6  -4   2         83.33         30.74         9.43 o                         
   7  -4   2        370.48        349.91        17.35 o                         
   8  -4   2          1.55         -6.88         9.08 o                         
   9  -4   2        740.08        826.74        29.99 o                         
  10  -4   2         15.11          0.45        20.23 o                         
  11  -4   2        464.37        550.98        27.55 o                         
  12  -4   2          0.26         20.02        25.02 o                         
  13  -4   2        315.28        393.80        41.96 o                         
  14  -4   2        346.15        311.80        38.21 o                         
 -15  -3   2         21.25          4.45        33.07 o                         
 -14  -3   2         39.87          8.45        26.19 o                         
 -13  -3   2        857.67        886.80        38.84 o                         
 -12  -3   2        180.07        130.05        18.22 o                         
 -11  -3   2       1461.56       1543.01        43.50 o                         
 -10  -3   2         13.15         -3.32        13.16 o                         
  -9  -3   2        246.19        292.84        15.86 o                         
  -8  -3   2        478.06        509.03        19.89 o                         
  -7  -3   2        324.26        398.85        15.78 o                         
  -6  -3   2       7173.36       6698.05       136.96 o                         
  -5  -3   2        394.35        551.09        16.26 o                         
  -4  -3   2        153.05        146.97        10.40 o                         
  -3  -3   2        525.01        650.57        20.21 o                         
  -2  -3   2        503.45        777.75        22.22 o                         
  -1  -3   2       1656.57       1381.91        35.89 o                         
   0  -3   2      21758.67      21061.74       726.40 o                         
   1  -3   2         36.71          3.08         4.82 o                         
   2  -3   2        767.95        841.28        29.81 o                         
   3  -3   2       1406.89       1103.26        34.14 o                         
   4  -3   2        796.36        793.85        20.33 o                         
   5  -3   2        888.03        704.10        19.18 o                         
   6  -3   2        183.71        107.26         9.38 o                         
   7  -3   2         90.18         62.27         8.23 o                         
   8  -3   2        304.82        326.02        15.59 o                         
   9  -3   2        121.03        104.43        12.45 o                         
  10  -3   2        898.29        958.60        35.00 o                         
  11  -3   2        623.22        595.22        25.26 o                         
  12  -3   2         60.54         36.46        17.82 o                         
  13  -3   2        328.47        319.84        27.03 o                         
  14  -3   2         45.73         63.68        38.85 o                         
 -15  -2   2        190.32        175.32        34.21 o                         
 -14  -2   2        117.72         92.24        28.85 o                         
 -13  -2   2         59.54         38.69        20.31 o                         
 -12  -2   2          0.91          1.00        16.15 o                         
 -11  -2   2       1036.83       1060.50        35.28 o                         
 -10  -2   2         29.33         17.54        12.08 o                         
  -9  -2   2        996.82        959.54        29.55 o                         
  -8  -2   2        203.13        194.58        14.69 o                         
  -7  -2   2          2.08         -7.12         7.12 o                         
  -6  -2   2         68.44         82.90         9.83 o                         
  -5  -2   2       1827.19       1375.72        54.15 o                         
  -4  -2   2       1764.61       1607.02        32.44 o                         
  -3  -2   2       1753.94       3005.46        61.73 o                         
  -2  -2   2         89.36         30.48         4.33 o                         
  -1  -2   2        930.47       1317.41        34.34 o                         
   1  -2   2      21580.76      19213.22       662.02 o                         
   2  -2   2      28228.75      28303.53      1377.48 o                         
   3  -2   2       3781.93       3694.38        87.22 o                         
   4  -2   2        101.70         68.13        18.53 o                         
   5  -2   2        298.35        437.11        19.60 o                         
   6  -2   2       1022.96       1126.62        28.71 o                         
   7  -2   2       2646.61       2774.11        64.68 o                         
   8  -2   2         53.59         88.85         9.68 o                         
   9  -2   2        964.18        987.99        26.66 o                         
  10  -2   2         61.13         31.62        11.32 o                         
  11  -2   2         83.35         65.28        13.26 o                         
  12  -2   2        106.15         99.97        17.32 o                         
  13  -2   2        181.38        201.63        21.59 o                         
  14  -2   2        171.19        157.48        26.70 o                         
  15  -2   2          2.06        -30.71        30.71 o                         
 -15  -1   2        658.81        655.01        76.17 o                         
 -14  -1   2        325.59        293.08        29.68 o                         
 -13  -1   2       1297.48       1327.37        59.28 o                         
 -12  -1   2         30.06         35.87        16.84 o                         
 -11  -1   2        503.72        504.65        24.08 o                         
 -10  -1   2         29.67         17.42        19.17 o                         
  -9  -1   2       1286.27       1289.22        34.78 o                         
  -8  -1   2        222.25        177.45        12.22 o                         
  -7  -1   2          5.48         -7.99         7.99 o                         
  -6  -1   2        583.60        513.38        18.91 o                         
  -5  -1   2        614.84        466.37        19.60 o                         
  -4  -1   2      18287.40      18772.84       374.56 o                         
  -3  -1   2       2145.72       2358.22        54.63 o                         
  -2  -1   2       5794.47       4731.13       128.80 o                         
  -1  -1   2        634.44         64.02         7.21 o                         
   0  -1   2       1347.83        531.97        16.06 o                         
   1  -1   2       6392.14       7834.20       191.11 o                         
   2  -1   2       6414.01       8149.19       177.79 o                         
   3  -1   2      10963.02      11069.19       241.85 o                         
   4  -1   2       2063.63       2089.50        53.18 o                         
   5  -1   2        901.31       1215.92        29.66 o                         
   6  -1   2        220.57        373.58        13.98 o                         
   7  -1   2          0.75         16.31         6.75 o                         
   8  -1   2         89.24         70.91         9.60 o                         
   9  -1   2        238.86        237.20        12.92 o                         
  10  -1   2         14.11          1.09        10.61 o                         
  11  -1   2        200.54        125.19        15.87 o                         
  12  -1   2        134.70         87.96        16.22 o                         
  13  -1   2          0.46        -16.32        16.32 o                         
  14  -1   2        646.75        505.10        34.40 o                         
  15  -1   2        332.36        424.65        32.80 o                         
 -15   0   2         66.56         43.42        38.52 o                         
 -14   0   2          3.71        -35.68        35.68 o                         
 -13   0   2        710.84        783.90        34.96 o                         
 -12   0   2        576.09        542.59        29.04 o                         
 -11   0   2        395.51        376.66        19.94 o                         
 -10   0   2        322.15        376.78        17.12 o                         
  -9   0   2        108.89        113.79        15.92 o                         
  -8   0   2        165.76        167.17        14.56 o                         
  -7   0   2        919.91        803.19        40.96 o                         
  -6   0   2       5239.77       5595.00       126.10 o                         
  -5   0   2       7125.96       6951.36       141.14 o                         
  -4   0   2        372.68        967.96        38.60 o                         
  -3   0   2      44449.81      43313.64      1054.54 o                         
  -1   0   2       4397.05       5112.11       125.13 o                         
   1   0   2       1474.80       1910.15        99.00 o                         
   3   0   2       4259.74       5066.40       111.71 o                         
   4   0   2        333.44        249.05        12.17 o                         
   5   0   2        224.60        212.29        15.51 o                         
   6   0   2       2784.90       3037.80        70.13 o                         
   7   0   2        415.09        493.60        21.29 o                         
   8   0   2        124.87        112.15        10.18 o                         
   9   0   2       1029.36       1058.40        49.49 o                         
  10   0   2        370.00        389.82        17.39 o                         
  11   0   2        566.71        582.64        25.76 o                         
  12   0   2       2620.68       2635.56        60.11 o                         
  13   0   2          2.18         19.92        18.25 o                         
  14   0   2         73.62         67.16        23.32 o                         
  15   0   2        578.96        581.56        44.37 o                         
 -15   1   2          0.36         21.54        33.99 o                         
 -14   1   2        218.90        253.68        31.85 o                         
 -13   1   2         15.06         16.74        24.30 o                         
 -12   1   2        967.62       1078.57        39.19 o                         
 -11   1   2          1.79        -13.94        14.81 o                         
 -10   1   2        184.19        204.45        16.40 o                         
  -9   1   2        169.13        302.20        33.91 o                         
  -8   1   2        755.04        762.93        23.86 o                         
  -7   1   2        945.96        855.23        30.28 o                         
  -6   1   2        232.60        180.32        23.49 o                         
  -5   1   2       2655.33       2720.50        63.01 o                         
  -4   1   2      16726.85      17238.19       414.56 o                         
  -3   1   2       1714.27       1923.87        44.57 o                         
  -2   1   2         14.12         16.69         4.57 o                         
  -1   1   2       2376.69       1018.31        23.41 o                         
   0   1   2       3979.81       1622.52        82.77 o                         
   1   1   2          2.95        176.03        16.78 o                         
   2   1   2      14635.04      10244.83       204.06 o                         
   3   1   2         10.19         14.47         4.10 o                         
   4   1   2       3284.30       2437.04        50.78 o                         
   5   1   2       3177.59       3110.54        79.32 o                         
   6   1   2          3.39          1.22         6.66 o                         
   7   1   2        447.31        382.75        16.65 o                         
   8   1   2         97.82         76.34         9.77 o                         
   9   1   2         29.32         47.50        10.77 o                         
  10   1   2        103.73         70.16        15.43 o                         
  11   1   2        553.05        546.47        26.14 o                         
  12   1   2        157.34        194.06        20.53 o                         
  13   1   2        932.02        954.59        40.06 o                         
  14   1   2          6.25        -12.86        22.33 o                         
  15   1   2          0.82        -26.67        26.67 o                         
  16   1   2          0.06          7.58        32.02 o                         
 -14   2   2         35.76         37.65        32.97 o                         
 -13   2   2          0.56        -16.34        23.80 o                         
 -12   2   2        113.73         59.20        22.78 o                         
 -11   2   2        807.25        823.62        54.65 o                         
 -10   2   2        106.74        117.48        15.36 o                         
  -9   2   2       1298.89       1299.21        38.72 o                         
  -8   2   2        456.52        582.93        20.80 o                         
  -7   2   2         78.95         73.82         8.48 o                         
  -6   2   2         25.54         -5.84         5.84 o                         
  -5   2   2       2134.37       2090.31        65.81 o                         
  -4   2   2        182.10        183.32        10.59 o                         
  -3   2   2       2824.27       2701.65        51.75 o                         
  -2   2   2       2779.73       2725.45        55.97 o                         
  -1   2   2        336.30       1060.00        27.76 o                         
   0   2   2       1185.30        206.45         6.24 o                         
   1   2   2       3892.42       3308.58        77.20 o                         
   2   2   2      25512.14      18930.70       412.99 o                         
   3   2   2        440.67        201.64        11.08 o                         
   4   2   2       2788.10       4666.24       153.75 o                         
   5   2   2        346.43        416.11        22.83 o                         
   6   2   2        845.54        821.65        27.65 o                         
   7   2   2       2034.75       2311.47        51.36 o                         
   8   2   2       2675.33       2677.40        74.45 o                         
   9   2   2        512.52        446.13        20.64 o                         
  10   2   2        801.81        769.65        39.85 o                         
  11   2   2        163.97        145.06        16.25 o                         
  12   2   2          4.54        -15.58        15.58 o                         
  13   2   2          3.40        -17.26        18.71 o                         
  14   2   2        196.82        169.00        26.64 o                         
  15   2   2        157.37         94.68        28.14 o                         
  16   2   2         24.64         24.67        31.32 o                         
 -14   3   2         28.50         26.24        32.53 o                         
 -13   3   2         43.20         41.20        27.02 o                         
 -12   3   2          3.17        -18.68        18.68 o                         
 -11   3   2        414.64        373.83        23.53 o                         
 -10   3   2         62.13         55.24        14.76 o                         
  -9   3   2        353.06        465.61        24.24 o                         
  -8   3   2        539.04        558.73        23.83 o                         
  -7   3   2        160.90        115.29        11.28 o                         
  -6   3   2       2193.75       2402.73        57.40 o                         
  -5   3   2        161.26        165.57         9.76 o                         
  -4   3   2         20.27         14.21         4.59 o                         
  -3   3   2         15.64          9.19         4.48 o                         
  -2   3   2         29.74         79.29         5.26 o                         
  -1   3   2        745.43       1470.45        31.05 o                         
   0   3   2       6836.63       8120.68       162.34 o                         
   1   3   2        111.96         63.15         6.10 o                         
   2   3   2         10.88        130.94         6.36 o                         
   3   3   2       4300.14       5067.31       192.41 o                         
   4   3   2      13911.07      13135.96       288.17 o                         
   5   3   2       1657.20       1499.55        36.71 o                         
   6   3   2        374.41        447.53        24.12 o                         
   7   3   2        170.32        103.22        13.41 o                         
   8   3   2          5.75          0.37         8.59 o                         
   9   3   2        117.12        125.88        12.30 o                         
  10   3   2       1528.81       1558.96        41.52 o                         
  11   3   2       1628.45       1604.98        45.77 o                         
  12   3   2          3.28         -0.83        15.27 o                         
  13   3   2        378.21        387.56        26.97 o                         
  14   3   2         21.65         19.80        21.06 o                         
  15   3   2        264.71        255.35        34.13 o                         
  16   3   2         58.13         48.83        80.97 o                         
 -14   4   2         88.07         44.26        32.10 o                         
 -13   4   2         10.11         44.08        26.51 o                         
 -12   4   2         75.92         87.84        24.50 o                         
 -11   4   2          7.65          4.91        17.68 o                         
 -10   4   2        118.34        130.95        16.73 o                         
  -9   4   2       1953.77       2091.36        62.61 o                         
  -8   4   2         15.76          4.12        10.58 o                         
  -7   4   2        111.52        240.27        15.61 o                         
  -6   4   2       5330.62       5673.15       144.03 o                         
  -5   4   2       5771.59       6595.64       147.10 o                         
  -4   4   2        495.16        614.08        16.76 o                         
  -3   4   2        577.20        660.65        16.65 o                         
  -2   4   2       1086.54        943.48        23.46 o                         
  -1   4   2        213.48        241.35         8.90 o                         
   0   4   2      22112.01      25641.89       558.35 o                         
   1   4   2         42.65         37.60         6.93 o                         
   2   4   2        930.73       1088.77        27.31 o                         
   3   4   2        432.49        447.58        14.20 o                         
   4   4   2       6168.71       4854.29       119.71 o                         
   5   4   2          6.60         18.96         5.41 o                         
   6   4   2       3613.67       4117.53        96.34 o                         
   7   4   2        355.90        451.20        16.93 o                         
   8   4   2        317.33        424.32        19.79 o                         
   9   4   2        317.05        371.36        20.21 o                         
  10   4   2         10.81        -12.86        12.86 o                         
  11   4   2         87.89         51.94        15.70 o                         
  12   4   2        357.91        358.80        24.09 o                         
  13   4   2        663.86        554.20        39.78 o                         
  14   4   2        277.51        340.92        48.96 o                         
  15   4   2         12.34         32.71        33.71 o                         
  16   4   2        180.74         64.99        46.32 o                         
 -13   5   2          8.18         -9.29        41.25 o                         
 -12   5   2          1.51          7.32        25.81 o                         
 -11   5   2        124.54         94.20        22.15 o                         
 -10   5   2        412.12        372.02        41.41 o                         
  -9   5   2       1998.06       1941.38        52.95 o                         
  -8   5   2       1838.52       1897.38        50.17 o                         
  -7   5   2        270.24        354.09        38.01 o                         
  -6   5   2       1355.92       1194.69        39.76 o                         
  -5   5   2       3602.37       3493.70        81.30 o                         
  -4   5   2        387.58        375.22        17.64 o                         
  -3   5   2      11210.79      12593.30       309.65 o                         
  -2   5   2       3145.79       3575.79        90.91 o                         
  -1   5   2         51.05         54.19         5.35 o                         
   0   5   2        786.88        600.87        16.58 o                         
   1   5   2        745.60        621.00        24.44 o                         
   2   5   2       9487.43       8047.31       229.68 o                         
   3   5   2        363.31        263.10        12.44 o                         
   4   5   2       1677.96       1749.85        38.56 o                         
   5   5   2       1760.77       1745.79        42.58 o                         
   6   5   2        449.76        673.07        19.75 o                         
   7   5   2       1635.48       1555.22        37.06 o                         
   8   5   2        544.83        595.31        21.30 o                         
   9   5   2        797.52        993.68        33.17 o                         
  10   5   2        132.02        110.44        17.64 o                         
  11   5   2         12.50        -15.21        15.21 o                         
  12   5   2        734.15        820.58        62.17 o                         
  13   5   2         71.94         15.31        20.17 o                         
  14   5   2        271.19        157.37        26.79 o                         
  15   5   2         94.20        106.33        38.30 o                         
  16   5   2         16.65         47.65        53.40 o                         
 -13   6   2         41.43         -5.84        46.55 o                         
 -12   6   2         36.44         16.96        38.71 o                         
 -11   6   2         71.42         67.63        37.62 o                         
 -10   6   2         38.97         11.72        21.33 o                         
  -9   6   2          0.98        -17.45        17.45 o                         
  -8   6   2       1018.29        984.96        58.46 o                         
  -7   6   2       1319.56       1382.20        46.07 o                         
  -6   6   2        121.63         80.83        18.41 o                         
  -5   6   2       1136.84       1295.68        41.03 o                         
  -4   6   2        187.70        142.23        11.58 o                         
  -3   6   2         53.23        157.01        10.89 o                         
  -2   6   2       1789.29       1453.82        40.90 o                         
  -1   6   2        983.58       1173.64        29.70 o                         
   0   6   2       1839.88       1812.57        42.91 o                         
   1   6   2       2250.88       1979.82        70.68 o                         
   2   6   2       3861.95       4303.32        97.97 o                         
   3   6   2       5024.04       5107.95       140.95 o                         
   4   6   2        268.74        201.56        10.78 o                         
   5   6   2       1240.09        978.41        40.70 o                         
   6   6   2        402.06        450.63        17.54 o                         
   7   6   2         45.24         35.13         8.81 o                         
   8   6   2          4.74         -6.01         8.88 o                         
   9   6   2        165.23        144.64        15.60 o                         
  10   6   2          4.16          0.29        13.95 o                         
  11   6   2        108.88        166.88        20.30 o                         
  12   6   2          3.00        -14.90        17.13 o                         
  13   6   2         30.30         78.12        21.53 o                         
  14   6   2         79.29         94.37        27.32 o                         
  15   6   2        340.65        320.17        44.17 o                         
  16   6   2          4.55         18.22        46.64 o                         
 -12   7   2        305.80        432.19        77.61 o                         
 -11   7   2        362.68        345.20        43.39 o                         
 -10   7   2         96.99         48.44        23.04 o                         
  -9   7   2         83.50         70.90        20.88 o                         
  -8   7   2        405.74        348.14        23.61 o                         
  -7   7   2        787.24        891.55        37.30 o                         
  -6   7   2        732.15        888.26        30.84 o                         
  -5   7   2       1190.94       1018.66        35.32 o                         
  -4   7   2        713.51        610.45        25.41 o                         
  -3   7   2         87.08         56.54        10.05 o                         
  -2   7   2          1.40         -8.09         8.09 o                         
  -1   7   2       6362.61       6677.44       148.82 o                         
   0   7   2         20.60         62.66        13.20 o                         
   1   7   2       5923.24       6128.03       154.05 o                         
   2   7   2        165.46        104.47        10.63 o                         
   3   7   2       3905.51       3736.70        96.92 o                         
   4   7   2       1257.30       1769.47        43.80 o                         
   5   7   2       1737.83       1447.01        37.72 o                         
   6   7   2         52.94        120.27         9.51 o                         
   7   7   2       1062.13        747.56        27.18 o                         
   8   7   2         17.33         10.61         9.41 o                         
   9   7   2         88.48         44.67        11.34 o                         
  10   7   2         24.08          9.94        14.50 o                         
  11   7   2         59.89         36.87        16.12 o                         
  12   7   2        402.13        469.57        28.39 o                         
  13   7   2       2654.77       2790.33        78.33 o                         
  14   7   2        152.52        141.24        29.20 o                         
  15   7   2          1.18        -33.43        33.43 o                         
  16   7   2         35.88        146.40        61.01 o                         
 -12   8   2          1.52         -1.65        45.79 o                         
 -11   8   2        115.29        123.15        44.86 o                         
 -10   8   2        231.97        193.45        42.61 o                         
  -9   8   2         24.17         62.73        22.24 o                         
  -8   8   2        119.92         97.74        21.96 o                         
  -7   8   2         32.08        -13.92        15.78 o                         
  -6   8   2       1490.91       1629.80        52.17 o                         
  -5   8   2        405.85        450.54        25.26 o                         
  -4   8   2        392.13        368.63        20.71 o                         
  -3   8   2          8.71         38.70        10.77 o                         
  -2   8   2         90.59        122.09        11.64 o                         
  -1   8   2         91.72         76.32         7.93 o                         
   0   8   2        122.62        145.26         9.17 o                         
   1   8   2        252.26        262.90        15.79 o                         
   2   8   2         49.21         74.81        11.81 o                         
   3   8   2       1722.50       1989.61        83.47 o                         
   4   8   2        470.76        458.49        30.38 o                         
   5   8   2        158.46        165.58        11.47 o                         
   6   8   2        465.27        598.35        22.57 o                         
   7   8   2        712.09        699.62        31.63 o                         
   8   8   2       2663.69       2524.86        64.27 o                         
   9   8   2        342.33        365.17        17.95 o                         
  10   8   2          7.37         11.74        12.71 o                         
  11   8   2        775.72        802.89        36.95 o                         
  12   8   2        419.06        378.38        26.00 o                         
  13   8   2       1847.69       1848.94        59.87 o                         
  14   8   2       1087.64       1263.72        69.17 o                         
  15   8   2        535.75        591.28        47.40 o                         
 -11   9   2          8.97        -24.67        44.90 o                         
 -10   9   2         30.77         15.05        33.99 o                         
  -9   9   2        331.20        275.47        35.34 o                         
  -8   9   2        763.71        745.70        96.75 o                         
  -7   9   2        466.18        512.09        31.41 o                         
  -6   9   2       1688.09       2016.50        64.31 o                         
  -5   9   2          2.73         21.98        14.64 o                         
  -4   9   2          0.93         13.11        16.23 o                         
  -3   9   2        420.74        356.11        21.69 o                         
  -2   9   2        857.91        907.78        32.58 o                         
  -1   9   2       4224.53       4001.56        92.23 o                         
   0   9   2       2014.53       1980.46        48.53 o                         
   1   9   2        279.05        361.26        20.11 o                         
   2   9   2        744.73        475.87        27.07 o                         
   3   9   2       1996.66       2245.00        63.32 o                         
   4   9   2       1810.90       2109.75        60.62 o                         
   5   9   2         25.93         45.31        12.27 o                         
   6   9   2         12.22         11.34         9.12 o                         
   7   9   2        132.51        158.79        13.92 o                         
   8   9   2         59.13         47.69        12.75 o                         
   9   9   2       1564.58       1580.27        43.33 o                         
  10   9   2       1736.36       1644.14        44.46 o                         
  11   9   2          0.91         -7.98        18.21 o                         
  12   9   2         21.51         17.25        22.58 o                         
  13   9   2         50.00         66.94        30.96 o                         
  14   9   2        609.95        659.25        52.76 o                         
  15   9   2        652.43        695.13        73.19 o                         
 -10  10   2         14.05          7.37        59.94 o                         
  -9  10   2         48.71          5.91        40.75 o                         
  -8  10   2         18.76         50.01        30.17 o                         
  -7  10   2         82.79         58.44        24.99 o                         
  -6  10   2       1267.93       1350.37        51.28 o                         
  -5  10   2        199.00        237.33        20.70 o                         
  -4  10   2        998.59       1123.52        46.84 o                         
  -3  10   2         40.39         83.19        15.02 o                         
  -2  10   2        433.73        500.59        34.43 o                         
  -1  10   2        586.84        502.73        24.56 o                         
   0  10   2       3086.38       2812.40        67.00 o                         
   1  10   2       1247.45       1253.82        41.01 o                         
   2  10   2        243.37        414.60        30.12 o                         
   3  10   2         45.39         73.51        14.36 o                         
   4  10   2        290.84        205.92        17.62 o                         
   5  10   2         35.13         50.68        14.38 o                         
   6  10   2        228.03        175.20        17.97 o                         
   7  10   2        514.81        579.91        24.99 o                         
   8  10   2        252.04        184.30        20.82 o                         
   9  10   2        465.27        379.55        21.50 o                         
  10  10   2        110.00         71.26        15.41 o                         
  11  10   2         20.73        -24.98        24.98 o                         
  12  10   2          1.28         -5.68        20.40 o                         
  13  10   2        380.76        287.39        36.02 o                         
  14  10   2          6.28         58.37        37.12 o                         
  15  10   2        115.80         95.35        42.77 o                         
  -9  11   2         42.91         -9.95        38.88 o                         
  -8  11   2          7.36         16.32        27.17 o                         
  -7  11   2         28.74          6.48        26.68 o                         
  -6  11   2        173.74        186.23        24.03 o                         
  -5  11   2       1446.97       1392.78        51.71 o                         
  -4  11   2        324.90        257.94        21.68 o                         
  -3  11   2        355.63        407.34        25.75 o                         
  -2  11   2         72.15         59.54        15.00 o                         
  -1  11   2        104.78         99.85        14.32 o                         
   0  11   2       3054.67       3373.67        79.66 o                         
   1  11   2        653.71        561.97        39.43 o                         
   2  11   2        426.38        347.57        24.37 o                         
   3  11   2         39.91         29.59        14.94 o                         
   4  11   2        357.92        376.37        32.97 o                         
   5  11   2        383.90        323.09        21.70 o                         
   6  11   2        445.08        553.75        31.84 o                         
   7  11   2        503.62        410.48        19.79 o                         
   8  11   2        101.77        101.44        14.36 o                         
   9  11   2        109.42        124.90        17.44 o                         
  10  11   2          1.79          8.48        15.75 o                         
  11  11   2          9.62         -6.54        27.86 o                         
  12  11   2        160.10        214.51        37.60 o                         
  13  11   2          3.06          7.19        37.73 o                         
  14  11   2        123.30        113.19        45.32 o                         
  -8  12   2        190.21        259.01        51.59 o                         
  -7  12   2         45.21         48.05        27.08 o                         
  -6  12   2         77.40         90.11        25.01 o                         
  -5  12   2        246.09        234.54        25.65 o                         
  -4  12   2        458.23        433.12        37.37 o                         
  -3  12   2       1175.10       1065.67        43.83 o                         
  -2  12   2        417.08        456.99        26.48 o                         
  -1  12   2          0.76        -13.36        13.36 o                         
   0  12   2       1045.98        967.01        39.27 o                         
   1  12   2          0.30        -10.40        29.47 o                         
   2  12   2          3.63        -14.24        17.27 o                         
   3  12   2         98.86        114.80        20.02 o                         
   4  12   2       2567.12       2565.08        76.09 o                         
   5  12   2         79.64        143.82        38.01 o                         
   6  12   2          5.05         29.02        18.61 o                         
   7  12   2        111.11        151.44        25.30 o                         
   8  12   2        339.96        283.18        18.73 o                         
   9  12   2       1076.12       1108.41        57.32 o                         
  10  12   2       1271.97       1318.12        73.68 o                         
  11  12   2        257.53        301.85        24.46 o                         
  12  12   2         29.90         40.36        39.09 o                         
  13  12   2         68.90         88.03        42.57 o                         
  14  12   2        124.23        110.31        48.84 o                         
  -7  13   2        633.42        508.12        58.10 o                         
  -6  13   2         88.63         53.53        32.59 o                         
  -5  13   2        134.50        132.41        30.36 o                         
  -4  13   2         32.02         23.18        23.64 o                         
  -3  13   2         32.84         59.37        20.08 o                         
  -2  13   2        331.56        293.11        24.02 o                         
  -1  13   2         74.91         98.77        17.13 o                         
   0  13   2        724.31        842.30        42.10 o                         
   1  13   2          1.02        -18.64        19.03 o                         
   2  13   2        720.09        610.06        50.39 o                         
   3  13   2        171.62        229.81        23.63 o                         
   4  13   2         26.77         12.14        21.37 o                         
   5  13   2          5.15         18.96        21.12 o                         
   6  13   2         44.88         25.45        25.11 o                         
   7  13   2        369.58        388.47        34.17 o                         
   8  13   2         27.92         44.21        38.06 o                         
   9  13   2         37.74         84.40        24.20 o                         
  10  13   2       2471.98       2650.02        85.61 o                         
  11  13   2        810.69        789.22        40.38 o                         
  12  13   2        573.23        566.71        47.20 o                         
  13  13   2          0.77         -4.63        70.42 o                         
  -6  14   2        217.81        174.25        34.18 o                         
  -5  14   2        806.86        740.76        47.72 o                         
  -4  14   2         87.93         49.65        53.34 o                         
  -3  14   2        175.21        155.46        24.90 o                         
  -2  14   2          0.01        -14.90        22.40 o                         
  -1  14   2        190.87        122.76        30.91 o                         
   0  14   2        543.88        465.55        47.18 o                         
   1  14   2       3474.28       3590.06       142.89 o                         
   2  14   2       3033.90       3115.61        91.63 o                         
   3  14   2        377.64        386.47        35.12 o                         
   4  14   2        499.08        547.16        55.49 o                         
   5  14   2        145.52        179.68        28.52 o                         
   6  14   2         17.03         15.16        27.64 o                         
   7  14   2       1603.87       1717.23        74.08 o                         
   8  14   2        891.19        888.18        48.89 o                         
   9  14   2         53.67         76.03        26.36 o                         
  10  14   2         29.33         39.68        29.34 o                         
  11  14   2        494.68        481.53        32.78 o                         
  12  14   2        163.87         85.34        40.50 o                         
  -4  15   2         82.12         87.08        38.97 o                         
  -3  15   2        227.57        193.12        29.89 o                         
  -2  15   2        757.77        842.99        65.17 o                         
  -1  15   2         43.18         61.55        35.52 o                         
   0  15   2         34.90          8.82        50.13 o                         
   1  15   2          2.56        -11.98        26.65 o                         
   2  15   2        127.37        112.47        32.74 o                         
   3  15   2        255.39        241.33        37.62 o                         
   4  15   2        512.66        526.12        36.14 o                         
   5  15   2        156.96        217.37        31.07 o                         
   6  15   2         26.75        -12.54        28.43 o                         
   7  15   2          1.85        -21.08        29.12 o                         
   8  15   2        253.48        351.39        34.79 o                         
   9  15   2        122.13        151.76        34.84 o                         
  10  15   2         10.47         84.17        31.61 o                         
  11  15   2         57.21        -26.30        64.08 o                         
  -2  16   2        253.44        302.76        44.99 o                         
  -1  16   2         57.76         16.69        39.10 o                         
   0  16   2          7.45        -37.85        37.85 o                         
   1  16   2          0.20         44.67        41.08 o                         
   2  16   2          0.63        -34.51        34.51 o                         
   3  16   2        141.21         99.56        37.34 o                         
   4  16   2          9.93         17.51        32.44 o                         
   5  16   2         64.32         72.49        33.97 o                         
   6  16   2         93.27        129.48        34.68 o                         
   7  16   2          1.59         20.46        38.19 o                         
   8  16   2         18.81         58.57        66.96 o                         
   9  16   2         56.65         88.01        37.58 o                         
   2  17   2        140.38        127.52        74.87 o                         
   3  17   2         13.65          9.25        41.79 o                         
   4  17   2         28.83         -8.08        42.48 o                         
   5  17   2         12.91         17.80        38.50 o                         
   6  17   2         55.04         50.67        58.52 o                         
  -6 -16   3        137.07        159.76        43.09 o                         
  -5 -16   3        179.69        129.16        46.50 o                         
  -4 -16   3         59.32         84.78        53.38 o                         
  -3 -16   3          0.51        -40.98        40.98 o                         
  -2 -16   3        138.95        121.77        39.02 o                         
  -1 -16   3        102.85        220.12        44.99 o                         
   0 -16   3        180.97        212.81        37.76 o                         
  -9 -15   3        214.19        273.59        68.78 o                         
  -8 -15   3        196.09        261.96        62.10 o                         
  -7 -15   3         90.86         77.58        31.34 o                         
  -6 -15   3         34.77         26.97        35.97 o                         
  -5 -15   3         48.28         74.57        33.71 o                         
  -4 -15   3        354.39        409.15        46.61 o                         
  -3 -15   3        792.55        982.95        66.55 o                         
  -2 -15   3        332.81        408.62        48.38 o                         
  -1 -15   3        204.32        223.28        34.63 o                         
   0 -15   3        189.56        255.80        33.20 o                         
   1 -15   3          3.55         -9.94        19.42 o                         
   2 -15   3         62.55         68.95        23.37 o                         
   3 -15   3          1.97        -23.07        49.15 o                         
 -10 -14   3          0.95        -31.06        54.66 o                         
  -9 -14   3         32.49         23.43        52.57 o                         
  -8 -14   3        196.72        205.61        57.53 o                         
  -7 -14   3         77.96         51.09        24.23 o                         
  -6 -14   3        681.35        544.19        38.84 o                         
  -5 -14   3        208.07        230.56        33.46 o                         
  -4 -14   3          0.03         22.82        29.14 o                         
  -3 -14   3        380.46        400.70        43.84 o                         
  -2 -14   3        224.85        256.06        42.49 o                         
  -1 -14   3         75.85         78.36        29.93 o                         
   0 -14   3         62.08         58.99        20.45 o                         
   1 -14   3        350.99        386.17        25.41 o                         
   2 -14   3        269.36        273.92        24.53 o                         
   3 -14   3        110.08        120.83        33.31 o                         
   4 -14   3        144.00        198.48        33.41 o                         
   5 -14   3          2.65         25.23        36.28 o                         
 -11 -13   3          5.02        -25.40        57.36 o                         
 -10 -13   3        332.81        278.39        36.26 o                         
  -9 -13   3        635.94        568.86        90.81 o                         
  -8 -13   3        108.50        104.24        37.68 o                         
  -7 -13   3        251.47        219.15        22.96 o                         
  -6 -13   3       1400.56       1131.78        66.32 o                         
  -5 -13   3        779.92        734.71        60.78 o                         
  -4 -13   3        129.51        117.43        27.04 o                         
  -3 -13   3        299.97        350.19        41.73 o                         
  -2 -13   3         95.99        183.58        90.22 o                         
  -1 -13   3       1199.90       1321.94        73.77 o                         
   0 -13   3       2659.85       2695.69        84.45 o                         
   1 -13   3       1148.57        912.86        33.44 o                         
   2 -13   3        408.98        417.06        25.89 o                         
   3 -13   3        143.27        139.98        27.24 o                         
   4 -13   3         23.15         33.13        31.54 o                         
   5 -13   3         24.28         -0.03        27.76 o                         
   6 -13   3         29.27         82.71        31.99 o                         
 -12 -12   3          4.83        -27.46        50.80 o                         
 -11 -12   3        462.80        408.02        45.32 o                         
 -10 -12   3        376.08        366.53        43.36 o                         
  -9 -12   3          8.65        -22.06        22.06 o                         
  -8 -12   3         17.64         19.01        23.22 o                         
  -7 -12   3         84.08         85.73        15.68 o                         
  -6 -12   3        137.07        142.37        21.84 o                         
  -5 -12   3       2771.19       2817.45        83.22 o                         
  -4 -12   3        126.63         91.42        23.80 o                         
  -3 -12   3        345.50        310.30        36.49 o                         
  -2 -12   3        303.77        309.54        35.25 o                         
  -1 -12   3        438.09        324.55        25.07 o                         
   0 -12   3        489.46        447.92        30.09 o                         
   1 -12   3        664.71        706.32        31.38 o                         
   2 -12   3        487.17        408.42        24.42 o                         
   3 -12   3        168.83        183.26        24.73 o                         
   4 -12   3         43.83         25.07        24.26 o                         
   5 -12   3          8.56         19.61        25.18 o                         
   6 -12   3          0.15         39.45        42.79 o                         
   7 -12   3         93.69        101.14        42.95 o                         
   8 -12   3         92.30        106.52        34.24 o                         
 -13 -11   3         77.40        116.95        60.85 o                         
 -12 -11   3        160.22        127.17        52.36 o                         
 -11 -11   3         15.69         28.21        38.39 o                         
 -10 -11   3        135.49        154.74        50.24 o                         
  -9 -11   3        206.85        138.86        27.44 o                         
  -8 -11   3       1198.66       1261.27        51.27 o                         
  -7 -11   3        260.96        351.36        26.88 o                         
  -6 -11   3         75.27         71.32        15.50 o                         
  -5 -11   3         56.90         61.30        16.23 o                         
  -4 -11   3         14.83         12.20        16.23 o                         
  -3 -11   3        668.69        703.73        36.38 o                         
  -2 -11   3        430.39        471.08        39.11 o                         
  -1 -11   3       1269.09       1224.77        46.15 o                         
   0 -11   3         24.61         46.87        11.84 o                         
   1 -11   3          5.57         26.07        16.87 o                         
   2 -11   3          1.21          1.71        14.55 o                         
   3 -11   3         17.85         25.87        21.10 o                         
   4 -11   3        158.84         56.78        20.48 o                         
   5 -11   3        481.82        520.54        37.48 o                         
   6 -11   3          1.84         22.59        21.86 o                         
   7 -11   3          3.36         39.64        24.01 o                         
   8 -11   3         20.98        100.52        38.37 o                         
   9 -11   3        230.79        320.83        41.97 o                         
 -14 -10   3         32.76         39.50        64.56 o                         
 -13 -10   3          2.43          7.36        55.30 o                         
 -12 -10   3         25.53         12.93        33.58 o                         
 -11 -10   3        410.39        353.50        35.76 o                         
 -10 -10   3        627.27        560.22        42.53 o                         
  -9 -10   3         37.83         64.19        22.18 o                         
  -8 -10   3          5.31         28.98        19.37 o                         
  -7 -10   3        623.40        572.01        34.75 o                         
  -6 -10   3       1111.75       1081.40        34.27 o                         
  -5 -10   3       3244.43       3391.93        91.12 o                         
  -4 -10   3         60.40         40.65        12.98 o                         
  -3 -10   3        830.35        715.18        33.56 o                         
  -2 -10   3        434.77        378.94        22.13 o                         
  -1 -10   3        510.78        726.36        43.86 o                         
   0 -10   3       1908.52       1730.14        57.92 o                         
   1 -10   3         67.06         95.06        15.26 o                         
   2 -10   3          4.66         26.28        12.45 o                         
   3 -10   3          3.13         61.25        11.30 o                         
   4 -10   3       1205.04       1230.58        59.22 o                         
   5 -10   3         45.58         35.09        16.64 o                         
   6 -10   3        955.27       1007.59        42.30 o                         
   7 -10   3       1422.79       1406.04        63.01 o                         
   8 -10   3        371.88        450.94        32.50 o                         
   9 -10   3        203.47        232.16        46.83 o                         
  10 -10   3        238.86        231.83        46.09 o                         
 -14  -9   3        115.84         41.81        63.32 o                         
 -13  -9   3          6.00         44.04        54.09 o                         
 -12  -9   3         70.81         31.66        31.61 o                         
 -11  -9   3         10.64         -0.38        40.57 o                         
 -10  -9   3        219.17        241.17        29.19 o                         
  -9  -9   3         14.19          4.34        20.08 o                         
  -8  -9   3       1268.93       1232.45        47.20 o                         
  -7  -9   3         70.30        115.88        20.27 o                         
  -6  -9   3         45.01         53.00        12.66 o                         
  -5  -9   3        197.50        164.29        11.59 o                         
  -4  -9   3         14.73         -9.35         9.35 o                         
  -3  -9   3        262.85        302.58        17.48 o                         
  -2  -9   3       1265.97       1359.94        47.55 o                         
  -1  -9   3        140.96         89.45        11.67 o                         
   0  -9   3        237.89        288.56        18.07 o                         
   1  -9   3       3015.42       2873.16        88.65 o                         
   2  -9   3       1730.49       1736.33        56.94 o                         
   3  -9   3        585.62        565.23        25.54 o                         
   4  -9   3         40.03         44.49        14.89 o                         
   5  -9   3        294.91        283.37        21.56 o                         
   6  -9   3        136.06        101.19        17.77 o                         
   7  -9   3          0.75          0.10        17.58 o                         
   8  -9   3       1069.37       1211.47        69.92 o                         
   9  -9   3        217.84        246.64        40.97 o                         
  10  -9   3        271.63        300.13        51.12 o                         
  11  -9   3         70.23         58.36        43.14 o                         
 -14  -8   3         75.45        179.68        90.87 o                         
 -13  -8   3        198.56        236.73        43.20 o                         
 -12  -8   3        766.37        876.16        48.96 o                         
 -11  -8   3         11.18        -13.98        24.02 o                         
 -10  -8   3         81.54         94.04        23.36 o                         
  -9  -8   3         40.43         21.43        22.34 o                         
  -8  -8   3        405.45        360.32        27.55 o                         
  -7  -8   3       2321.50       2152.31        56.99 o                         
  -6  -8   3        791.32        741.59        40.12 o                         
  -5  -8   3        278.72        285.15        13.96 o                         
  -4  -8   3        138.95        120.09         9.41 o                         
  -3  -8   3        138.91        126.40        15.61 o                         
  -2  -8   3       2836.62       2544.77        68.32 o                         
  -1  -8   3       1633.72       1664.10        54.20 o                         
   0  -8   3       2182.81       2311.58        71.45 o                         
   1  -8   3          4.81         30.44        10.04 o                         
   2  -8   3        710.67        715.19        28.63 o                         
   3  -8   3        486.91        437.33        19.27 o                         
   4  -8   3        190.99        223.67        17.07 o                         
   5  -8   3        428.07        375.53        23.89 o                         
   6  -8   3        167.24        138.59        17.15 o                         
   7  -8   3         20.12         10.07        18.93 o                         
   8  -8   3          2.61        -16.71        16.71 o                         
   9  -8   3         74.17         60.63        25.66 o                         
  10  -8   3         17.09         18.08        84.57 o                         
  11  -8   3         13.36        -23.36        35.00 o                         
  12  -8   3          4.66         -5.36        39.09 o                         
 -15  -7   3         76.35        104.52        34.27 o                         
 -14  -7   3        144.76        146.94        30.31 o                         
 -13  -7   3         14.33         49.49        25.86 o                         
 -12  -7   3        579.93        647.10        32.11 o                         
 -11  -7   3        991.05       1217.63        63.98 o                         
 -10  -7   3         20.56          8.17        12.79 o                         
  -9  -7   3        368.42        306.05        34.53 o                         
  -8  -7   3        435.12        490.12        28.82 o                         
  -7  -7   3       4263.53       4224.78       100.17 o                         
  -6  -7   3        667.19        630.51        33.17 o                         
  -5  -7   3        983.95        952.82        26.93 o                         
  -4  -7   3         17.76         25.76         6.73 o                         
  -3  -7   3        948.55        782.47        30.24 o                         
  -2  -7   3       1680.22       1451.95        41.62 o                         
  -1  -7   3         42.93         54.53        14.50 o                         
   0  -7   3        559.74        408.46        19.32 o                         
   1  -7   3        325.42        324.13        18.09 o                         
   2  -7   3       1190.49       1262.34        41.58 o                         
   3  -7   3        887.46       1025.38        30.87 o                         
   4  -7   3        720.98        683.17        29.22 o                         
   5  -7   3         17.17         12.64        10.90 o                         
   6  -7   3        977.70       1017.25        39.09 o                         
   7  -7   3        688.18        723.21        30.34 o                         
   8  -7   3        561.36        522.34        30.55 o                         
   9  -7   3        393.24        360.66        26.24 o                         
  10  -7   3         25.07          0.51        21.36 o                         
  11  -7   3         20.90         22.67        34.60 o                         
  12  -7   3          2.55         18.81        33.45 o                         
 -15  -6   3         10.53        -11.90        36.73 o                         
 -14  -6   3         10.82         62.37        38.52 o                         
 -13  -6   3         28.56          2.74        27.63 o                         
 -12  -6   3         59.87          8.03        17.45 o                         
 -11  -6   3       1444.81       1753.45        52.52 o                         
 -10  -6   3         20.39          5.18        13.89 o                         
  -9  -6   3       1409.78       1483.64        80.70 o                         
  -8  -6   3        455.05        543.46        51.33 o                         
  -7  -6   3       1590.03       1715.93        46.89 o                         
  -6  -6   3        966.80       1068.16        46.02 o                         
  -5  -6   3        343.67        279.20        15.73 o                         
  -4  -6   3          8.66         14.31         5.61 o                         
  -3  -6   3       1570.33       1600.89        44.13 o                         
  -2  -6   3       2109.54       2201.99        67.26 o                         
  -1  -6   3        497.48        453.62        20.22 o                         
   0  -6   3       4074.17       4027.99       145.10 o                         
   1  -6   3       3808.29       3728.27       109.38 o                         
   2  -6   3        727.56        813.13        25.87 o                         
   3  -6   3       4163.28       4508.96       113.33 o                         
   4  -6   3        169.45        200.68        14.34 o                         
   5  -6   3        283.39        207.52        16.03 o                         
   6  -6   3         61.37         85.35        11.19 o                         
   7  -6   3       1382.65       1373.21        42.20 o                         
   8  -6   3       1051.50       1040.67        40.03 o                         
   9  -6   3        892.38        967.24        41.56 o                         
  10  -6   3         49.08          5.17        19.75 o                         
  11  -6   3         59.80         55.05        21.23 o                         
  12  -6   3         53.83         42.10        39.57 o                         
  13  -6   3        768.15        824.17        63.33 o                         
 -15  -5   3         10.26         29.26        37.90 o                         
 -14  -5   3          8.15          0.43        28.52 o                         
 -13  -5   3         52.54         36.46        21.37 o                         
 -12  -5   3        534.68        699.58        33.71 o                         
 -11  -5   3        520.13        466.01        25.15 o                         
 -10  -5   3          3.70        -12.58        12.58 o                         
  -9  -5   3       1044.30       1053.87        44.04 o                         
  -8  -5   3        284.51        378.62        23.45 o                         
  -7  -5   3       2946.36       3194.62        75.59 o                         
  -6  -5   3        393.27        597.19        22.81 o                         
  -5  -5   3         59.56         52.31         8.80 o                         
  -4  -5   3        823.66        947.48        29.42 o                         
  -3  -5   3        403.97        539.69        16.41 o                         
  -2  -5   3       7561.20       7426.13       183.85 o                         
  -1  -5   3       1709.56       1976.89        72.94 o                         
   0  -5   3        452.60        646.52        29.54 o                         
   1  -5   3         29.61         30.74         6.31 o                         
   2  -5   3         75.41        144.51        15.85 o                         
   3  -5   3        151.59        250.32        13.30 o                         
   4  -5   3       2619.98       2485.85        57.39 o                         
   5  -5   3         11.74          3.50         5.25 o                         
   6  -5   3          5.66         16.59         8.41 o                         
   7  -5   3         52.86         42.45         8.93 o                         
   8  -5   3        398.32        404.59        19.70 o                         
   9  -5   3         36.36         25.40        12.24 o                         
  10  -5   3       2213.59       2182.16        61.40 o                         
  11  -5   3        175.87        191.44        26.35 o                         
  12  -5   3         57.20         66.50        28.31 o                         
  13  -5   3          2.89         -2.99        32.44 o                         
  14  -5   3        538.66        540.73        59.28 o                         
 -15  -4   3         95.78         24.38        39.09 o                         
 -14  -4   3         29.66         -3.92        27.66 o                         
 -13  -4   3         46.85         -3.07        19.75 o                         
 -12  -4   3        787.58        636.14        30.05 o                         
 -11  -4   3        111.60         54.28        15.72 o                         
 -10  -4   3        283.50        267.58        24.47 o                         
  -9  -4   3         26.48         26.18        17.05 o                         
  -8  -4   3         35.21         37.14         9.99 o                         
  -7  -4   3       1031.62       1068.16        32.18 o                         
  -6  -4   3       1347.81       1648.24        38.22 o                         
  -5  -4   3       6282.79       6919.73       154.90 o                         
  -4  -4   3        227.84        231.71        13.81 o                         
  -3  -4   3       2233.85       2205.13        57.86 o                         
  -2  -4   3        841.08       1098.55        30.41 o                         
  -1  -4   3       3425.31       3108.17       158.01 o                         
   0  -4   3       5829.94       5874.19       206.10 o                         
   1  -4   3       4277.65       4877.93       171.51 o                         
   2  -4   3        739.99        875.41        28.72 o                         
   3  -4   3       2990.39       2825.70        71.88 o                         
   4  -4   3         30.65         67.82         5.87 o                         
   5  -4   3        377.13        475.47        15.12 o                         
   6  -4   3          2.01         -1.46         6.79 o                         
   7  -4   3        286.53        307.30        16.28 o                         
   8  -4   3        137.86        180.56        13.38 o                         
   9  -4   3        863.03        920.01        47.73 o                         
  10  -4   3       1294.53       1501.57        52.88 o                         
  11  -4   3       1710.44       1715.28        47.30 o                         
  12  -4   3        633.34        517.14        25.39 o                         
  13  -4   3        513.96        446.70        48.77 o                         
  14  -4   3        444.60        530.45        59.75 o                         
 -15  -3   3        167.39        155.31        42.18 o                         
 -14  -3   3        142.15        102.05        29.20 o                         
 -13  -3   3        107.07         94.04        22.25 o                         
 -12  -3   3          0.54        -16.22        16.22 o                         
 -11  -3   3        348.43        303.75        19.32 o                         
 -10  -3   3         68.10         45.20        13.05 o                         
  -9  -3   3        314.80        266.17        15.76 o                         
  -8  -3   3        161.09        217.50        12.78 o                         
  -7  -3   3       2109.71       2040.33        43.19 o                         
  -6  -3   3         42.29         82.11        10.58 o                         
  -5  -3   3        880.55        830.57        21.48 o                         
  -4  -3   3       2592.16       2314.00        49.07 o                         
  -3  -3   3        109.58        137.22         8.70 o                         
  -2  -3   3       3859.05       3458.53        87.06 o                         
  -1  -3   3       5395.59       5040.15       144.05 o                         
   0  -3   3       6362.52       5506.77       192.68 o                         
   1  -3   3        837.20       1236.38        64.21 o                         
   2  -3   3       1244.20       1146.07        30.37 o                         
   3  -3   3       1414.65       1468.08        38.29 o                         
   4  -3   3         84.66         69.32         6.03 o                         
   5  -3   3       1088.06        908.55        23.54 o                         
   6  -3   3        364.12        424.46        16.93 o                         
   7  -3   3        178.12        204.32        13.08 o                         
   8  -3   3         12.64         -0.66         9.16 o                         
   9  -3   3        128.59        108.30        11.95 o                         
  10  -3   3        109.29        178.71        14.72 o                         
  11  -3   3          5.23        -13.38        13.38 o                         
  12  -3   3         17.58         22.29        17.75 o                         
  13  -3   3       1082.83       1116.32        57.30 o                         
  14  -3   3        366.67        466.90        53.56 o                         
 -15  -2   3         80.14         61.39        31.78 o                         
 -14  -2   3         15.97         -6.28        32.08 o                         
 -13  -2   3        560.79        544.64        34.23 o                         
 -12  -2   3         48.87         22.86        16.92 o                         
 -11  -2   3        392.69        391.24        21.86 o                         
 -10  -2   3        110.52        111.43        13.98 o                         
  -9  -2   3       3494.38       3830.56        83.73 o                         
  -8  -2   3       1286.95       1471.45        37.00 o                         
  -7  -2   3        533.44        656.62        19.21 o                         
  -6  -2   3       1612.37       1827.68        38.31 o                         
  -5  -2   3       2773.03       3007.24        67.18 o                         
  -4  -2   3         50.91         65.33         6.18 o                         
  -3  -2   3       5334.42       4603.22       102.99 o                         
  -2  -2   3        127.65        233.58        22.58 o                         
  -1  -2   3       5509.76       6783.99       166.17 o                         
   0  -2   3      17817.76      14376.35       495.79 o                         
   1  -2   3       8597.29       6193.58       214.72 o                         
   2  -2   3       1283.05        788.86        26.01 o                         
   3  -2   3       3874.22       3613.32        80.04 o                         
   4  -2   3       1930.79       2158.11        55.00 o                         
   5  -2   3       1604.24       1888.98        49.26 o                         
   6  -2   3       1894.90       1674.02        40.16 o                         
   7  -2   3        489.60        471.89        15.92 o                         
   8  -2   3        123.16         92.82         9.08 o                         
   9  -2   3         19.39         10.39         9.02 o                         
  10  -2   3         36.76         -4.07        10.68 o                         
  11  -2   3         75.93         99.58        16.49 o                         
  12  -2   3         67.92         96.32        16.16 o                         
  13  -2   3          0.86        -19.25        19.25 o                         
  14  -2   3         20.87         27.39        24.02 o                         
  15  -2   3         16.00         -7.81        30.18 o                         
 -15  -1   3         11.46         16.24        39.32 o                         
 -14  -1   3          3.98        -25.61        27.62 o                         
 -13  -1   3        323.13        328.66        23.73 o                         
 -12  -1   3          2.25        -15.98        15.98 o                         
 -11  -1   3       1460.99       1573.80        45.15 o                         
 -10  -1   3        235.90        234.74        16.00 o                         
  -9  -1   3       1362.61       1435.43        38.42 o                         
  -8  -1   3         80.25         64.92        12.00 o                         
  -7  -1   3       1741.83       1835.07        52.40 o                         
  -6  -1   3       2647.51       2665.08        58.02 o                         
  -5  -1   3       3477.36       4280.36        88.93 o                         
  -4  -1   3       3299.64       3864.44        79.81 o                         
  -3  -1   3        241.80        581.03        18.81 o                         
  -2  -1   3      29803.82      35482.58      1221.73 o                         
  -1  -1   3       3951.32       2489.59        55.30 o                         
   1  -1   3       7924.64       7025.10       171.62 o                         
   2  -1   3        636.27        796.12        20.85 o                         
   3  -1   3        371.30        267.16        12.98 o                         
   4  -1   3       5621.72       6515.11       131.18 o                         
   5  -1   3        393.50        407.94        12.10 o                         
   6  -1   3        545.68        618.47        17.07 o                         
   7  -1   3        423.37        270.88        12.12 o                         
   8  -1   3        823.93        764.98        24.31 o                         
   9  -1   3        272.41        276.24        13.54 o                         
  10  -1   3       1166.44       1027.81        28.81 o                         
  11  -1   3       1005.30       1000.75        33.92 o                         
  12  -1   3         94.38         52.42        15.67 o                         
  13  -1   3         14.34         14.32        18.75 o                         
  14  -1   3        279.37        277.18        26.93 o                         
  15  -1   3          2.53          1.47        30.49 o                         
 -15   0   3        224.89        112.72        57.70 o                         
 -14   0   3          6.19         -3.07        28.26 o                         
 -13   0   3        160.68        168.58        25.78 o                         
 -12   0   3        238.25        222.29        20.09 o                         
 -11   0   3        553.73        543.85        22.98 o                         
 -10   0   3        201.32        328.12        20.19 o                         
  -9   0   3         22.11        218.56        19.02 o                         
  -8   0   3       2270.62       2391.03        66.94 o                         
  -7   0   3          1.24         28.39         8.85 o                         
  -6   0   3       1405.12       1409.16        36.30 o                         
  -5   0   3      18932.79      19907.84       398.03 o                         
  -4   0   3      40076.68      43280.91      1108.95 o                         
  -3   0   3      16118.46      16209.70       417.68 o                         
  -2   0   3      24210.41      31604.06      1089.26 o                         
  -1   0   3       3498.00       3282.32        72.34 o                         
   1   0   3         92.88         12.92         1.43 o                         
   2   0   3        128.81        522.58        14.64 o                         
   3   0   3       5202.61       5301.43       146.09 o                         
   4   0   3        775.02        638.16        17.28 o                         
   5   0   3       2665.44       2534.45        58.33 o                         
   6   0   3       1951.85       2297.20        78.07 o                         
   7   0   3       1447.11       1303.67        34.29 o                         
   8   0   3       1048.13       1037.62        30.17 o                         
   9   0   3        356.51        312.17        19.11 o                         
  10   0   3         47.01         51.19        13.03 o                         
  11   0   3         20.21         -1.51        12.60 o                         
  12   0   3       1512.88       1407.51        39.13 o                         
  13   0   3        667.33        625.51        53.63 o                         
  14   0   3       1124.43       1341.44        62.05 o                         
  15   0   3        159.75        136.40        28.20 o                         
 -15   1   3         37.18         40.33        34.04 o                         
 -14   1   3        275.14        256.95        44.67 o                         
 -13   1   3         85.22         31.85        21.63 o                         
 -12   1   3          0.09         -1.81        16.69 o                         
 -11   1   3         17.48         -3.98        16.53 o                         
 -10   1   3       2862.49       3006.01        75.86 o                         
  -9   1   3         88.36        150.92        15.96 o                         
  -8   1   3        478.63        556.16        37.35 o                         
  -7   1   3        738.10        674.10        20.92 o                         
  -6   1   3       4381.46       4209.36        88.21 o                         
  -5   1   3          8.72         13.87        18.10 o                         
  -4   1   3      10051.71      10140.05       203.81 o                         
  -3   1   3      18477.88      21949.70       436.88 o                         
  -1   1   3          1.73         11.41         2.14 o                         
   0   1   3       9201.55       5504.25       110.26 o                         
   2   1   3        507.92         16.58         2.21 o                         
   3   1   3       1928.02       1306.42        42.26 o                         
   4   1   3       3591.90       3334.79        80.39 o                         
   5   1   3       2666.43       2476.84        57.24 o                         
   6   1   3       1452.88       1443.37        42.81 o                         
   7   1   3       1254.82       1489.67        44.40 o                         
   8   1   3       3005.44       2868.06        68.46 o                         
   9   1   3       1330.31       1373.49        35.94 o                         
  10   1   3       2476.89       2512.66        65.49 o                         
  11   1   3        667.88        683.26        40.17 o                         
  12   1   3        181.04        158.56        19.11 o                         
  13   1   3        220.64        191.67        19.42 o                         
  14   1   3         16.78        -23.74        23.74 o                         
  15   1   3        572.36        568.83        54.69 o                         
  16   1   3         21.85        -20.81        30.21 o                         
 -14   2   3         83.05         75.40        30.19 o                         
 -13   2   3          5.15          9.68        24.82 o                         
 -12   2   3        452.51        337.39        28.49 o                         
 -11   2   3         28.79        -14.27        16.54 o                         
 -10   2   3        223.13        209.21        18.24 o                         
  -9   2   3        493.68        528.49        38.08 o                         
  -8   2   3          3.85         23.33        10.83 o                         
  -7   2   3         93.66        244.83        20.73 o                         
  -6   2   3        593.60        795.02        23.93 o                         
  -5   2   3         16.87         21.12         9.70 o                         
  -4   2   3       1923.05       1914.14        58.41 o                         
  -3   2   3        137.13        163.63         6.87 o                         
  -2   2   3        189.10        591.10        19.79 o                         
  -1   2   3         69.82         48.51         4.02 o                         
   0   2   3      23587.26      26130.03      1273.07 o                         
   1   2   3       2469.41       2280.43        46.73 o                         
   2   2   3       2694.04       2869.87        64.20 o                         
   3   2   3      20732.08      24137.16       480.09 o                         
   4   2   3         30.21         35.41         4.89 o                         
   5   2   3       3728.67       3864.40        87.43 o                         
   6   2   3       4046.29       4132.27       100.48 o                         
   7   2   3       1224.98       1326.10        65.64 o                         
   8   2   3        981.12        835.68        35.26 o                         
   9   2   3          0.57         -3.97        10.19 o                         
  10   2   3       1178.39       1246.41        39.89 o                         
  11   2   3       1478.69       1475.10        41.92 o                         
  12   2   3         94.98        100.35        17.78 o                         
  13   2   3        412.67        400.04        34.74 o                         
  14   2   3         10.47        -22.21        22.21 o                         
  15   2   3        303.32        319.69        59.39 o                         
  16   2   3         20.11        -30.99        30.99 o                         
 -14   3   3          0.96        -30.93        30.93 o                         
 -13   3   3         53.24         33.18        33.47 o                         
 -12   3   3         73.24         67.77        20.43 o                         
 -11   3   3       1002.64       1065.89        53.28 o                         
 -10   3   3       1182.86       1147.15        39.33 o                         
  -9   3   3        195.64        235.03        16.83 o                         
  -8   3   3        296.96        322.50        48.23 o                         
  -7   3   3        730.72        594.01        22.55 o                         
  -6   3   3       1266.15       1050.91        31.62 o                         
  -5   3   3        183.06        297.87        16.73 o                         
  -4   3   3        160.57         57.12         6.69 o                         
  -3   3   3         81.99        204.90         7.71 o                         
  -2   3   3          0.48         85.22         8.97 o                         
  -1   3   3         21.88         32.59         4.52 o                         
   0   3   3      31829.20      32908.50      1144.05 o                         
   1   3   3      27314.26      21835.29       475.24 o                         
   2   3   3          3.39         36.61         4.20 o                         
   3   3   3      22720.38      24859.93       542.17 o                         
   4   3   3       3067.76       2912.39        66.55 o                         
   5   3   3        513.45       1042.56        27.27 o                         
   6   3   3        763.36        553.33        19.42 o                         
   7   3   3        353.69        616.50        22.30 o                         
   8   3   3        547.29        414.39        18.60 o                         
   9   3   3         56.23         47.26        10.71 o                         
  10   3   3        112.26        132.82        14.48 o                         
  11   3   3       1554.66       1383.65        43.99 o                         
  12   3   3        860.38        821.44        41.73 o                         
  13   3   3       1375.81       1422.02        67.06 o                         
  14   3   3         61.36         42.75        21.55 o                         
  15   3   3         41.60         35.45        29.83 o                         
  16   3   3        331.32        250.69        42.47 o                         
 -14   4   3          2.30        -36.38        39.64 o                         
 -13   4   3         17.49         20.77        29.95 o                         
 -12   4   3          1.45          7.03        24.77 o                         
 -11   4   3        116.75        112.06        19.58 o                         
 -10   4   3        134.76         99.53        17.64 o                         
  -9   4   3         71.54        132.87        14.88 o                         
  -8   4   3        232.22        308.79        17.33 o                         
  -7   4   3       1835.42       1897.42        48.55 o                         
  -6   4   3         89.76         82.67         9.11 o                         
  -5   4   3       2656.79       2889.50        84.04 o                         
  -4   4   3       1837.21       1861.64        40.70 o                         
  -3   4   3        643.46        615.74        16.19 o                         
  -2   4   3        610.27        565.08        18.83 o                         
  -1   4   3        407.48        155.42         6.69 o                         
   0   4   3         21.01         15.79         3.83 o                         
   1   4   3       1015.79       1106.02        22.55 o                         
   2   4   3         22.17         48.54         9.06 o                         
   3   4   3       4247.25       4572.43       152.08 o                         
   4   4   3         36.03         47.41         9.08 o                         
   5   4   3        409.60        477.95        16.43 o                         
   6   4   3        106.18         90.04        15.87 o                         
   7   4   3         26.86         35.84         8.76 o                         
   8   4   3       2617.06       2912.66        74.17 o                         
   9   4   3          3.25        -11.24        11.24 o                         
  10   4   3       1094.98        968.47        34.01 o                         
  11   4   3       1533.55       1525.19        47.10 o                         
  12   4   3        182.11        113.90        19.35 o                         
  13   4   3        281.02        308.10        25.48 o                         
  14   4   3        607.75        643.01        38.57 o                         
  15   4   3        450.62        542.73        48.57 o                         
  16   4   3         70.90         10.75        50.13 o                         
 -13   5   3        113.46        128.54        37.80 o                         
 -12   5   3        120.77        119.29        38.60 o                         
 -11   5   3        289.42        293.40        22.98 o                         
 -10   5   3        213.95        253.34        19.80 o                         
  -9   5   3        426.93        463.91        24.97 o                         
  -8   5   3       4648.93       4544.75       106.53 o                         
  -7   5   3       1399.72       1487.59        41.27 o                         
  -6   5   3       1459.31       1767.51        40.91 o                         
  -5   5   3         57.25         55.04         9.41 o                         
  -4   5   3        218.86        232.99        17.44 o                         
  -3   5   3          1.68         13.25         4.22 o                         
  -2   5   3         58.84         74.22         5.95 o                         
  -1   5   3        433.43        441.02        13.85 o                         
   0   5   3       7436.04       6989.57       186.16 o                         
   1   5   3       1139.73       1017.37        22.84 o                         
   2   5   3         53.77         36.71         7.32 o                         
   3   5   3       2803.01       3135.72        72.15 o                         
   4   5   3        909.74        601.65        19.03 o                         
   5   5   3          7.22         47.81         8.53 o                         
   6   5   3          7.05         19.73         7.41 o                         
   7   5   3        219.37        188.89        11.19 o                         
   8   5   3          0.15         10.64         8.74 o                         
   9   5   3       2969.30       3016.82        96.63 o                         
  10   5   3        544.24        514.46        26.41 o                         
  11   5   3        100.53         14.49        15.14 o                         
  12   5   3         12.13         -3.89        29.42 o                         
  13   5   3          7.63        -19.42        19.42 o                         
  14   5   3         29.69         72.32        24.02 o                         
  15   5   3         94.89         78.42        34.17 o                         
  16   5   3        375.38        358.17        54.84 o                         
 -13   6   3        354.87        444.99        86.77 o                         
 -12   6   3         11.48         45.29        41.70 o                         
 -11   6   3        369.29        403.76        46.77 o                         
 -10   6   3        344.79        360.99        35.24 o                         
  -9   6   3        124.17        112.51        21.08 o                         
  -8   6   3         55.62         51.00        17.37 o                         
  -7   6   3       1343.39       1308.80        53.71 o                         
  -6   6   3       1774.19       1792.34        59.73 o                         
  -5   6   3       3443.46       3776.26        88.11 o                         
  -4   6   3       1631.91       1854.98        52.03 o                         
  -3   6   3        251.60        285.23        21.02 o                         
  -2   6   3        559.11        589.83        18.03 o                         
  -1   6   3       2548.35       2588.35        60.05 o                         
   0   6   3      13776.93      14196.61       311.20 o                         
   1   6   3       8457.82       8238.29       182.11 o                         
   2   6   3       1104.07       1841.07        45.03 o                         
   3   6   3        241.38        469.14        23.98 o                         
   4   6   3        463.50        487.84        15.53 o                         
   5   6   3       2311.54       2266.42        59.94 o                         
   6   6   3       2109.75       2490.64        54.76 o                         
   7   6   3          8.14          7.63         9.46 o                         
   8   6   3          1.82         -0.77         9.12 o                         
   9   6   3        364.57        350.79        20.97 o                         
  10   6   3          5.36        -14.28        14.28 o                         
  11   6   3         33.04         51.70        16.82 o                         
  12   6   3         12.37         -6.34        17.80 o                         
  13   6   3        243.84        211.92        24.09 o                         
  14   6   3        883.50        939.55        77.63 o                         
  15   6   3          2.05         11.68        35.28 o                         
  16   6   3         42.52        -28.16        46.01 o                         
 -12   7   3         72.46         71.65        64.74 o                         
 -11   7   3         32.28        -15.49        36.86 o                         
 -10   7   3        341.32        353.83        38.14 o                         
  -9   7   3        394.55        380.90        26.70 o                         
  -8   7   3         52.40         53.49        20.41 o                         
  -7   7   3        132.50        104.80        15.00 o                         
  -6   7   3        922.10        848.59        33.94 o                         
  -5   7   3        740.99        687.17        28.81 o                         
  -4   7   3          6.34          6.56         9.82 o                         
  -3   7   3         17.19         -1.07         8.64 o                         
  -2   7   3        192.26        183.71        10.67 o                         
  -1   7   3         24.10         77.01         8.90 o                         
   0   7   3       3396.69       3380.69        77.40 o                         
   1   7   3       9434.86      10024.38       248.04 o                         
   2   7   3         19.84        102.73         9.45 o                         
   3   7   3        799.67        977.38        31.79 o                         
   4   7   3       1589.06       1522.39        48.17 o                         
   5   7   3       1423.84       1261.71        34.13 o                         
   6   7   3       1178.06       1393.37        34.23 o                         
   7   7   3         51.12         71.01        10.25 o                         
   8   7   3        386.43        377.71        17.21 o                         
   9   7   3         46.54         64.73        13.61 o                         
  10   7   3       1036.51       1011.95        32.39 o                         
  11   7   3        451.08        447.42        26.25 o                         
  12   7   3         32.51          2.22        23.06 o                         
  13   7   3        622.95        679.34        36.52 o                         
  14   7   3       1155.10       1194.51        58.82 o                         
  15   7   3        301.58        212.31        38.06 o                         
  16   7   3         52.64         25.45        62.56 o                         
 -11   8   3         59.67         15.64        42.39 o                         
 -10   8   3          4.11        -26.18        31.05 o                         
  -9   8   3        575.25        677.55        38.58 o                         
  -8   8   3          1.64        -22.65        22.65 o                         
  -7   8   3        279.21        299.27        39.93 o                         
  -6   8   3         63.97         75.25        16.15 o                         
  -5   8   3        127.89        155.05        21.33 o                         
  -4   8   3         21.54         -2.65        10.83 o                         
  -3   8   3        976.42       1080.10        35.65 o                         
  -2   8   3        260.21        299.05        13.29 o                         
  -1   8   3        235.03        216.14        11.88 o                         
   0   8   3         59.88          9.49         7.38 o                         
   1   8   3          1.20         17.01        11.20 o                         
   2   8   3         25.35          5.78        12.52 o                         
   3   8   3       6434.05       7304.70       183.61 o                         
   4   8   3       3513.34       3351.33        88.90 o                         
   5   8   3          2.86         33.78         7.41 o                         
   6   8   3          1.95          1.06         8.82 o                         
   7   8   3          0.50         -3.19         9.00 o                         
   8   8   3        389.63        365.55        18.60 o                         
   9   8   3       6181.25       6592.80       137.88 o                         
  10   8   3       2417.12       2482.72        59.27 o                         
  11   8   3        513.55        480.94        27.60 o                         
  12   8   3        102.30        139.96        21.34 o                         
  13   8   3         12.95         56.76        22.35 o                         
  14   8   3          0.77         55.81        32.63 o                         
  15   8   3        811.56       1023.92       122.61 o                         
 -11   9   3          7.60        -45.94        45.94 o                         
 -10   9   3        333.28        251.96        39.66 o                         
  -9   9   3        271.33        245.72        34.60 o                         
  -8   9   3         44.23         83.66        22.58 o                         
  -7   9   3         20.78         36.60        18.56 o                         
  -6   9   3       3121.01       3512.94        98.55 o                         
  -5   9   3        137.20        103.21        18.72 o                         
  -4   9   3       1461.69       1315.83        43.73 o                         
  -3   9   3          0.49          3.92        13.21 o                         
  -2   9   3         56.05         62.60        14.73 o                         
  -1   9   3        322.96        196.79        11.86 o                         
   0   9   3       4756.08       5126.77       116.12 o                         
   1   9   3       1382.88       1544.20        46.09 o                         
   2   9   3        566.36        286.19        24.59 o                         
   3   9   3          7.16         55.81        12.46 o                         
   4   9   3        889.68        890.53        33.02 o                         
   5   9   3         45.70         40.89        12.28 o                         
   6   9   3       1133.23       1131.58        33.61 o                         
   7   9   3        187.01        116.90        12.63 o                         
   8   9   3       1298.40       1267.42        39.37 o                         
   9   9   3        429.86        441.43        19.93 o                         
  10   9   3        499.76        516.12        24.30 o                         
  11   9   3          2.60         -4.36        13.59 o                         
  12   9   3        292.62        324.06        25.51 o                         
  13   9   3        134.26        198.95        25.31 o                         
  14   9   3        856.77       1071.16        90.97 o                         
  15   9   3         38.37        165.73        51.14 o                         
 -10  10   3          1.28        -26.77        92.41 o                         
  -9  10   3          5.88         -7.38        43.76 o                         
  -8  10   3         58.97         15.90        27.62 o                         
  -7  10   3        202.23        154.97        23.51 o                         
  -6  10   3        150.28        220.63        23.05 o                         
  -5  10   3        163.87        212.57        20.34 o                         
  -4  10   3       1063.28        948.50        38.19 o                         
  -3  10   3       1896.88       1815.99        62.68 o                         
  -2  10   3         16.47         25.43        12.14 o                         
  -1  10   3          1.07         -4.54        10.26 o                         
   0  10   3       1659.27       1698.37        43.61 o                         
   1  10   3        968.79        998.48        35.46 o                         
   2  10   3       3707.12       4042.89       106.94 o                         
   3  10   3        966.79        996.29        36.84 o                         
   4  10   3         91.67         61.83        14.38 o                         
   5  10   3        416.36        512.17        32.47 o                         
   6  10   3          2.89          9.81        14.22 o                         
   7  10   3       1022.34        993.96        33.09 o                         
   8  10   3        169.98        177.91        16.01 o                         
   9  10   3         17.87         31.40        14.35 o                         
  10  10   3         67.43         72.56        15.94 o                         
  11  10   3        131.21        153.95        17.60 o                         
  12  10   3         26.51         33.22        19.84 o                         
  13  10   3        197.12        174.06        30.66 o                         
  14  10   3        445.60        396.62        38.08 o                         
  15  10   3        505.36        564.03        44.45 o                         
  -9  11   3        283.14        198.33        48.10 o                         
  -8  11   3         67.84          8.42        27.46 o                         
  -7  11   3         66.96         86.54        25.53 o                         
  -6  11   3        151.09        224.46        24.54 o                         
  -5  11   3        731.06        857.40        41.83 o                         
  -4  11   3          0.91         10.66        16.52 o                         
  -3  11   3        995.60        987.48        39.41 o                         
  -2  11   3        170.29        126.62        16.45 o                         
  -1  11   3         42.24         26.32        10.09 o                         
   0  11   3         41.76        114.11        11.28 o                         
   1  11   3        431.12        477.44        26.15 o                         
   2  11   3        882.59        899.45        40.67 o                         
   3  11   3        107.82         73.54        15.96 o                         
   4  11   3          6.20         15.82        15.36 o                         
   5  11   3        497.10        422.85        25.42 o                         
   6  11   3        478.76        495.47        51.18 o                         
   7  11   3         26.75         35.67        16.98 o                         
   8  11   3          4.64         -4.17        12.74 o                         
   9  11   3        120.41        160.22        24.52 o                         
  10  11   3        933.12        837.74        34.50 o                         
  11  11   3        378.50        367.96        48.35 o                         
  12  11   3        220.03        225.72        37.27 o                         
  13  11   3        105.91         90.37        38.97 o                         
  14  11   3          2.72        -43.58        43.58 o                         
  -8  12   3         13.56        -31.65        31.65 o                         
  -7  12   3        523.40        571.76        38.87 o                         
  -6  12   3        385.38        413.78        47.45 o                         
  -5  12   3       1154.60       1231.44        59.44 o                         
  -4  12   3        139.53        155.07        23.71 o                         
  -3  12   3         92.57        134.72        19.30 o                         
  -2  12   3        348.62        302.85        21.69 o                         
  -1  12   3        161.06        162.51        16.92 o                         
   0  12   3        164.79        216.53        21.26 o                         
   1  12   3        117.62        129.90        17.84 o                         
   2  12   3        195.57        159.47        21.15 o                         
   3  12   3         12.43         27.76        17.29 o                         
   4  12   3        546.18        583.32        34.12 o                         
   5  12   3        365.29        388.47        30.28 o                         
   6  12   3        285.35        281.24        24.16 o                         
   7  12   3       1381.83       1468.84        54.10 o                         
   8  12   3       1238.06       1249.43        51.16 o                         
   9  12   3          0.96         19.03        15.57 o                         
  10  12   3          5.02        -16.83        16.83 o                         
  11  12   3        284.33        219.96        21.91 o                         
  12  12   3         54.01         63.21        48.61 o                         
  13  12   3         66.50        107.49        49.32 o                         
  14  12   3         97.09        148.83        45.76 o                         
  -7  13   3        235.33        186.19        37.94 o                         
  -6  13   3        173.46        212.29        37.81 o                         
  -5  13   3        180.66        181.69        34.39 o                         
  -4  13   3        294.52        339.38        29.86 o                         
  -3  13   3       1246.87       1252.12        50.16 o                         
  -2  13   3         33.46         37.09        18.81 o                         
  -1  13   3          6.41         10.06        15.21 o                         
   0  13   3       1439.36       1504.36        63.98 o                         
   1  13   3        469.83        410.27        51.28 o                         
   2  13   3        585.55        548.62        30.02 o                         
   3  13   3        382.95        423.16        35.30 o                         
   4  13   3        241.86        278.12        25.46 o                         
   5  13   3        216.33        225.88        34.79 o                         
   6  13   3       1158.77       1076.19        48.85 o                         
   7  13   3       1014.91       1098.45        49.57 o                         
   8  13   3       2498.14       2616.31        84.49 o                         
   9  13   3       2254.41       2489.70       119.48 o                         
  10  13   3         38.52         50.13        18.89 o                         
  11  13   3        221.88        264.68        25.55 o                         
  12  13   3        206.56        200.55        27.17 o                         
  13  13   3        229.08        201.71        41.85 o                         
  -6  14   3        104.76        145.89        47.43 o                         
  -5  14   3        578.16        616.69        39.63 o                         
  -4  14   3         39.70          9.48        32.34 o                         
  -3  14   3        481.98        544.65        33.97 o                         
  -2  14   3        739.14        800.60        61.38 o                         
  -1  14   3          6.12         27.77        26.67 o                         
   0  14   3        109.29         82.40        31.42 o                         
   1  14   3         37.36         46.52        27.77 o                         
   2  14   3        347.43        324.81        33.61 o                         
   3  14   3        279.88        238.09        30.20 o                         
   4  14   3        260.14        196.47        26.22 o                         
   5  14   3        982.05        938.10        50.83 o                         
   6  14   3        110.40        108.92        29.32 o                         
   7  14   3         56.90        116.76        33.67 o                         
   8  14   3        470.64        504.49        34.88 o                         
   9  14   3        849.75        885.47        57.67 o                         
  10  14   3        825.31        832.94       103.42 o                         
  11  14   3        190.24        190.78        22.82 o                         
  12  14   3         50.50         66.85        24.18 o                         
  -4  15   3          4.52          2.53        32.52 o                         
  -3  15   3         72.53         76.63        28.35 o                         
  -2  15   3        274.08        319.81        26.50 o                         
  -1  15   3        392.20        262.43        39.11 o                         
   0  15   3          6.09        -15.82        32.63 o                         
   1  15   3         51.26         21.62        32.70 o                         
   2  15   3         15.93          7.15        25.86 o                         
   3  15   3         28.19         71.75        31.22 o                         
   4  15   3         34.62         25.09        26.91 o                         
   5  15   3        122.65        138.99        28.66 o                         
   6  15   3        262.38        213.68        38.65 o                         
   7  15   3        104.14        123.44        31.42 o                         
   8  15   3          0.56        -19.18        29.20 o                         
   9  15   3          8.33         -3.16        34.17 o                         
  10  15   3          6.63        -20.61        34.66 o                         
  11  15   3        101.08         96.56        32.69 o                         
  -2  16   3          5.78         -8.13        39.94 o                         
  -1  16   3          0.62        -44.46        54.49 o                         
   0  16   3         47.11         59.50        39.76 o                         
   1  16   3        123.66        137.00        49.50 o                         
   2  16   3         86.26         10.57        34.12 o                         
   3  16   3        304.27        335.85        37.26 o                         
   4  16   3          4.70         14.57        30.18 o                         
   5  16   3          0.45         45.64        32.63 o                         
   6  16   3        317.42        369.36        38.76 o                         
   7  16   3        131.92        120.26        35.71 o                         
   8  16   3        400.53        402.48        51.02 o                         
   9  16   3        195.95        218.51        42.38 o                         
   1  17   3         26.24        -26.29        42.51 o                         
   2  17   3          1.32          5.84        38.44 o                         
   3  17   3        144.06        102.30        43.24 o                         
   4  17   3        153.07        146.45        38.49 o                         
   5  17   3          2.22         17.87        38.20 o                         
   6  17   3          0.45         24.93        43.33 o                         
   7  17   3         13.36         31.26       145.60 o                         
  -5 -16   4          1.07         22.80        58.47 o                         
  -4 -16   4         17.66         62.42        57.79 o                         
  -3 -16   4         29.80        -10.17        43.72 o                         
  -2 -16   4        108.62         81.42        58.13 o                         
  -1 -16   4        641.36        761.46        89.96 o                         
  -8 -15   4          2.24        -18.21        91.32 o                         
  -7 -15   4        193.93        231.72        59.13 o                         
  -6 -15   4        352.05        344.00        36.13 o                         
  -5 -15   4        227.91        249.50        37.55 o                         
  -4 -15   4         61.39        112.97        38.22 o                         
  -3 -15   4          2.35         16.84        41.45 o                         
  -2 -15   4         59.58         72.38        72.58 o                         
  -1 -15   4        108.60        112.65        46.68 o                         
   0 -15   4         46.63         54.25        31.43 o                         
   1 -15   4          6.92         -8.46        17.28 o                         
   2 -15   4         54.05         33.48        21.89 o                         
   3 -15   4          5.39        -44.46        52.75 o                         
 -10 -14   4         55.43         55.41        73.45 o                         
  -9 -14   4        537.36        435.68        65.21 o                         
  -8 -14   4         67.85         17.68        69.10 o                         
  -7 -14   4          6.91          9.43        50.54 o                         
  -6 -14   4        155.43        145.12        27.57 o                         
  -5 -14   4        548.94        695.96        47.64 o                         
  -4 -14   4        720.25        798.57        51.60 o                         
  -3 -14   4          2.02        -35.28        42.94 o                         
  -2 -14   4        218.46        173.20        42.37 o                         
  -1 -14   4          5.92        -28.76        29.85 o                         
   0 -14   4          0.56         -9.25        15.08 o                         
   1 -14   4        951.40        958.91        37.16 o                         
   2 -14   4          4.21         14.05        22.90 o                         
   3 -14   4         21.89          5.80        22.52 o                         
   4 -14   4         21.47         42.60        31.94 o                         
   5 -14   4          7.50         -9.28        33.00 o                         
 -11 -13   4         24.72         19.30        38.07 o                         
 -10 -13   4          1.52         49.56        34.81 o                         
  -9 -13   4        465.85        457.82        47.61 o                         
  -8 -13   4        639.15        635.83       117.73 o                         
  -7 -13   4        516.25        481.41        53.92 o                         
  -6 -13   4         14.05         26.38        22.27 o                         
  -5 -13   4          0.45         34.94        25.28 o                         
  -4 -13   4         12.83         88.36        27.43 o                         
  -3 -13   4        738.57        781.10        65.30 o                         
  -2 -13   4       3754.63       3890.68       156.30 o                         
  -1 -13   4       1457.65       1401.04        55.99 o                         
   0 -13   4        259.59        378.42        24.47 o                         
   1 -13   4        133.38        142.28        23.64 o                         
   2 -13   4         92.60         96.65        17.25 o                         
   3 -13   4         15.69         11.79        39.55 o                         
   4 -13   4        215.23        210.98        31.52 o                         
   5 -13   4        126.29        122.47        30.72 o                         
   6 -13   4         86.14        134.82        33.66 o                         
 -12 -12   4         39.86         31.33        52.95 o                         
 -11 -12   4          0.76        126.42        84.57 o                         
 -10 -12   4        384.47        300.08        41.13 o                         
  -9 -12   4        122.58         91.69        24.88 o                         
  -8 -12   4         51.35         53.39        23.15 o                         
  -7 -12   4        195.03        191.41        40.87 o                         
  -6 -12   4       1384.38       1282.76        70.75 o                         
  -5 -12   4        212.30        290.02        31.37 o                         
  -4 -12   4         12.02         45.00        36.45 o                         
  -3 -12   4       1163.64       1167.88        70.34 o                         
  -2 -12   4         16.31         -4.13        15.03 o                         
  -1 -12   4       1915.20       1900.85        66.68 o                         
   0 -12   4        241.05        219.21        18.68 o                         
   1 -12   4        677.45        832.62        34.72 o                         
   2 -12   4          0.05         19.16        18.07 o                         
   3 -12   4          0.96        -24.20        24.20 o                         
   4 -12   4        117.51        139.43        26.39 o                         
   5 -12   4        378.61        359.84        58.51 o                         
   6 -12   4        314.41        291.40        32.73 o                         
   7 -12   4        213.92        292.36        65.21 o                         
   8 -12   4          0.02         12.14        38.65 o                         
 -13 -11   4         29.19         36.19        61.50 o                         
 -12 -11   4         20.19        174.80        72.12 o                         
 -11 -11   4          1.90         44.98        35.41 o                         
 -10 -11   4        218.62        142.44        34.75 o                         
  -9 -11   4          0.77         -9.23        25.91 o                         
  -8 -11   4         27.13         54.10        29.37 o                         
  -7 -11   4        320.05        374.04        35.24 o                         
  -6 -11   4         45.86          5.25        15.74 o                         
  -5 -11   4       1587.64       1428.96        47.15 o                         
  -4 -11   4        635.32        696.02        48.71 o                         
  -3 -11   4        339.45        287.51        22.50 o                         
  -2 -11   4          1.23          7.00        13.14 o                         
  -1 -11   4        126.21        194.44        17.84 o                         
   0 -11   4          3.75        -10.85        18.37 o                         
   1 -11   4        258.30        228.06        21.15 o                         
   2 -11   4          4.16         28.73        16.22 o                         
   3 -11   4        400.70        414.05        33.76 o                         
   4 -11   4         85.99         89.79        24.47 o                         
   5 -11   4        172.05        180.36        65.37 o                         
   6 -11   4        687.74        647.60        54.67 o                         
   7 -11   4        600.70        551.95        64.98 o                         
   8 -11   4       1105.39       1150.90        97.61 o                         
   9 -11   4        287.19        347.66        56.06 o                         
 -13 -10   4         44.00         32.85        60.78 o                         
 -12 -10   4        148.67        151.84        43.21 o                         
 -11 -10   4         69.00        131.59        34.82 o                         
 -10 -10   4        181.60        224.25        28.01 o                         
  -9 -10   4        551.67        639.75        45.06 o                         
  -8 -10   4        982.62        975.15        45.07 o                         
  -7 -10   4        397.49        469.51        29.37 o                         
  -6 -10   4        156.63        119.00        16.60 o                         
  -5 -10   4        132.82        195.97        15.51 o                         
  -4 -10   4        165.09        130.87        14.52 o                         
  -3 -10   4        478.75        353.43        29.14 o                         
  -2 -10   4        262.26        269.03        21.04 o                         
  -1 -10   4       2836.05       2771.47        87.33 o                         
   0 -10   4        502.63        495.52        28.09 o                         
   1 -10   4          1.43          0.18        13.59 o                         
   2 -10   4        147.73        181.00        17.09 o                         
   3 -10   4       1925.23       1702.08        57.30 o                         
   4 -10   4         23.64         16.30        19.74 o                         
   5 -10   4        231.24        158.59        24.33 o                         
   6 -10   4         29.16         56.31        26.37 o                         
   7 -10   4        622.65        774.25        79.40 o                         
   8 -10   4       1046.50       1010.71        47.72 o                         
   9 -10   4        834.51        901.73        61.11 o                         
  10 -10   4         80.84        132.54        36.20 o                         
 -14  -9   4         59.37        219.15        65.85 o                         
 -13  -9   4        118.51        190.38        61.57 o                         
 -12  -9   4        519.04        440.45        84.16 o                         
 -11  -9   4         67.67         81.18        26.65 o                         
 -10  -9   4         11.39          8.25        24.00 o                         
  -9  -9   4         39.81         39.68        26.17 o                         
  -8  -9   4       1374.55       1499.59        54.41 o                         
  -7  -9   4        999.63       1053.94        50.11 o                         
  -6  -9   4        728.51        824.87        33.86 o                         
  -5  -9   4         96.93         56.48        11.62 o                         
  -4  -9   4         22.45          6.13        10.12 o                         
  -3  -9   4         39.55         50.93        15.60 o                         
  -2  -9   4       3444.79       3408.44       104.22 o                         
  -1  -9   4       2279.98       2312.23        73.70 o                         
   0  -9   4       1770.06       1570.59        53.11 o                         
   1  -9   4        720.74        865.56        35.38 o                         
   2  -9   4        415.26        459.66        25.29 o                         
   3  -9   4         95.87         90.81        12.53 o                         
   4  -9   4         79.51         52.00        17.23 o                         
   5  -9   4        450.28        444.06        35.02 o                         
   6  -9   4        717.04        758.20        37.99 o                         
   7  -9   4        907.46        882.27        43.12 o                         
   8  -9   4         22.96         72.14        21.80 o                         
   9  -9   4          0.46          5.39        30.45 o                         
  10  -9   4        365.74        407.35        42.99 o                         
  11  -9   4         50.34         44.72        34.39 o                         
 -14  -8   4         21.35         53.29        57.60 o                         
 -13  -8   4         52.88        154.49        53.47 o                         
 -12  -8   4        669.70        626.32        45.29 o                         
 -11  -8   4        337.59        353.83        32.93 o                         
 -10  -8   4        170.66        185.05        34.79 o                         
  -9  -8   4        176.18        166.34        24.22 o                         
  -8  -8   4        193.88        154.73        18.07 o                         
  -7  -8   4        861.70        896.37        33.23 o                         
  -6  -8   4         23.90         12.84        14.54 o                         
  -5  -8   4        220.21        204.33        17.05 o                         
  -4  -8   4        294.25        294.25        19.79 o                         
  -3  -8   4          0.88         -9.66         9.66 o                         
  -2  -8   4        858.73        952.87        36.46 o                         
  -1  -8   4        840.07        770.19        31.11 o                         
   0  -8   4       1340.40       1330.45        45.33 o                         
   1  -8   4       2002.79       1862.21        59.82 o                         
   2  -8   4        107.04        119.12        12.34 o                         
   3  -8   4         38.60         20.37        10.86 o                         
   4  -8   4         61.67         66.43         9.34 o                         
   5  -8   4         24.42         50.37        14.23 o                         
   6  -8   4          1.69         -9.12        13.77 o                         
   7  -8   4        138.97        122.69        18.03 o                         
   8  -8   4        308.99        363.56        23.98 o                         
   9  -8   4         56.26         15.21        34.03 o                         
  10  -8   4          0.52        -15.13        36.93 o                         
  11  -8   4         45.58         40.50        33.93 o                         
  12  -8   4         68.62        106.97        61.68 o                         
 -14  -7   4        234.92        262.38        34.42 o                         
 -13  -7   4        442.99        435.63        41.99 o                         
 -12  -7   4          0.82        -16.51        25.09 o                         
 -11  -7   4        138.32         88.39        30.39 o                         
 -10  -7   4        250.89        270.64        26.90 o                         
  -9  -7   4         69.27         46.97        19.72 o                         
  -8  -7   4       1185.05       1221.95        40.19 o                         
  -7  -7   4        151.25        139.56        15.70 o                         
  -6  -7   4        336.50        334.73        19.41 o                         
  -5  -7   4        341.13        285.68        19.36 o                         
  -4  -7   4        809.35        967.12        26.83 o                         
  -3  -7   4        271.81        400.81        22.69 o                         
  -2  -7   4          2.93         12.12         9.27 o                         
  -1  -7   4        302.82        383.29        20.37 o                         
   0  -7   4         95.99        157.37        12.43 o                         
   1  -7   4          2.77         16.92        11.63 o                         
   2  -7   4       1789.73       1740.56        54.85 o                         
   3  -7   4       1378.49       1368.48        44.62 o                         
   4  -7   4         22.88         38.85         9.44 o                         
   5  -7   4        365.74        386.37        23.44 o                         
   6  -7   4       1095.06       1050.69        39.98 o                         
   7  -7   4        540.56        520.77        25.26 o                         
   8  -7   4         72.05         91.38        24.19 o                         
   9  -7   4        394.98        528.95        32.98 o                         
  10  -7   4         12.11        -19.43        19.43 o                         
  11  -7   4          3.44         11.49        25.84 o                         
  12  -7   4         64.68         97.94        33.33 o                         
 -15  -6   4         40.45         21.89        36.19 o                         
 -14  -6   4         44.65         39.05        30.87 o                         
 -13  -6   4         42.07         69.72        24.50 o                         
 -12  -6   4         29.99          6.94        16.34 o                         
 -11  -6   4       1076.45       1122.92        39.97 o                         
 -10  -6   4        187.63        199.52        22.95 o                         
  -9  -6   4        358.18        327.18        27.89 o                         
  -8  -6   4        137.88         95.11        15.44 o                         
  -7  -6   4       2890.43       2814.99        69.85 o                         
  -6  -6   4       5221.55       5098.28       117.94 o                         
  -5  -6   4       1926.26       2099.88        58.76 o                         
  -4  -6   4         75.18        109.53        10.71 o                         
  -3  -6   4       3699.92       3165.03        81.99 o                         
  -2  -6   4        828.13        796.24        36.10 o                         
  -1  -6   4       7322.49       8229.03       235.99 o                         
   0  -6   4        852.27        924.97        32.38 o                         
   1  -6   4        683.10        822.77        37.01 o                         
   2  -6   4        927.16        836.57        29.39 o                         
   3  -6   4        372.71        317.60        21.14 o                         
   4  -6   4        505.24        502.00        18.08 o                         
   5  -6   4         67.36        124.20         8.94 o                         
   6  -6   4        767.80        824.77        28.70 o                         
   7  -6   4         59.12         46.31        11.55 o                         
   8  -6   4        129.08        178.87        18.75 o                         
   9  -6   4          2.32          4.02        16.81 o                         
  10  -6   4         31.87         51.90        19.40 o                         
  11  -6   4          1.09         -6.29        20.40 o                         
  12  -6   4        168.15        172.03        32.47 o                         
  13  -6   4          9.66         50.17        36.16 o                         
 -15  -5   4          8.59         16.79        38.74 o                         
 -14  -5   4         60.59        -15.41        32.10 o                         
 -13  -5   4         59.50         35.84        21.46 o                         
 -12  -5   4        621.98        667.92        31.31 o                         
 -11  -5   4        219.50        212.94        22.68 o                         
 -10  -5   4       1240.28       1067.64        36.84 o                         
  -9  -5   4       1204.90       1333.48        44.54 o                         
  -8  -5   4          1.88         -7.86         7.86 o                         
  -7  -5   4       1707.13       1766.78        47.44 o                         
  -6  -5   4       3572.16       3788.16        88.87 o                         
  -5  -5   4       4767.52       5023.46       114.59 o                         
  -4  -5   4         93.93        109.28        10.78 o                         
  -3  -5   4       1006.60       1144.49        33.63 o                         
  -2  -5   4       7373.39       7421.70       212.44 o                         
  -1  -5   4       6016.71       6042.65       212.67 o                         
   0  -5   4       9820.10       9873.03       280.88 o                         
   1  -5   4       2640.73       3240.11        94.76 o                         
   2  -5   4         18.17          5.25         9.05 o                         
   3  -5   4         72.45         13.14         6.56 o                         
   4  -5   4        283.31        238.76        12.80 o                         
   5  -5   4        643.82        495.86        16.30 o                         
   6  -5   4        505.39        447.15        16.57 o                         
   7  -5   4        795.43        729.86        26.00 o                         
   8  -5   4        233.50        362.31        42.17 o                         
   9  -5   4         30.21         24.85        14.34 o                         
  10  -5   4         76.92         52.40        26.58 o                         
  11  -5   4       1513.60       1625.74        51.44 o                         
  12  -5   4        424.40        527.47        37.79 o                         
  13  -5   4        699.01        752.94        51.71 o                         
  14  -5   4        386.48        465.84        61.26 o                         
 -15  -4   4        138.89        136.94       135.78 o                         
 -14  -4   4        231.29        325.13        40.94 o                         
 -13  -4   4          8.68         13.64        20.30 o                         
 -12  -4   4         10.39        -11.94        21.74 o                         
 -11  -4   4         72.01         54.59        21.26 o                         
 -10  -4   4        118.11        115.44        15.32 o                         
  -9  -4   4          4.74         -6.61        10.64 o                         
  -8  -4   4        306.33        381.22        18.33 o                         
  -7  -4   4          1.45         22.13         7.51 o                         
  -6  -4   4       1549.60       1880.33        56.32 o                         
  -5  -4   4       1000.22       1011.50        29.01 o                         
  -4  -4   4       2532.91       2398.04        56.98 o                         
  -3  -4   4        793.32        795.48        25.15 o                         
  -2  -4   4         17.33         16.66         4.00 o                         
  -1  -4   4         59.47         94.05         9.68 o                         
   0  -4   4        927.53       1119.31        43.23 o                         
   1  -4   4       1272.77       1582.67        58.84 o                         
   2  -4   4       2927.56       2217.29        80.54 o                         
   3  -4   4       2618.11       2994.09        75.82 o                         
   4  -4   4        134.49        122.37         7.40 o                         
   5  -4   4        101.68        108.89         7.56 o                         
   6  -4   4        102.04        146.71        10.22 o                         
   7  -4   4         12.85          1.82         8.25 o                         
   8  -4   4       4114.32       3800.97        88.83 o                         
   9  -4   4        687.46        657.08        26.13 o                         
  10  -4   4        305.37        361.63        22.39 o                         
  11  -4   4        381.58        486.34        24.89 o                         
  12  -4   4         41.69         50.29        16.93 o                         
  13  -4   4        235.05        215.96        25.23 o                         
  14  -4   4       1340.28       1687.57       110.17 o                         
 -15  -3   4        101.60         94.55        44.68 o                         
 -14  -3   4        217.45        203.38        57.31 o                         
 -13  -3   4        323.93        292.11        30.17 o                         
 -12  -3   4        134.80        140.78        18.90 o                         
 -11  -3   4         31.40         31.50        14.90 o                         
 -10  -3   4        142.47        138.74        18.46 o                         
  -9  -3   4          3.81        -10.23        10.23 o                         
  -8  -3   4        207.66        157.75        17.08 o                         
  -7  -3   4         14.21         21.01         7.24 o                         
  -6  -3   4        317.70        260.19        11.36 o                         
  -5  -3   4         96.48        159.17         8.29 o                         
  -4  -3   4         91.97        164.19        10.12 o                         
  -3  -3   4        441.40        428.07        14.46 o                         
  -2  -3   4       4963.53       4849.69       120.17 o                         
  -1  -3   4       1242.02        680.66        19.55 o                         
   0  -3   4        581.44        421.17        27.06 o                         
   1  -3   4        534.99        576.21        24.54 o                         
   2  -3   4       9519.45       8356.04       236.78 o                         
   3  -3   4        486.83        471.04        14.68 o                         
   4  -3   4          3.60         29.39         4.30 o                         
   5  -3   4       3671.06       3770.69        94.90 o                         
   6  -3   4        219.05        198.28        12.33 o                         
   7  -3   4        150.60        122.17         9.36 o                         
   8  -3   4        264.30        241.54        14.06 o                         
   9  -3   4        202.93        159.74        13.07 o                         
  10  -3   4          7.02        -10.29        11.87 o                         
  11  -3   4       1173.52       1042.57        34.84 o                         
  12  -3   4        637.79        622.88        29.41 o                         
  13  -3   4        459.99        423.91        28.28 o                         
  14  -3   4        130.55         75.43        41.77 o                         
 -15  -2   4          3.36          8.46        37.85 o                         
 -14  -2   4        361.23        374.28        68.91 o                         
 -13  -2   4        751.76        743.52        37.73 o                         
 -12  -2   4       1212.30       1330.60        51.97 o                         
 -11  -2   4        867.00        845.21        32.58 o                         
 -10  -2   4       2299.20       2405.51        62.98 o                         
  -9  -2   4        141.53        114.64        22.32 o                         
  -8  -2   4        514.08        494.52        19.30 o                         
  -7  -2   4        559.87        595.17        21.16 o                         
  -6  -2   4        830.66        970.81        33.61 o                         
  -5  -2   4        627.23        907.54        37.29 o                         
  -4  -2   4        569.85        429.88        13.98 o                         
  -3  -2   4         26.13         26.78         4.27 o                         
  -2  -2   4       1010.42        741.67        18.68 o                         
  -1  -2   4       6782.32       8335.54       204.06 o                         
   0  -2   4        414.43        470.19        20.48 o                         
   2  -2   4      11949.78      11728.03       286.60 o                         
   3  -2   4       2338.92       1734.12        39.54 o                         
   4  -2   4       5020.46       4637.56        93.83 o                         
   5  -2   4       2467.98       2063.78        48.02 o                         
   6  -2   4       1239.66       1529.62        37.50 o                         
   7  -2   4       1213.54       1268.29        33.03 o                         
   8  -2   4         22.30         23.23         8.37 o                         
   9  -2   4        595.07        521.10        24.77 o                         
  10  -2   4         47.83         17.75        10.90 o                         
  11  -2   4         17.57         39.38        12.91 o                         
  12  -2   4        182.15        149.86        17.67 o                         
  13  -2   4        294.85        264.95        23.02 o                         
  14  -2   4         85.41         76.47        32.26 o                         
  15  -2   4        101.08         59.83        30.17 o                         
 -15  -1   4        143.06        237.23        42.08 o                         
 -14  -1   4         13.93        -14.20        27.55 o                         
 -13  -1   4         28.87         -0.66        19.36 o                         
 -12  -1   4         61.14         17.60        17.72 o                         
 -11  -1   4         13.05         -1.47        18.69 o                         
 -10  -1   4       1024.56       1015.13        32.64 o                         
  -9  -1   4       4530.59       4774.81       125.74 o                         
  -8  -1   4        761.48        753.74        30.22 o                         
  -7  -1   4        139.60        168.29        11.24 o                         
  -6  -1   4       5867.90       6378.73       131.05 o                         
  -5  -1   4      17329.56      19019.36       380.68 o                         
  -4  -1   4       6361.76       6028.88       134.49 o                         
  -3  -1   4        223.08        135.56         7.07 o                         
  -2  -1   4       3478.87       3029.20        62.00 o                         
  -1  -1   4       4981.48       3707.99        81.97 o                         
   0  -1   4        811.09        568.34        18.49 o                         
   1  -1   4       1295.60       1187.87        30.39 o                         
   2  -1   4       3546.17       2255.93        50.50 o                         
   3  -1   4       2521.59       1993.46        58.72 o                         
   4  -1   4         55.37         98.81         5.43 o                         
   5  -1   4         11.24          1.21         4.39 o                         
   6  -1   4         37.95          4.96         5.15 o                         
   7  -1   4        112.21         84.78         7.91 o                         
   8  -1   4        680.18        687.31        23.89 o                         
   9  -1   4        288.01        378.95        17.03 o                         
  10  -1   4        388.04        447.12        19.47 o                         
  11  -1   4        295.34        286.10        16.10 o                         
  12  -1   4          0.85          2.37        15.54 o                         
  13  -1   4         14.24         -2.81        25.26 o                         
  14  -1   4        830.04        797.93        39.74 o                         
  15  -1   4        132.04         98.07        29.85 o                         
 -15   0   4         90.07         32.57        39.12 o                         
 -14   0   4          5.79         -9.35        28.00 o                         
 -13   0   4        142.31        158.26        22.59 o                         
 -12   0   4         46.38         48.26        18.38 o                         
 -11   0   4        810.14        673.03        37.51 o                         
 -10   0   4         97.73         81.26        17.37 o                         
  -9   0   4         31.03         -3.93        16.91 o                         
  -8   0   4       4276.04       4457.92       117.95 o                         
  -7   0   4       5475.32       5795.22       132.22 o                         
  -6   0   4       8952.65       9626.55       213.92 o                         
  -5   0   4        527.00        680.87        34.71 o                         
  -4   0   4      27499.43      30147.17       658.23 o                         
  -3   0   4      41806.20      42724.09      1472.90 o                         
  -2   0   4         25.48         66.74         8.02 o                         
  -1   0   4          3.43        179.29        15.92 o                         
   1   0   4        529.79        250.96        10.21 o                         
   2   0   4       3254.53       2851.28        63.23 o                         
   3   0   4       8597.28       8864.35       194.45 o                         
   4   0   4       2984.67       3389.30        69.45 o                         
   5   0   4        706.99        557.25        18.85 o                         
   6   0   4       3547.06       4185.81        95.09 o                         
   7   0   4        613.70        597.09        24.50 o                         
   8   0   4        687.02        654.38        23.11 o                         
   9   0   4       1330.75       1016.71        28.07 o                         
  10   0   4        230.66        217.11        14.01 o                         
  11   0   4        823.93        924.75        28.78 o                         
  12   0   4         21.18         31.99        14.77 o                         
  13   0   4        252.67        288.18        24.36 o                         
  14   0   4        758.12        903.21        43.64 o                         
  15   0   4        112.89         96.12        42.48 o                         
 -14   1   4        388.95        369.41        40.20 o                         
 -13   1   4        139.84        183.54        27.70 o                         
 -12   1   4       1441.19       1577.23        47.54 o                         
 -11   1   4         68.32         56.25        17.95 o                         
 -10   1   4        434.10        430.41        26.00 o                         
  -9   1   4        819.76        745.04        29.40 o                         
  -8   1   4         94.68        147.72        14.03 o                         
  -7   1   4       2918.40       2797.70        70.89 o                         
  -6   1   4       6720.07       7881.85       188.67 o                         
  -5   1   4      12052.81      13682.43       274.33 o                         
  -4   1   4        484.77        433.44        13.54 o                         
  -3   1   4         84.87         84.35        10.85 o                         
  -2   1   4      10666.45      11988.53       261.97 o                         
  -1   1   4       1104.12        272.08         8.26 o                         
   0   1   4        803.84        350.56         8.97 o                         
   1   1   4       6812.21      10366.08       226.44 o                         
   2   1   4      15274.40      14499.24       288.67 o                         
   3   1   4       1447.90       1183.50        23.83 o                         
   4   1   4          1.49          2.33         3.98 o                         
   5   1   4       1269.35       1223.88        28.08 o                         
   6   1   4       2137.57       2516.73        59.30 o                         
   7   1   4       4011.74       4271.19       105.06 o                         
   8   1   4       1202.74       1060.24        31.01 o                         
   9   1   4        143.70        168.00        13.65 o                         
  10   1   4        256.93        196.56        14.90 o                         
  11   1   4        714.40        704.98        32.18 o                         
  12   1   4         30.26          9.89        27.83 o                         
  13   1   4          1.13        -17.74        17.74 o                         
  14   1   4         28.67         31.29        22.08 o                         
  15   1   4        106.50         96.16        28.40 o                         
  16   1   4         22.09        -29.16        29.16 o                         
 -14   2   4          8.08        -15.59        30.06 o                         
 -13   2   4         87.10         -3.97        25.80 o                         
 -12   2   4        217.37        213.05        35.29 o                         
 -11   2   4        472.98        506.34        39.37 o                         
 -10   2   4         10.52         -4.17        15.17 o                         
  -9   2   4       2097.18       2018.17        53.97 o                         
  -8   2   4         43.49         31.30        10.91 o                         
  -7   2   4          0.09         -1.04         8.84 o                         
  -6   2   4          4.23         -2.20         7.31 o                         
  -5   2   4      10982.44      11675.99       235.25 o                         
  -4   2   4        315.76        310.44        16.42 o                         
  -3   2   4        400.78        448.64        12.71 o                         
  -2   2   4       1166.77        893.64        27.37 o                         
  -1   2   4       2586.93       1990.61        48.33 o                         
   0   2   4       6363.50       5492.55       136.58 o                         
   1   2   4       3578.12       7082.48       179.18 o                         
   2   2   4       6162.60       4959.86       100.15 o                         
   3   2   4      23478.92      27155.14       539.44 o                         
   4   2   4       1321.43       1249.08        30.76 o                         
   5   2   4       1512.45       1414.94        31.90 o                         
   6   2   4       4181.68       4352.21        93.58 o                         
   7   2   4       8505.33       8793.36       281.24 o                         
   8   2   4       1662.98       1829.44        52.72 o                         
   9   2   4       2580.37       2853.86        80.01 o                         
  10   2   4         33.33         10.63        14.69 o                         
  11   2   4         12.45         -4.96        13.95 o                         
  12   2   4        291.45        216.63        21.41 o                         
  13   2   4        183.01        157.22        21.06 o                         
  14   2   4         69.03         38.25        22.01 o                         
  15   2   4        374.74        306.27        33.32 o                         
  16   2   4         12.79         77.90        35.98 o                         
 -14   3   4         56.13          0.83        31.24 o                         
 -13   3   4         61.12         57.36        37.96 o                         
 -12   3   4         20.27        -10.54        19.83 o                         
 -11   3   4          0.87        -17.33        17.33 o                         
 -10   3   4        116.33         70.33        25.43 o                         
  -9   3   4         94.51        104.63        17.05 o                         
  -8   3   4          1.73         -2.81        12.90 o                         
  -7   3   4        860.99        651.66        24.10 o                         
  -6   3   4        247.65        203.43        11.70 o                         
  -5   3   4       2571.06       2858.36        67.82 o                         
  -4   3   4       2848.08       2402.33        51.48 o                         
  -3   3   4       2738.74       2688.44        56.64 o                         
  -2   3   4       8777.53       9165.28       184.19 o                         
  -1   3   4        324.55         71.08         6.50 o                         
   0   3   4        422.60        372.77        12.68 o                         
   1   3   4       1067.09       1110.15        28.37 o                         
   2   3   4       4526.35       3989.26        81.41 o                         
   3   3   4       1596.99       1657.61        35.82 o                         
   4   3   4        163.89        268.15        10.39 o                         
   5   3   4        208.25        301.31        13.09 o                         
   6   3   4       1036.04        954.04        26.71 o                         
   7   3   4       1844.90       1855.68        42.41 o                         
   8   3   4       2592.72       2632.42        71.73 o                         
   9   3   4        405.83        442.07        22.23 o                         
  10   3   4       2306.46       2399.90        57.32 o                         
  11   3   4        306.30        273.85        20.59 o                         
  12   3   4        161.78        144.30        18.20 o                         
  13   3   4        941.65        980.25        38.90 o                         
  14   3   4          1.39         17.58        20.86 o                         
  15   3   4        159.87        174.20        34.55 o                         
  16   3   4          1.36        -11.82        39.02 o                         
 -13   4   4         68.27         57.62        44.92 o                         
 -12   4   4        228.61        297.59        31.84 o                         
 -11   4   4         45.32         45.89        19.51 o                         
 -10   4   4        629.46        623.18        30.77 o                         
  -9   4   4       5119.26       5574.28       129.39 o                         
  -8   4   4          9.32         10.36        11.49 o                         
  -7   4   4       2056.27       1897.01        48.96 o                         
  -6   4   4        874.82        711.30        23.82 o                         
  -5   4   4        506.02        522.05        16.82 o                         
  -4   4   4        406.27        442.98        16.53 o                         
  -3   4   4       1237.45       1000.29        24.35 o                         
  -2   4   4       2640.77       2269.11        52.92 o                         
  -1   4   4       1370.56       1057.53        29.44 o                         
   0   4   4        966.46        640.75        17.07 o                         
   1   4   4       3531.56       2951.14        63.53 o                         
   2   4   4       1165.09       1561.64        31.34 o                         
   3   4   4       7522.31       8406.19       185.65 o                         
   4   4   4         32.78        101.19         7.50 o                         
   5   4   4        117.27         39.53         6.25 o                         
   6   4   4       3238.71       2740.53        64.65 o                         
   7   4   4          0.74         -8.00         8.00 o                         
   8   4   4         44.13         31.42         9.23 o                         
   9   4   4        490.88        497.55        25.82 o                         
  10   4   4        135.01        113.63        15.02 o                         
  11   4   4        508.86        606.41        28.94 o                         
  12   4   4        643.20        749.70        35.80 o                         
  13   4   4        209.12        196.55        23.15 o                         
  14   4   4        115.72        111.87        23.31 o                         
  15   4   4        132.69        118.66        41.40 o                         
  16   4   4        728.98        853.57       119.72 o                         
 -13   5   4         30.75        -31.18        31.18 o                         
 -12   5   4        520.26        431.15        35.16 o                         
 -11   5   4        602.88        581.25        32.58 o                         
 -10   5   4        813.59        882.19        54.36 o                         
  -9   5   4         16.47         -2.31        13.58 o                         
  -8   5   4         90.52         68.26        12.99 o                         
  -7   5   4        163.94        111.10        20.59 o                         
  -6   5   4       3262.81       3143.82        87.26 o                         
  -5   5   4       1849.92       1707.63        39.09 o                         
  -4   5   4       3644.94       3421.60        71.80 o                         
  -3   5   4          4.35         11.92         7.02 o                         
  -2   5   4        293.52        269.15        12.67 o                         
  -1   5   4       1766.75       1515.73        33.22 o                         
   0   5   4        662.79        849.72        22.02 o                         
   1   5   4        264.20        244.59         8.20 o                         
   2   5   4       3978.91       3119.30        64.80 o                         
   3   5   4       3030.51       3868.17        92.39 o                         
   4   5   4         22.42         34.89         6.79 o                         
   5   5   4        662.96        408.03        16.34 o                         
   6   5   4       2000.61       1933.77        43.85 o                         
   7   5   4        290.78        380.26        17.42 o                         
   8   5   4        447.21        331.85        15.88 o                         
   9   5   4        312.63        281.97        20.13 o                         
  10   5   4       1147.44       1386.06        47.56 o                         
  11   5   4        150.66        191.14        19.98 o                         
  12   5   4        737.18        764.52        34.63 o                         
  13   5   4        154.90        211.34        23.88 o                         
  14   5   4        447.39        397.47        28.94 o                         
  15   5   4        423.91        401.84        40.53 o                         
  16   5   4         12.95         24.37        56.02 o                         
 -13   6   4         20.44          2.85        45.25 o                         
 -12   6   4         13.70         -7.24        39.80 o                         
 -11   6   4          9.54         23.03        19.86 o                         
 -10   6   4       1126.68       1145.90        45.67 o                         
  -9   6   4         80.77         92.91        15.05 o                         
  -8   6   4          3.26          8.24        16.74 o                         
  -7   6   4       1250.30       1281.50        57.26 o                         
  -6   6   4       1356.24       1232.20        37.01 o                         
  -5   6   4         42.53         87.71        14.79 o                         
  -4   6   4       3509.98       3648.75        94.86 o                         
  -3   6   4       2351.70       2332.21        55.18 o                         
  -2   6   4       1400.00       1415.47        35.24 o                         
  -1   6   4       1565.75       1732.21        41.78 o                         
   0   6   4        715.85        660.05        21.56 o                         
   1   6   4       2441.83       2900.48        60.37 o                         
   2   6   4       1114.47       1136.72        36.25 o                         
   3   6   4        254.04        216.09        15.26 o                         
   4   6   4        187.98        108.32         9.42 o                         
   5   6   4       1008.29       1188.13        32.55 o                         
   6   6   4       4861.93       5298.92       120.81 o                         
   7   6   4        210.76        212.85        11.34 o                         
   8   6   4          1.82         -7.93        13.58 o                         
   9   6   4       1845.87       1767.46        44.08 o                         
  10   6   4         27.28         -3.03        12.22 o                         
  11   6   4          0.42        -11.04        15.48 o                         
  12   6   4         76.28         90.37        19.21 o                         
  13   6   4          2.84        -14.74        22.94 o                         
  14   6   4        155.93        170.23        29.73 o                         
  15   6   4        220.51        217.21        41.83 o                         
  16   6   4         88.82         78.56        47.88 o                         
 -12   7   4        105.53         49.89        43.53 o                         
 -11   7   4         61.24         55.83        39.69 o                         
 -10   7   4          2.64        -23.05        23.05 o                         
  -9   7   4        203.11        225.66        24.82 o                         
  -8   7   4         19.17          3.71        18.60 o                         
  -7   7   4        256.09        254.09        18.35 o                         
  -6   7   4       1397.68       1493.55        42.95 o                         
  -5   7   4          3.62         54.09        13.10 o                         
  -4   7   4        159.37        135.73        13.76 o                         
  -3   7   4         42.31         35.12         9.24 o                         
  -2   7   4       3483.39       3531.59        81.17 o                         
  -1   7   4       4510.33       4796.87       108.37 o                         
   0   7   4       8041.99       8813.80       218.46 o                         
   1   7   4        512.82        768.25        22.16 o                         
   2   7   4        735.80        755.80        23.77 o                         
   3   7   4          5.88         17.87         8.57 o                         
   4   7   4       1861.55       1975.43        48.38 o                         
   5   7   4         18.32         39.23         7.97 o                         
   6   7   4        402.16        359.10        15.96 o                         
   7   7   4        601.36        445.87        26.77 o                         
   8   7   4        205.95        115.36        13.29 o                         
   9   7   4       2183.28       2301.12        59.47 o                         
  10   7   4       1667.09       1751.41        45.44 o                         
  11   7   4       3500.80       3178.42       108.52 o                         
  12   7   4          8.92        -18.48        18.48 o                         
  13   7   4          3.69        -20.69        20.69 o                         
  14   7   4        145.08         69.25        28.84 o                         
  15   7   4         25.09         -7.22        35.28 o                         
  16   7   4         97.52         27.68        65.61 o                         
 -11   8   4        294.41        248.26        45.88 o                         
 -10   8   4         56.70         13.09        33.01 o                         
  -9   8   4          1.93         28.75        33.28 o                         
  -8   8   4        173.77        214.22        29.49 o                         
  -7   8   4          4.42          9.61        17.38 o                         
  -6   8   4       1360.56       1334.43        48.87 o                         
  -5   8   4        555.94        640.94        29.90 o                         
  -4   8   4         27.76         26.87        12.21 o                         
  -3   8   4         47.70         18.10        11.51 o                         
  -2   8   4        301.97        211.99        11.69 o                         
  -1   8   4         34.02         12.09         7.12 o                         
   0   8   4       1139.71       1359.12        39.48 o                         
   1   8   4      15984.20      16583.03       364.16 o                         
   2   8   4         94.33         67.53        10.12 o                         
   3   8   4        495.46        612.74        53.25 o                         
   4   8   4       2349.84       2220.68        62.23 o                         
   5   8   4         13.71          0.36         7.53 o                         
   6   8   4        168.11        171.63        12.72 o                         
   7   8   4        244.03        248.52        20.53 o                         
   8   8   4       2567.24       2618.95        61.68 o                         
   9   8   4        650.56        860.20        27.49 o                         
  10   8   4        221.53        304.86        29.91 o                         
  11   8   4         27.28         32.44        14.78 o                         
  12   8   4       1296.99       1394.14        52.48 o                         
  13   8   4        291.04        223.91        26.29 o                         
  14   8   4        526.67        571.29        44.28 o                         
  15   8   4        298.40        335.03        43.07 o                         
  16   8   4         15.63         26.94        49.48 o                         
 -11   9   4         26.26        -28.87        47.80 o                         
 -10   9   4        475.26        383.85        49.44 o                         
  -9   9   4        891.08        885.42        67.56 o                         
  -8   9   4        932.31        997.41        57.45 o                         
  -7   9   4        374.90        437.84        27.23 o                         
  -6   9   4          1.67         34.58        23.05 o                         
  -5   9   4        117.12         75.43        18.49 o                         
  -4   9   4       1147.06       1129.62        40.26 o                         
  -3   9   4        523.11        592.89        27.59 o                         
  -2   9   4       1022.86        879.79        26.61 o                         
  -1   9   4          1.11         -9.93         9.93 o                         
   0   9   4          7.38          9.75         9.70 o                         
   1   9   4       2538.25       2342.29        64.77 o                         
   2   9   4        518.89        447.90        21.22 o                         
   3   9   4         38.59         28.96        11.88 o                         
   4   9   4       2169.45       2055.68        59.47 o                         
   5   9   4       1704.67       1919.32        56.77 o                         
   6   9   4        706.18        620.97        24.88 o                         
   7   9   4       1316.78       1363.22        39.83 o                         
   8   9   4        612.25        654.20        25.53 o                         
   9   9   4        689.63        789.01        29.33 o                         
  10   9   4        187.58        183.07        22.75 o                         
  11   9   4        141.80        147.49        17.74 o                         
  12   9   4        298.39        341.52        30.35 o                         
  13   9   4        318.19        387.91        25.89 o                         
  14   9   4       1284.42       1344.08        73.43 o                         
  15   9   4        438.97        402.35        39.57 o                         
 -10  10   4         10.89        -27.13        57.54 o                         
  -9  10   4         63.80         68.16        35.74 o                         
  -8  10   4        220.72        264.08        30.37 o                         
  -7  10   4        112.39        109.37        22.54 o                         
  -6  10   4        176.44        173.57        21.89 o                         
  -5  10   4        299.29        326.10        35.31 o                         
  -4  10   4         99.05        155.19        17.99 o                         
  -3  10   4        970.89        925.15        36.13 o                         
  -2  10   4        684.63        692.96        30.92 o                         
  -1  10   4       1878.41       1886.67        48.14 o                         
   0  10   4        207.09        172.42        18.31 o                         
   1  10   4        270.09        203.23        17.82 o                         
   2  10   4          0.16         -6.86        11.26 o                         
   3  10   4        109.11         59.13        14.09 o                         
   4  10   4        470.09        447.67        25.50 o                         
   5  10   4        155.55         86.79        17.71 o                         
   6  10   4         65.16         74.68        15.65 o                         
   7  10   4         28.06         11.18        11.04 o                         
   8  10   4         75.79         74.66        14.18 o                         
   9  10   4        766.24        746.69        33.58 o                         
  10  10   4        498.55        558.29        24.47 o                         
  11  10   4        247.74        319.50        19.71 o                         
  12  10   4        128.42        160.88        18.69 o                         
  13  10   4         32.83         25.70        32.57 o                         
  14  10   4         52.03        100.70        54.42 o                         
  15  10   4        838.20        974.85       100.65 o                         
  -9  11   4          3.37         -9.63        39.59 o                         
  -8  11   4         11.20          4.57        44.48 o                         
  -7  11   4        184.41        179.31        27.71 o                         
  -6  11   4       2038.10       2089.98        69.24 o                         
  -5  11   4        599.94        549.80        31.23 o                         
  -4  11   4        306.07        240.43        21.08 o                         
  -3  11   4         20.61         13.53        15.10 o                         
  -2  11   4         36.20         65.16        15.36 o                         
  -1  11   4         14.51          9.23        12.00 o                         
   0  11   4         41.94         70.93        11.19 o                         
   1  11   4        915.58        944.09        36.15 o                         
   2  11   4          1.19        -10.89        13.14 o                         
   3  11   4         53.47         37.14        16.36 o                         
   4  11   4          0.73         -9.30        15.03 o                         
   5  11   4          1.23         -3.88        15.46 o                         
   6  11   4       2176.97       2169.95        76.34 o                         
   7  11   4       1531.25       1522.11        53.47 o                         
   8  11   4          5.64          8.57        13.08 o                         
   9  11   4        628.46        570.87        28.03 o                         
  10  11   4          2.31         24.43        16.53 o                         
  11  11   4        404.54        406.17        27.15 o                         
  12  11   4        193.58        179.28        47.59 o                         
  13  11   4          0.97         33.77        28.52 o                         
  14  11   4        161.83        161.49        34.90 o                         
  -8  12   4         24.09         52.42        32.47 o                         
  -7  12   4          5.83          7.60        31.64 o                         
  -6  12   4        251.89        250.73        37.44 o                         
  -5  12   4       1010.07       1106.82        51.30 o                         
  -4  12   4        483.74        439.75        33.08 o                         
  -3  12   4        714.12        631.46        34.38 o                         
  -2  12   4       1083.76       1190.93        44.22 o                         
  -1  12   4        500.33        380.23        19.70 o                         
   0  12   4         26.30         27.74        20.89 o                         
   1  12   4        437.10        383.50        23.39 o                         
   2  12   4        780.42        680.20        34.75 o                         
   3  12   4          4.09        -16.70        16.70 o                         
   4  12   4        444.77        358.45        25.43 o                         
   5  12   4        261.59        238.18        25.41 o                         
   6  12   4        555.06        606.64        33.05 o                         
   7  12   4        260.00        210.41        23.41 o                         
   8  12   4       2487.42       2629.47        97.75 o                         
   9  12   4        216.57        186.15        18.23 o                         
  10  12   4         45.70         30.07        24.89 o                         
  11  12   4        139.18        124.63        19.66 o                         
  12  12   4         13.35         22.37        24.32 o                         
  13  12   4          8.83         13.13        49.22 o                         
  14  12   4         24.52        120.83        57.20 o                         
  -7  13   4          1.89        -30.17        30.17 o                         
  -6  13   4        451.76        501.50        54.15 o                         
  -5  13   4         33.02         79.73        33.98 o                         
  -4  13   4         88.87         99.70        37.47 o                         
  -3  13   4        745.96        723.86        38.29 o                         
  -2  13   4       1439.77       1255.13        51.70 o                         
  -1  13   4        996.27        997.10        40.35 o                         
   0  13   4          7.07         33.14        17.33 o                         
   1  13   4        940.46        760.73        36.80 o                         
   2  13   4         12.22         20.29        19.09 o                         
   3  13   4       1006.30       1149.73        54.81 o                         
   4  13   4        358.49        470.10        29.38 o                         
   5  13   4       1093.42       1312.68        52.32 o                         
   6  13   4        113.49        239.60        40.13 o                         
   7  13   4        192.15        270.27        31.58 o                         
   8  13   4        465.50        519.55        36.82 o                         
   9  13   4        928.36       1066.53        80.36 o                         
  10  13   4        574.50        480.56        43.70 o                         
  11  13   4        170.01        219.52        37.81 o                         
  12  13   4          5.78         56.33        25.91 o                         
  13  13   4        146.90        144.19        42.55 o                         
  -6  14   4        574.60        639.68        77.62 o                         
  -5  14   4        106.86         61.30        31.57 o                         
  -4  14   4        217.44        165.26        45.83 o                         
  -3  14   4         10.28        -11.45        60.85 o                         
  -2  14   4        188.85        176.64        22.32 o                         
  -1  14   4        639.55        412.32        39.03 o                         
   0  14   4        116.56         21.36        27.43 o                         
   1  14   4        736.49        702.38       161.79 o                         
   2  14   4        391.71        358.59        31.78 o                         
   3  14   4         49.77         -3.85        22.51 o                         
   4  14   4        178.13        147.40        28.62 o                         
   5  14   4          7.22         43.50        24.76 o                         
   6  14   4        334.10        365.46        35.98 o                         
   7  14   4        492.56        488.22        34.20 o                         
   8  14   4        443.15        396.11        34.55 o                         
   9  14   4          8.04         -1.68        37.67 o                         
  10  14   4        382.08        398.39        38.95 o                         
  11  14   4        504.54        417.73        30.32 o                         
  12  14   4        123.15        122.96        25.37 o                         
  -4  15   4        225.96        267.75        45.12 o                         
  -3  15   4        228.80        280.88        34.56 o                         
  -2  15   4        163.98        137.52        44.24 o                         
  -1  15   4          0.28          2.30        29.21 o                         
   0  15   4         33.58         28.42        31.71 o                         
   1  15   4          6.10         28.83        24.27 o                         
   2  15   4        153.80        143.93        31.39 o                         
   3  15   4         32.92         21.89        28.94 o                         
   4  15   4        267.24        229.71        30.45 o                         
   5  15   4         61.22         35.00        27.90 o                         
   6  15   4         27.40         16.76        28.14 o                         
   7  15   4        303.02        310.00        38.32 o                         
   8  15   4         20.42        -37.69        37.69 o                         
   9  15   4         35.04         26.00        35.69 o                         
  10  15   4        168.20        140.33        55.23 o                         
  11  15   4         15.92          6.10        35.99 o                         
  -2  16   4        126.96        118.94        42.96 o                         
  -1  16   4        237.73        229.90        43.72 o                         
   0  16   4          0.42         25.43        38.84 o                         
   1  16   4         19.63        -48.30        48.30 o                         
   2  16   4        216.23        214.92        36.89 o                         
   3  16   4        494.31        342.89        34.25 o                         
   4  16   4        544.73        617.11        58.56 o                         
   5  16   4        126.70         66.72        32.22 o                         
   6  16   4         55.08         47.88        33.16 o                         
   7  16   4          1.89         10.12        38.69 o                         
   8  16   4         39.03         82.73        39.97 o                         
   9  16   4        442.64        426.19        83.50 o                         
  10  16   4         29.33          9.51        64.65 o                         
   1  17   4          0.58        -21.37        63.43 o                         
   2  17   4         55.58         90.85        58.63 o                         
   3  17   4         11.81        -31.56        31.56 o                         
   4  17   4          1.81         40.96        34.87 o                         
   5  17   4        472.96        513.97        54.88 o                         
   6  17   4        232.57        136.97        41.51 o                         
   7  17   4        187.94        188.87        46.30 o                         
  -7 -15   5         10.87         51.60        57.40 o                         
  -6 -15   5         31.46         51.09        24.16 o                         
  -5 -15   5        465.36        387.93        88.95 o                         
  -4 -15   5         65.98         53.52        62.77 o                         
  -3 -15   5         21.08         26.30        47.11 o                         
  -2 -15   5         10.26          5.26        32.96 o                         
  -1 -15   5         28.84         12.71        31.69 o                         
   0 -15   5        122.88        132.54        22.63 o                         
   1 -15   5          1.50        -14.19        26.48 o                         
   2 -15   5         75.03         52.33        20.65 o                         
  -9 -14   5        583.19        453.00        63.88 o                         
  -8 -14   5        744.21        658.96        73.08 o                         
  -7 -14   5        103.56         48.57        53.29 o                         
  -6 -14   5         38.39         46.53        17.29 o                         
  -5 -14   5         77.25         74.14        28.88 o                         
  -4 -14   5        154.33        172.87        32.83 o                         
  -3 -14   5         20.67         -2.18        41.45 o                         
  -2 -14   5        102.12         21.36        53.62 o                         
  -1 -14   5         59.44         66.48        23.40 o                         
   0 -14   5        321.85        292.42        23.95 o                         
   1 -14   5          5.56         62.58        18.76 o                         
   2 -14   5         45.06         63.08        25.91 o                         
   3 -14   5         18.45         21.63        26.36 o                         
   4 -14   5          9.61         23.70        35.89 o                         
 -11 -13   5        252.85        271.68       102.65 o                         
 -10 -13   5        739.21        816.20       124.30 o                         
  -9 -13   5          0.37         45.30        41.14 o                         
  -8 -13   5        167.25        193.53        54.47 o                         
  -7 -13   5        369.62        315.85        72.36 o                         
  -6 -13   5        513.48        451.25        33.60 o                         
  -5 -13   5        888.78        736.95        56.26 o                         
  -4 -13   5        536.44        440.34        35.22 o                         
  -3 -13   5         64.07         16.03        33.94 o                         
  -2 -13   5        172.30        132.24        26.48 o                         
  -1 -13   5        381.05        414.11        26.34 o                         
   0 -13   5       1118.23       1176.29        44.64 o                         
   1 -13   5         21.47         31.45        18.02 o                         
   2 -13   5         37.25         20.61        17.95 o                         
   3 -13   5        207.52        239.75        34.99 o                         
   4 -13   5         67.93         -5.70        27.65 o                         
   5 -13   5          1.30        -29.79        29.79 o                         
   6 -13   5        254.68        273.03        37.48 o                         
 -12 -12   5          7.58          2.67        54.35 o                         
 -11 -12   5         10.51         19.50        59.28 o                         
 -10 -12   5         20.41         61.98        34.65 o                         
  -9 -12   5          9.00        -25.63        27.13 o                         
  -8 -12   5         48.77         33.78        26.14 o                         
  -7 -12   5        119.18        139.97        46.12 o                         
  -6 -12   5         46.05         22.34        24.95 o                         
  -5 -12   5        390.58        396.94        25.18 o                         
  -4 -12   5       1616.22       1546.79        78.92 o                         
  -3 -12   5        177.33        210.11        30.61 o                         
  -2 -12   5        124.86        131.20        19.80 o                         
  -1 -12   5         62.09         92.43        18.28 o                         
   0 -12   5         30.67         29.88        15.22 o                         
   1 -12   5        458.39        513.79        29.11 o                         
   2 -12   5        401.52        386.88        23.05 o                         
   3 -12   5        150.15        120.85        19.50 o                         
   4 -12   5         10.25         48.41        28.15 o                         
   5 -12   5          2.68         13.88        24.63 o                         
   6 -12   5         78.11         82.20        28.85 o                         
   7 -12   5        116.98        141.38        32.03 o                         
 -12 -11   5         29.30        125.13        55.53 o                         
 -11 -11   5          1.40        -24.42        35.80 o                         
 -10 -11   5        166.87        171.50        36.16 o                         
  -9 -11   5        569.70        509.37        36.03 o                         
  -8 -11   5        728.51        682.94        54.89 o                         
  -7 -11   5        730.89        778.83        51.08 o                         
  -6 -11   5          3.98        -19.49        21.70 o                         
  -5 -11   5        495.27        457.37        25.60 o                         
  -4 -11   5        291.05        332.80        22.04 o                         
  -3 -11   5        238.83        266.29        21.87 o                         
  -2 -11   5         57.75         55.84        16.36 o                         
  -1 -11   5         89.58        106.82        17.06 o                         
   0 -11   5        409.59        346.48        20.34 o                         
   1 -11   5         84.20         78.23        14.90 o                         
   2 -11   5        151.26        181.35        22.91 o                         
   3 -11   5         48.96         81.34        17.27 o                         
   4 -11   5        585.28        567.97        45.01 o                         
   5 -11   5        684.75        701.58        49.91 o                         
   6 -11   5         87.60        173.75        30.24 o                         
   7 -11   5         20.94         95.76        30.24 o                         
   8 -11   5        209.66        223.20        33.07 o                         
   9 -11   5        136.09        193.39        45.96 o                         
 -13 -10   5         60.39         98.68        81.30 o                         
 -12 -10   5        166.81         96.78        52.71 o                         
 -11 -10   5        926.73        878.58        59.13 o                         
 -10 -10   5        217.05        178.12        34.19 o                         
  -9 -10   5        184.14        168.15        27.50 o                         
  -8 -10   5        932.48        801.39        36.42 o                         
  -7 -10   5        231.70        200.01        21.79 o                         
  -6 -10   5       1322.00       1206.80        48.96 o                         
  -5 -10   5       1972.99       1962.49        57.90 o                         
  -4 -10   5        113.60        120.98        14.88 o                         
  -3 -10   5       1094.55        913.42        40.49 o                         
  -2 -10   5         19.69         41.70        14.86 o                         
  -1 -10   5         95.22         61.06        26.52 o                         
   0 -10   5       1183.29       1188.71        39.03 o                         
   1 -10   5         92.65        100.63        13.70 o                         
   2 -10   5        956.21        933.19        39.32 o                         
   3 -10   5        218.36        174.57        17.24 o                         
   4 -10   5         50.81         51.60        15.27 o                         
   5 -10   5       1341.52       1317.89        63.11 o                         
   6 -10   5        866.79        829.53        49.99 o                         
   7 -10   5        605.28        678.93        63.24 o                         
   8 -10   5         44.68         83.48        29.74 o                         
   9 -10   5         48.11         32.84        36.32 o                         
  10 -10   5        183.13        250.33        51.01 o                         
 -13  -9   5        103.30        248.70        62.04 o                         
 -12  -9   5        220.34        212.97        36.86 o                         
 -11  -9   5       1117.65       1234.12        60.55 o                         
 -10  -9   5        456.74        433.34        34.43 o                         
  -9  -9   5        131.19        114.93        23.49 o                         
  -8  -9   5        576.08        487.00        29.99 o                         
  -7  -9   5         38.69         14.27        16.84 o                         
  -6  -9   5        941.82        863.81        35.84 o                         
  -5  -9   5        549.01        464.80        28.35 o                         
  -4  -9   5       1589.04       1425.54        53.65 o                         
  -3  -9   5       2349.76       2248.84        74.19 o                         
  -2  -9   5         10.15         91.08        14.04 o                         
  -1  -9   5       1073.27       1045.69        40.68 o                         
   0  -9   5          5.91          6.61        11.87 o                         
   1  -9   5        133.34        162.70        13.54 o                         
   2  -9   5         66.37         99.22        13.98 o                         
   3  -9   5          1.27          0.31        10.82 o                         
   4  -9   5        257.79        244.68        36.82 o                         
   5  -9   5          1.25        -14.78        31.60 o                         
   6  -9   5        882.38        867.94        47.20 o                         
   7  -9   5        794.49        858.67        55.83 o                         
   8  -9   5        186.39        183.47        27.30 o                         
   9  -9   5         27.23         33.66        26.71 o                         
  10  -9   5         11.85        -12.92        28.85 o                         
  11  -9   5         17.33         77.61        64.52 o                         
 -14  -8   5         85.50        209.25        92.42 o                         
 -13  -8   5         84.46        147.92        59.62 o                         
 -12  -8   5         71.71        112.35        35.97 o                         
 -11  -8   5        245.22        235.65        28.75 o                         
 -10  -8   5        639.65        732.66        57.14 o                         
  -9  -8   5        189.44        167.04        23.40 o                         
  -8  -8   5         16.16         -1.60        16.57 o                         
  -7  -8   5         11.79          1.53        14.51 o                         
  -6  -8   5          2.50        -13.62        13.62 o                         
  -5  -8   5         91.48        112.44        14.62 o                         
  -4  -8   5        941.34        794.98        26.80 o                         
  -3  -8   5       2125.92       2196.07        86.09 o                         
  -2  -8   5       1057.07        868.07        35.56 o                         
  -1  -8   5        474.14        382.67        23.07 o                         
   0  -8   5        124.42         87.51        12.50 o                         
   1  -8   5        134.40        101.62        12.71 o                         
   2  -8   5        372.92        345.50        21.64 o                         
   3  -8   5         12.50         26.18        10.19 o                         
   4  -8   5         60.01         72.74        13.05 o                         
   5  -8   5        253.58        224.94        38.13 o                         
   6  -8   5        469.05        504.49        64.76 o                         
   7  -8   5          1.46        -14.81        14.81 o                         
   8  -8   5        537.58        560.89        34.62 o                         
   9  -8   5         30.93         14.84        26.75 o                         
  10  -8   5        193.71        160.00        28.06 o                         
  11  -8   5          0.42          0.23        29.61 o                         
 -14  -7   5        177.20        195.31        88.07 o                         
 -13  -7   5        250.51        339.38        46.71 o                         
 -12  -7   5         29.06         12.35        26.86 o                         
 -11  -7   5        226.95        289.21        28.50 o                         
 -10  -7   5         32.46         41.86        21.93 o                         
  -9  -7   5         82.30         82.74        18.08 o                         
  -8  -7   5        694.28        788.74        33.57 o                         
  -7  -7   5        648.62        517.42        25.18 o                         
  -6  -7   5          4.95        -11.55        11.55 o                         
  -5  -7   5        108.47         53.01        15.04 o                         
  -4  -7   5          5.91          5.44        10.91 o                         
  -3  -7   5         22.04         32.01        10.28 o                         
  -2  -7   5         57.71         40.54        12.33 o                         
  -1  -7   5       5585.32       5822.56       169.78 o                         
   0  -7   5       1324.97       1302.65        44.10 o                         
   1  -7   5        300.35        272.17        18.14 o                         
   2  -7   5        289.71        239.38        21.16 o                         
   3  -7   5       1199.95       1236.21        41.25 o                         
   4  -7   5         62.77         79.25        10.11 o                         
   5  -7   5       2196.44       2265.86        68.09 o                         
   6  -7   5        111.46        118.56        13.85 o                         
   7  -7   5         15.87         26.60        12.78 o                         
   8  -7   5        783.62        738.31        38.89 o                         
   9  -7   5        198.94        169.54        20.94 o                         
  10  -7   5         77.15         84.94        25.23 o                         
  11  -7   5         17.25        -26.19        26.19 o                         
  12  -7   5          1.84        -20.99        36.08 o                         
 -14  -6   5          0.23         13.62        63.43 o                         
 -13  -6   5        208.09        206.32        39.76 o                         
 -12  -6   5         14.85         17.81        16.12 o                         
 -11  -6   5       3635.62       3685.50       106.40 o                         
 -10  -6   5        969.69       1101.79        47.63 o                         
  -9  -6   5        163.36        139.94        18.54 o                         
  -8  -6   5          0.08        -14.83        14.85 o                         
  -7  -6   5         29.46         21.14        13.77 o                         
  -6  -6   5       1160.67       1136.69        35.29 o                         
  -5  -6   5       1636.02       1662.35        49.05 o                         
  -4  -6   5       4656.82       4908.51       144.54 o                         
  -3  -6   5        945.33       1068.15        33.80 o                         
  -2  -6   5       1326.56       1170.10        48.78 o                         
  -1  -6   5        560.61        590.08        29.44 o                         
   0  -6   5       4587.43       4485.15       131.04 o                         
   1  -6   5       1934.96       2169.15        66.25 o                         
   2  -6   5       2884.60       2763.37        82.50 o                         
   3  -6   5        561.25        749.07        33.06 o                         
   4  -6   5        332.38        316.19        22.10 o                         
   5  -6   5         77.85         73.70         8.65 o                         
   6  -6   5       2856.10       3060.84        71.18 o                         
   7  -6   5        844.25        978.40        38.38 o                         
   8  -6   5         36.07         25.91        14.94 o                         
   9  -6   5          1.12        -15.72        15.72 o                         
  10  -6   5        331.84        355.47        24.25 o                         
  11  -6   5         39.04         59.13        20.95 o                         
  12  -6   5        349.36        333.67        45.38 o                         
  13  -6   5        266.31        262.77        35.48 o                         
 -15  -5   5          6.39         11.38        37.86 o                         
 -14  -5   5         24.22         95.15        34.15 o                         
 -13  -5   5         56.11         32.92        22.07 o                         
 -12  -5   5         71.95         51.11        18.65 o                         
 -11  -5   5        196.17        169.80        17.71 o                         
 -10  -5   5        353.39        378.08        20.60 o                         
  -9  -5   5        529.11        519.48        24.33 o                         
  -8  -5   5        207.25        210.81        24.85 o                         
  -7  -5   5          5.21         18.81        12.09 o                         
  -6  -5   5        405.86        411.55        26.31 o                         
  -5  -5   5        494.93        458.96        22.22 o                         
  -4  -5   5        830.18        841.70        32.55 o                         
  -3  -5   5       7756.54       8273.58       237.50 o                         
  -2  -5   5       2037.51       2324.42        60.38 o                         
  -1  -5   5       1029.32        876.38        37.46 o                         
   0  -5   5        549.44        624.16        28.81 o                         
   1  -5   5       1260.58        902.74        30.56 o                         
   2  -5   5       1185.04        977.95        39.98 o                         
   3  -5   5        321.76        253.61        19.62 o                         
   4  -5   5        131.48        101.03         9.66 o                         
   5  -5   5        137.13        156.28         9.19 o                         
   6  -5   5        126.20        138.41         9.72 o                         
   7  -5   5       1673.63       1594.02        45.60 o                         
   8  -5   5       2627.54       2704.14        65.67 o                         
   9  -5   5        906.21       1115.89        34.63 o                         
  10  -5   5        858.11       1006.17        39.87 o                         
  11  -5   5        104.04        121.72        17.31 o                         
  12  -5   5          1.87          5.03        18.64 o                         
  13  -5   5        858.49        770.67        63.24 o                         
 -15  -4   5          1.23         19.80        40.10 o                         
 -14  -4   5          3.12          2.59        51.00 o                         
 -13  -4   5        211.02        194.37        43.06 o                         
 -12  -4   5        376.22        369.80        26.87 o                         
 -11  -4   5          0.44        -14.84        14.84 o                         
 -10  -4   5        674.89        702.50        30.48 o                         
  -9  -4   5          2.44        -12.41        12.44 o                         
  -8  -4   5       3268.70       3539.40        85.39 o                         
  -7  -4   5       1028.90       1037.90        28.33 o                         
  -6  -4   5       3449.99       3427.12        84.41 o                         
  -5  -4   5       1433.81       1609.64        41.57 o                         
  -4  -4   5       1773.60       2218.04        59.58 o                         
  -3  -4   5        422.00        543.16        23.19 o                         
  -2  -4   5       4339.86       4218.26       105.73 o                         
  -1  -4   5         75.21         60.47         7.05 o                         
   0  -4   5       1963.80       2010.05        60.01 o                         
   1  -4   5       1629.39       1298.12        49.28 o                         
   2  -4   5       1450.84       1706.91        63.03 o                         
   3  -4   5        591.89        866.05        28.69 o                         
   4  -4   5        273.15        584.27        21.64 o                         
   5  -4   5       1072.82       1284.57        31.57 o                         
   6  -4   5         36.67         18.37         7.09 o                         
   7  -4   5        814.21        933.01        27.40 o                         
   8  -4   5          6.51         25.41        13.59 o                         
   9  -4   5        426.32        421.58        40.98 o                         
  10  -4   5       2638.42       2799.27        69.66 o                         
  11  -4   5        115.84        154.00        17.09 o                         
  12  -4   5       1347.42       1433.07        43.84 o                         
  13  -4   5         70.68         28.42        32.97 o                         
  14  -4   5        101.86         76.64        25.10 o                         
 -15  -3   5        142.19        197.26        47.93 o                         
 -14  -3   5          0.01        -33.90        33.90 o                         
 -13  -3   5         57.41         61.79        26.49 o                         
 -12  -3   5        636.47        641.02        48.66 o                         
 -11  -3   5         42.01         16.46        27.60 o                         
 -10  -3   5        497.16        519.26        25.17 o                         
  -9  -3   5        149.30        134.81        18.43 o                         
  -8  -3   5         57.46         54.90        10.31 o                         
  -7  -3   5        991.76       1042.56        28.12 o                         
  -6  -3   5         23.66          5.14         6.05 o                         
  -5  -3   5      10966.13      11938.90       240.33 o                         
  -4  -3   5        101.35        213.25        12.89 o                         
  -3  -3   5       1359.06       1145.18        32.70 o                         
  -2  -3   5        616.16        351.73        15.12 o                         
  -1  -3   5         76.20        168.04         8.43 o                         
   0  -3   5       3726.49       4137.80       145.81 o                         
   1  -3   5       2960.95       3079.13       109.13 o                         
   2  -3   5       4114.47       3994.86       115.12 o                         
   3  -3   5       1605.60       1557.16        40.99 o                         
   4  -3   5        517.00        389.71        12.48 o                         
   5  -3   5        716.37        635.33        18.50 o                         
   6  -3   5         12.58          1.71         6.08 o                         
   7  -3   5        174.35        104.85         9.53 o                         
   8  -3   5       1428.78       1484.87        39.23 o                         
   9  -3   5         24.04          5.07        10.36 o                         
  10  -3   5          5.91         -6.70        12.00 o                         
  11  -3   5        268.43        282.96        18.57 o                         
  12  -3   5        649.12        694.58        38.27 o                         
  13  -3   5        124.01        135.74        23.57 o                         
  14  -3   5         49.74         -5.92        30.29 o                         
 -15  -2   5        167.64        166.80        41.09 o                         
 -14  -2   5          4.62         27.95        35.16 o                         
 -13  -2   5          0.68        -10.38        19.78 o                         
 -12  -2   5        361.37        280.96        29.88 o                         
 -11  -2   5        740.19        744.11        45.52 o                         
 -10  -2   5       1799.28       2032.19        55.88 o                         
  -9  -2   5        264.92        285.17        19.05 o                         
  -8  -2   5        369.91        429.10        21.40 o                         
  -7  -2   5        438.84        487.61        19.59 o                         
  -6  -2   5       2398.18       2832.31        61.52 o                         
  -5  -2   5       1303.76        975.51        38.57 o                         
  -4  -2   5          6.36         34.54         7.68 o                         
  -3  -2   5       1857.70       1913.26        44.70 o                         
  -2  -2   5         20.73         22.27         3.32 o                         
  -1  -2   5       1229.04        662.66        18.97 o                         
   0  -2   5      24667.06      25603.42       882.19 o                         
   1  -2   5       5193.23       6572.22       228.32 o                         
   2  -2   5      20230.50      18526.02       521.69 o                         
   3  -2   5       5230.78       5243.80       129.45 o                         
   4  -2   5       5923.74       5775.05       143.26 o                         
   5  -2   5          8.12         18.19         6.94 o                         
   6  -2   5          7.32          2.37         5.24 o                         
   7  -2   5        725.03        868.65        24.97 o                         
   8  -2   5        159.14        154.28        10.78 o                         
   9  -2   5       1943.89       1872.42        49.23 o                         
  10  -2   5        192.88        210.15        15.11 o                         
  11  -2   5         26.69         23.29        13.36 o                         
  12  -2   5        347.89        383.47        21.36 o                         
  13  -2   5        365.93        347.07        26.73 o                         
  14  -2   5        208.94        203.85        34.42 o                         
  15  -2   5        472.81        534.50        70.29 o                         
 -15  -1   5          0.90          1.39        38.76 o                         
 -14  -1   5         61.08         42.90        28.49 o                         
 -13  -1   5        133.04        131.10        22.29 o                         
 -12  -1   5        300.25        244.16        21.31 o                         
 -11  -1   5       1565.25       1524.03        48.40 o                         
 -10  -1   5       1210.92       1338.90        46.98 o                         
  -9  -1   5       1167.83       1162.31        42.31 o                         
  -8  -1   5       1394.13       1464.80        48.33 o                         
  -7  -1   5       3589.14       3665.39        86.95 o                         
  -6  -1   5       2119.91       1991.91        49.66 o                         
  -5  -1   5       3991.16       4131.13        94.61 o                         
  -4  -1   5        151.37        219.57        13.35 o                         
  -3  -1   5       5547.07       5661.74       126.01 o                         
  -2  -1   5        562.88        609.51        20.93 o                         
  -1  -1   5         99.91         33.90         5.74 o                         
   0  -1   5       2427.25       2861.27        71.75 o                         
   1  -1   5       3548.69       2494.66        62.21 o                         
   2  -1   5        939.95       2273.98        57.44 o                         
   3  -1   5      10166.89      10896.49       267.06 o                         
   4  -1   5        183.19        139.50        10.89 o                         
   5  -1   5        102.24         50.60         4.84 o                         
   6  -1   5        710.90        848.68        23.18 o                         
   7  -1   5       1141.77       1441.28        36.51 o                         
   8  -1   5        217.49        267.81        16.46 o                         
   9  -1   5        408.12        475.68        19.14 o                         
  10  -1   5        599.41        560.56        24.48 o                         
  11  -1   5        150.98        138.04        14.05 o                         
  12  -1   5        406.69        293.05        20.70 o                         
  13  -1   5         77.42         89.35        17.36 o                         
  14  -1   5        762.76        778.03        42.30 o                         
  15  -1   5        225.45        215.46        42.28 o                         
 -14   0   5          4.91        -28.11        28.11 o                         
 -13   0   5         23.37         -8.58        22.04 o                         
 -12   0   5         47.87         33.12        18.66 o                         
 -11   0   5        779.70        732.69        42.26 o                         
 -10   0   5       1056.78        967.86        61.32 o                         
  -9   0   5        561.07        600.14        35.47 o                         
  -8   0   5       1792.77       2080.93        55.02 o                         
  -7   0   5       5618.86       5059.78       117.04 o                         
  -6   0   5       9993.37      11098.26       246.32 o                         
  -5   0   5      32260.53      35092.32       766.26 o                         
  -4   0   5      13275.50      14002.32       307.22 o                         
  -3   0   5        405.52        571.24        23.66 o                         
  -2   0   5       4427.37       4016.95        89.38 o                         
  -1   0   5        801.73       1335.37        28.26 o                         
   0   0   5      15808.63      19907.15       485.59 o                         
   1   0   5       1434.25       2656.68        60.56 o                         
   2   0   5      12623.42      13201.04       288.09 o                         
   3   0   5       1519.16       1529.92        39.96 o                         
   4   0   5          2.34          6.93         2.74 o                         
   5   0   5       3105.26       3048.40        77.99 o                         
   6   0   5          2.32          1.82         6.54 o                         
   7   0   5         22.06         14.72         7.67 o                         
   8   0   5        808.05        857.80        27.13 o                         
   9   0   5         87.57         98.06        11.01 o                         
  10   0   5        162.61        242.23        14.57 o                         
  11   0   5        729.55        756.51        27.62 o                         
  12   0   5        304.12        241.94        19.22 o                         
  13   0   5         72.93         49.19        17.12 o                         
  14   0   5          3.88        -20.10        22.46 o                         
  15   0   5        444.67        444.54        55.27 o                         
 -14   1   5          6.24         47.40        29.17 o                         
 -13   1   5         51.30         49.89        25.72 o                         
 -12   1   5        278.86        282.50        33.74 o                         
 -11   1   5          2.25         -7.28        17.57 o                         
 -10   1   5         53.29         56.15        16.15 o                         
  -9   1   5        790.95        692.59        29.21 o                         
  -8   1   5       5001.12       5380.29       270.24 o                         
  -7   1   5        291.73        161.03        12.13 o                         
  -6   1   5       1715.48       1841.30        51.53 o                         
  -5   1   5      30601.58      33446.45       665.35 o                         
  -4   1   5       7220.68       6970.30       167.30 o                         
  -3   1   5       5836.94       6020.54       133.76 o                         
  -2   1   5       2570.83       2669.65        63.26 o                         
  -1   1   5       4260.20       4493.63        90.79 o                         
   0   1   5         34.90         61.82         4.26 o                         
   1   1   5      14212.22      15152.14       375.49 o                         
   3   1   5       1607.23       1259.18        30.36 o                         
   4   1   5        827.18        755.93        16.81 o                         
   5   1   5         33.18          9.41         5.15 o                         
   6   1   5       5595.18       5164.70       106.29 o                         
   7   1   5       1219.02       1360.60        35.79 o                         
   8   1   5       6992.88       7284.71       163.98 o                         
   9   1   5       1220.85       1365.93        43.53 o                         
  10   1   5        306.71        357.06        19.37 o                         
  11   1   5         20.89         -9.08        13.76 o                         
  12   1   5        482.09        522.08        22.97 o                         
  13   1   5        162.88        141.00        18.11 o                         
  14   1   5        116.22        144.67        33.48 o                         
  15   1   5        234.62        227.95        40.36 o                         
  16   1   5        262.92        240.87        47.50 o                         
 -14   2   5        140.25        158.33        38.06 o                         
 -13   2   5         55.54         35.88        26.84 o                         
 -12   2   5         36.39         18.22        22.06 o                         
 -11   2   5        447.14        463.50        25.91 o                         
 -10   2   5        294.54        326.30        24.87 o                         
  -9   2   5       2572.00       2597.92        66.49 o                         
  -8   2   5        772.79        959.80        32.55 o                         
  -7   2   5       1206.39       1183.07        33.87 o                         
  -6   2   5         39.83         82.92         8.90 o                         
  -5   2   5        911.63        897.29        23.74 o                         
  -4   2   5        286.44        562.58        16.25 o                         
  -3   2   5        402.44        359.77        12.80 o                         
  -2   2   5       7985.38       8476.81       170.00 o                         
  -1   2   5      18385.49      23507.73       512.26 o                         
   0   2   5         14.12         11.00         3.62 o                         
   1   2   5      15245.72      14589.40       370.69 o                         
   2   2   5      17162.34      14007.76       338.81 o                         
   3   2   5      31494.48      32883.00       716.21 o                         
   4   2   5       3449.43       3215.31        78.80 o                         
   5   2   5       1238.26       1329.57        27.97 o                         
   6   2   5       3238.53       3154.06        73.15 o                         
   7   2   5        143.02         67.81         8.41 o                         
   8   2   5       3499.16       4070.16        94.59 o                         
   9   2   5       3804.54       3556.82       108.06 o                         
  10   2   5        453.00        416.36        23.16 o                         
  11   2   5        233.16        197.16        19.76 o                         
  12   2   5         20.08         -5.77        16.12 o                         
  13   2   5         24.49         12.45        20.53 o                         
  14   2   5         31.92         -0.41        20.78 o                         
  15   2   5        354.63        373.60        32.55 o                         
  16   2   5         90.82         82.52        39.38 o                         
 -14   3   5          3.22        -38.40        38.40 o                         
 -13   3   5        158.92        129.65        34.79 o                         
 -12   3   5        123.85        152.09        39.26 o                         
 -11   3   5        320.85        259.01        22.33 o                         
 -10   3   5        205.69        206.18        19.42 o                         
  -9   3   5          0.09          8.41        15.41 o                         
  -8   3   5         83.81        113.80        13.40 o                         
  -7   3   5        485.11        617.70        24.30 o                         
  -6   3   5        140.88        155.02        10.61 o                         
  -5   3   5       4226.81       4465.77       129.42 o                         
  -4   3   5         53.42         90.48         7.12 o                         
  -3   3   5        600.77        644.60        17.43 o                         
  -2   3   5          1.32         59.17         5.24 o                         
  -1   3   5        232.12        405.68        12.57 o                         
   0   3   5       2641.57       3110.16        70.13 o                         
   1   3   5         61.64         11.92         9.00 o                         
   2   3   5         88.21         66.19         6.82 o                         
   3   3   5       4388.82       4824.82        98.25 o                         
   4   3   5        301.00        265.23        11.74 o                         
   5   3   5       1152.22        986.40        27.80 o                         
   6   3   5       1868.70       1683.10        42.12 o                         
   7   3   5         74.79        116.85        10.51 o                         
   8   3   5       1838.92       1794.09        42.34 o                         
   9   3   5        512.55        612.53        25.34 o                         
  10   3   5        891.12        979.45        34.50 o                         
  11   3   5         87.57         54.95        16.26 o                         
  12   3   5        158.35        123.09        18.26 o                         
  13   3   5         39.57         19.55        18.75 o                         
  14   3   5         93.60         59.03        23.17 o                         
  15   3   5         96.04        129.32        33.36 o                         
  16   3   5         61.38          1.67        39.07 o                         
 -13   4   5         89.37         89.71        32.98 o                         
 -12   4   5        316.52        292.64        37.37 o                         
 -11   4   5        127.53         90.01        21.71 o                         
 -10   4   5       1700.69       1673.94        50.92 o                         
  -9   4   5        253.12        250.61        17.90 o                         
  -8   4   5         32.86         45.18        12.17 o                         
  -7   4   5          0.08         35.94        10.98 o                         
  -6   4   5        873.11        935.36        37.66 o                         
  -5   4   5       1024.48       1157.59        29.17 o                         
  -4   4   5       4998.07       6192.04       122.74 o                         
  -3   4   5       1210.65       1156.18        27.55 o                         
  -2   4   5        184.62        150.05         8.73 o                         
  -1   4   5      10489.56       9719.18       246.06 o                         
   0   4   5        424.17        203.67        12.96 o                         
   1   4   5       1723.85       2477.84        56.46 o                         
   2   4   5      21958.20      22114.57       443.30 o                         
   4   4   5        156.82        281.42        13.10 o                         
   5   4   5       2255.21       1924.41        60.69 o                         
   6   4   5        841.68        660.21        26.54 o                         
   7   4   5        844.19        734.08        24.28 o                         
   8   4   5       6464.56       7227.76       162.57 o                         
   9   4   5       1583.50       1438.43        81.42 o                         
  10   4   5          1.86         -1.17        13.32 o                         
  11   4   5        208.46        233.35        19.80 o                         
  12   4   5        433.89        348.37        27.34 o                         
  13   4   5        238.49        215.93        23.90 o                         
  14   4   5        510.95        446.85        29.74 o                         
  15   4   5         76.73        133.44        42.40 o                         
  16   4   5         18.38         81.14        53.07 o                         
 -13   5   5         91.51        -10.17        33.10 o                         
 -12   5   5          8.11         18.92        29.15 o                         
 -11   5   5        227.96        238.35        21.81 o                         
 -10   5   5        832.08        937.09        51.57 o                         
  -9   5   5        222.06        211.81        18.23 o                         
  -8   5   5        180.98        133.79        14.62 o                         
  -7   5   5         69.45         35.95        12.05 o                         
  -6   5   5          6.83         -8.44         8.44 o                         
  -5   5   5        302.52        239.51        12.51 o                         
  -4   5   5       2730.84       2787.28        61.83 o                         
  -3   5   5       3194.14       3167.88        82.77 o                         
  -2   5   5        867.78        678.60        20.39 o                         
  -1   5   5        713.38        675.30        19.18 o                         
   0   5   5        113.75         71.35         6.01 o                         
   1   5   5        576.19        706.14        17.75 o                         
   2   5   5        211.96         69.76         6.05 o                         
   3   5   5       7459.47       7293.90       148.17 o                         
   4   5   5       3081.49       3716.55        85.23 o                         
   5   5   5       3984.39       4118.33        94.45 o                         
   6   5   5        386.38        437.77        16.74 o                         
   7   5   5        414.93        481.86        18.32 o                         
   8   5   5        819.82        804.13        27.19 o                         
   9   5   5        857.34       1180.11        71.37 o                         
  10   5   5       1393.97       1577.24        52.34 o                         
  11   5   5        721.68        679.53        33.91 o                         
  12   5   5          4.70        -10.07        17.27 o                         
  13   5   5        568.06        521.18        30.11 o                         
  14   5   5        163.19        157.87        24.45 o                         
  15   5   5        473.91        525.18        90.75 o                         
  16   5   5        230.90        305.38        54.37 o                         
 -12   6   5        576.84        469.31        42.69 o                         
 -11   6   5        425.05        366.12        29.61 o                         
 -10   6   5        290.45        293.68        23.88 o                         
  -9   6   5        134.61        175.87        16.45 o                         
  -8   6   5        782.32        912.34        32.46 o                         
  -7   6   5        283.32        362.01        18.72 o                         
  -6   6   5        292.28        224.93        15.57 o                         
  -5   6   5       7597.59       7933.70       161.64 o                         
  -4   6   5         51.14        122.30        12.27 o                         
  -3   6   5       1552.21       1654.95        47.53 o                         
  -2   6   5        739.85        735.06        19.95 o                         
  -1   6   5       2951.75       2717.57        57.48 o                         
   0   6   5        960.92        791.44        21.93 o                         
   1   6   5          1.23         97.19         6.92 o                         
   2   6   5         19.23         17.54         4.96 o                         
   3   6   5         50.39        242.33        17.61 o                         
   4   6   5        294.24        538.34        19.49 o                         
   5   6   5       1865.04       1329.26        35.58 o                         
   6   6   5        704.61       1043.57        30.50 o                         
   7   6   5       1034.73        904.45        26.08 o                         
   8   6   5          2.21          2.48         9.00 o                         
   9   6   5         29.04        110.36        17.51 o                         
  10   6   5        557.12        525.83        24.75 o                         
  11   6   5         12.50        -11.01        15.45 o                         
  12   6   5        417.65        450.59        26.47 o                         
  13   6   5        347.67        315.30        27.93 o                         
  14   6   5          3.02        -29.13        33.34 o                         
  15   6   5         41.46         67.62        45.94 o                         
  16   6   5        239.22        231.84        51.32 o                         
 -12   7   5         41.21         -2.42        45.18 o                         
 -11   7   5        418.74        334.83        45.05 o                         
 -10   7   5        334.26        372.91        54.02 o                         
  -9   7   5        769.21        938.71        46.65 o                         
  -8   7   5        679.49        689.61        36.84 o                         
  -7   7   5        314.14        258.27        21.37 o                         
  -6   7   5         17.71         11.20        12.59 o                         
  -5   7   5        942.40        889.04        34.13 o                         
  -4   7   5       2488.46       2539.55        69.57 o                         
  -3   7   5       2877.75       3611.75        83.54 o                         
  -2   7   5        316.18        342.43        18.81 o                         
  -1   7   5        187.03        185.90        10.27 o                         
   0   7   5         19.79         10.50         7.68 o                         
   1   7   5       1319.49       1344.17        30.76 o                         
   2   7   5        370.47        113.95         7.99 o                         
   3   7   5         48.91         24.77         9.62 o                         
   4   7   5        276.41        398.98        22.03 o                         
   5   7   5          2.02          0.56         8.76 o                         
   6   7   5         11.86          1.26         9.19 o                         
   7   7   5       1338.93       1230.39        43.67 o                         
   8   7   5        358.69        382.03        16.99 o                         
   9   7   5        332.19        591.92        35.03 o                         
  10   7   5         67.32        202.06        22.48 o                         
  11   7   5        746.97        914.82        48.15 o                         
  12   7   5         33.88         31.97        19.37 o                         
  13   7   5       1009.56       1055.61        44.89 o                         
  14   7   5        346.58        350.31        34.36 o                         
  15   7   5         60.21         90.23        37.78 o                         
  16   7   5          0.53        -47.04        47.04 o                         
 -11   8   5        803.23        803.92        70.44 o                         
 -10   8   5         71.95         41.03        32.80 o                         
  -9   8   5       1219.34       1305.56        72.33 o                         
  -8   8   5          8.07        -23.52        23.52 o                         
  -7   8   5         30.08         17.62        17.98 o                         
  -6   8   5         23.22         16.07        17.11 o                         
  -5   8   5          4.85         27.80        14.90 o                         
  -4   8   5       1660.88       1747.38        52.28 o                         
  -3   8   5        646.29        640.48        54.42 o                         
  -2   8   5        435.61        414.20        17.11 o                         
  -1   8   5         31.07         27.98         7.48 o                         
   0   8   5       2148.68       2205.59        59.70 o                         
   1   8   5        101.55        227.46        20.74 o                         
   2   8   5         83.68        179.15        12.15 o                         
   3   8   5       6878.04       6743.94       164.04 o                         
   4   8   5        558.18        659.53        31.39 o                         
   5   8   5       1707.75       1677.90        43.62 o                         
   6   8   5        660.68        624.43        21.89 o                         
   7   8   5        411.28        425.97        22.58 o                         
   8   8   5        670.03        886.54        31.60 o                         
   9   8   5       1912.84       2116.07        48.29 o                         
  10   8   5       7475.10       7621.14       147.67 o                         
  11   8   5       1378.23       1359.70        38.46 o                         
  12   8   5         23.86         32.43        18.37 o                         
  13   8   5        155.61        148.77        23.09 o                         
  14   8   5         79.43         99.36        29.14 o                         
  15   8   5          1.85        -31.30        31.30 o                         
  16   8   5         52.79         28.85        43.65 o                         
 -11   9   5         58.65         39.67        54.93 o                         
 -10   9   5         16.67        -16.19        45.34 o                         
  -9   9   5        173.04        126.61        34.37 o                         
  -8   9   5        352.62        329.68        44.11 o                         
  -7   9   5         25.76          1.55        19.66 o                         
  -6   9   5        140.17        247.95        22.17 o                         
  -5   9   5        454.42        435.90        26.42 o                         
  -4   9   5         17.30         41.81        15.83 o                         
  -3   9   5        635.28        644.77        40.70 o                         
  -2   9   5       1432.49       1385.53        37.23 o                         
  -1   9   5        279.00        312.06        15.75 o                         
   0   9   5         61.40         74.26        14.22 o                         
   1   9   5        272.29        246.31        12.83 o                         
   2   9   5        161.53         98.37        12.42 o                         
   3   9   5        479.59        420.65        24.19 o                         
   4   9   5         25.95         31.57        12.47 o                         
   5   9   5       1495.75       1354.13        61.57 o                         
   6   9   5       1078.38        869.06        28.93 o                         
   7   9   5        291.79        254.59        16.10 o                         
   8   9   5       1235.10       1370.13        37.88 o                         
   9   9   5       1027.70       1085.26        32.41 o                         
  10   9   5         26.78          6.60        13.39 o                         
  11   9   5       2931.16       2936.84        70.49 o                         
  12   9   5       1530.10       1595.65        64.88 o                         
  13   9   5        356.48        365.39        25.51 o                         
  14   9   5          1.19         42.25        28.79 o                         
  15   9   5        131.50        126.45        33.86 o                         
 -10  10   5        201.32        166.38        49.12 o                         
  -9  10   5         72.99         94.07        38.82 o                         
  -8  10   5        181.14        206.72        28.70 o                         
  -7  10   5          0.47        -11.06        22.01 o                         
  -6  10   5        359.05        318.03        24.80 o                         
  -5  10   5       1097.82       1291.38        62.72 o                         
  -4  10   5       2197.02       2323.56        72.29 o                         
  -3  10   5        357.69        290.90        19.42 o                         
  -2  10   5        126.33        106.73        10.84 o                         
  -1  10   5        454.33        343.23        20.93 o                         
   0  10   5       1726.79       1575.76        46.64 o                         
   1  10   5          2.08        -11.32        11.32 o                         
   2  10   5        123.81        148.28        14.25 o                         
   3  10   5        139.14        139.61        14.12 o                         
   4  10   5        390.18        304.20        27.53 o                         
   5  10   5        479.73        440.12        29.38 o                         
   6  10   5         11.80          5.59        14.73 o                         
   7  10   5        115.16         95.34        13.17 o                         
   8  10   5          1.31          3.17        14.98 o                         
   9  10   5        443.66        616.75        28.80 o                         
  10  10   5       1681.33       1823.56        45.86 o                         
  11  10   5        535.21        618.68        32.77 o                         
  12  10   5       1264.92       1281.76        41.26 o                         
  13  10   5        306.57        276.08        31.41 o                         
  14  10   5        859.26        887.63        78.95 o                         
  15  10   5         12.83         20.22        38.82 o                         
  -9  11   5        236.25        263.01        56.88 o                         
  -8  11   5        399.24        370.11        34.13 o                         
  -7  11   5        182.32        203.72        28.28 o                         
  -6  11   5          8.81         48.93        22.59 o                         
  -5  11   5        863.70        903.23        43.28 o                         
  -4  11   5         15.91         24.10        17.41 o                         
  -3  11   5        121.46        127.34        17.32 o                         
  -2  11   5        955.51        901.10        33.39 o                         
  -1  11   5         26.55         10.25        10.31 o                         
   0  11   5       1108.20       1095.44        37.07 o                         
   1  11   5         16.65          9.51        16.54 o                         
   2  11   5        144.04        212.22        26.05 o                         
   3  11   5       1269.83       1282.50        42.77 o                         
   4  11   5         95.50         66.51        18.75 o                         
   5  11   5         69.93         67.33        17.67 o                         
   6  11   5       3016.19       3036.09        99.35 o                         
   7  11   5       1040.43        953.63        47.44 o                         
   8  11   5          2.43         25.01        13.30 o                         
   9  11   5        426.51        478.16        29.71 o                         
  10  11   5         85.28        100.71        17.83 o                         
  11  11   5        245.54        333.97        27.40 o                         
  12  11   5         45.33         39.16        19.39 o                         
  13  11   5          0.57         13.40        29.53 o                         
  14  11   5        338.17        259.82        36.91 o                         
  15  11   5         63.30         38.73        54.18 o                         
  -8  12   5        392.86        429.35        38.16 o                         
  -7  12   5        418.43        433.41        43.22 o                         
  -6  12   5        243.41        186.04        27.91 o                         
  -5  12   5          0.87          9.36        24.59 o                         
  -4  12   5          7.15         12.44        25.78 o                         
  -3  12   5         21.48         11.15        24.54 o                         
  -2  12   5        244.58        352.72        23.18 o                         
  -1  12   5        425.12        395.23        33.12 o                         
   0  12   5       2856.92       2876.23        70.99 o                         
   1  12   5        124.86        109.37        20.42 o                         
   2  12   5         68.95         93.24        16.94 o                         
   3  12   5         73.82         49.16        17.60 o                         
   4  12   5        431.95        342.72        24.52 o                         
   5  12   5       3477.14       3104.18        91.11 o                         
   6  12   5          3.87         60.52        22.13 o                         
   7  12   5         81.31        126.40        21.96 o                         
   8  12   5        371.04        348.76        27.66 o                         
   9  12   5         54.44         43.97        17.00 o                         
  10  12   5         37.38         40.83        19.09 o                         
  11  12   5         56.21        114.55        30.25 o                         
  12  12   5         46.66         53.09        27.36 o                         
  13  12   5        102.55         82.38        42.05 o                         
  14  12   5        310.41        384.74        52.21 o                         
  -7  13   5         25.52         40.13        41.09 o                         
  -6  13   5        216.98        196.14        30.98 o                         
  -5  13   5       1825.92       1869.02        80.60 o                         
  -4  13   5        597.22        636.13        44.78 o                         
  -3  13   5          8.51         24.50        19.67 o                         
  -2  13   5          1.22          9.28        20.00 o                         
  -1  13   5         22.71         69.99        16.15 o                         
   0  13   5        688.91        775.47        44.54 o                         
   1  13   5          1.53          6.60        28.45 o                         
   2  13   5        618.92        553.20        28.15 o                         
   3  13   5        139.05        136.55        29.78 o                         
   4  13   5         11.07         36.08        21.52 o                         
   5  13   5        912.83       1019.02        69.51 o                         
   6  13   5       2519.30       2579.54        80.38 o                         
   7  13   5        751.87        717.39        40.03 o                         
   8  13   5        847.08        775.62        53.64 o                         
   9  13   5          9.27        -12.34        43.14 o                         
  10  13   5        413.50        412.79        35.02 o                         
  11  13   5        377.59        436.64        34.41 o                         
  12  13   5        872.50        933.51        62.26 o                         
  13  13   5          5.34         -3.56        39.87 o                         
  -5  14   5         46.20         13.69        31.72 o                         
  -4  14   5        434.61        380.61        37.16 o                         
  -3  14   5        584.33        513.12        32.14 o                         
  -2  14   5        629.68        650.37        41.99 o                         
  -1  14   5        286.68        327.15        24.06 o                         
   0  14   5        256.56        238.65        37.37 o                         
   1  14   5         46.66         49.09        24.34 o                         
   2  14   5        111.85         82.31        34.36 o                         
   3  14   5        646.51        798.27        44.24 o                         
   4  14   5        250.03        243.89        38.63 o                         
   5  14   5        428.09        448.62        52.10 o                         
   6  14   5          7.83         38.77        29.57 o                         
   7  14   5        182.01        174.75        28.70 o                         
   8  14   5       1525.90       1537.28        65.68 o                         
   9  14   5        272.53        256.79        32.67 o                         
  10  14   5         10.95         44.29        44.45 o                         
  11  14   5          3.67          0.21        28.12 o                         
  12  14   5         21.08         39.42        30.66 o                         
  -4  15   5         45.72         70.49        38.79 o                         
  -3  15   5        439.48        474.91        35.67 o                         
  -2  15   5        361.30        302.33        27.73 o                         
  -1  15   5        198.77        141.40        34.96 o                         
   0  15   5          8.42         -0.78        28.35 o                         
   1  15   5        294.70        250.92        27.28 o                         
   2  15   5        268.50        254.07        56.88 o                         
   3  15   5         67.33         78.42        25.65 o                         
   4  15   5        229.77        243.21        39.44 o                         
   5  15   5        318.72        354.49        49.33 o                         
   6  15   5         86.08         89.92        29.44 o                         
   7  15   5         92.02        163.10        49.44 o                         
   8  15   5        269.67        254.72        39.47 o                         
   9  15   5         10.57         -5.03        40.47 o                         
  10  15   5        128.03        108.09        40.68 o                         
  11  15   5        546.21        633.92        50.00 o                         
  -2  16   5          2.35         86.70        54.71 o                         
  -1  16   5         99.06         71.49        40.07 o                         
   0  16   5         28.78         31.40        36.97 o                         
   1  16   5         34.22         -6.74        31.59 o                         
   2  16   5          0.60          7.01        33.10 o                         
   3  16   5         60.83        -28.70        28.70 o                         
   4  16   5        231.03        270.62        34.48 o                         
   5  16   5         19.40        -31.53        31.53 o                         
   6  16   5         88.03         50.97        33.60 o                         
   7  16   5        110.15        113.20        43.79 o                         
   8  16   5        233.44        266.53        40.41 o                         
   9  16   5         17.10         83.74        42.71 o                         
  10  16   5         16.43         -0.69        49.00 o                         
   1  17   5          8.39          4.10        40.89 o                         
   2  17   5         17.03        -14.45        40.10 o                         
   3  17   5        458.69        401.71        54.54 o                         
   4  17   5        136.65        131.25        36.42 o                         
   5  17   5         21.20         78.87        38.24 o                         
   6  17   5         57.47         61.13        38.30 o                         
   7  17   5          1.45         12.71        39.15 o                         
  -6 -15   6        502.52        523.38        78.49 o                         
  -5 -15   6         53.90        112.53        24.39 o                         
  -4 -15   6          0.15         -2.60        26.67 o                         
  -3 -15   6          1.33          2.73        28.94 o                         
  -2 -15   6          1.77          5.65        34.93 o                         
  -1 -15   6          1.04        -29.62        33.04 o                         
   0 -15   6         12.14         23.03        20.57 o                         
   1 -15   6         79.02        111.68        23.18 o                         
  -9 -14   6         28.10        166.64        61.90 o                         
  -8 -14   6        125.85        169.40       101.12 o                         
  -7 -14   6        157.53         91.48       164.12 o                         
  -6 -14   6        647.89        678.77        69.82 o                         
  -5 -14   6        381.59        347.36        25.29 o                         
  -4 -14   6        227.81        282.77        27.87 o                         
  -3 -14   6          6.19         31.28        45.34 o                         
  -2 -14   6         48.64         81.55        50.25 o                         
  -1 -14   6         99.86         46.05        28.94 o                         
   0 -14   6        670.79        790.25        45.20 o                         
   1 -14   6        286.45        264.01        26.13 o                         
   2 -14   6        323.64        417.33        28.14 o                         
   3 -14   6          0.19        -25.50        25.50 o                         
   4 -14   6         96.15        118.56        29.07 o                         
 -10 -13   6         58.11         13.59        43.96 o                         
  -9 -13   6        243.28        298.64        62.33 o                         
  -8 -13   6         13.27        -22.86       108.98 o                         
  -7 -13   6        176.80        129.61        48.06 o                         
  -6 -13   6         14.37         39.08        44.27 o                         
  -5 -13   6        947.67        846.06        47.53 o                         
  -4 -13   6        578.36        594.22        53.68 o                         
  -3 -13   6          2.54          1.40        21.30 o                         
  -2 -13   6          0.63        -17.38        20.39 o                         
  -1 -13   6         50.45          5.53        17.86 o                         
   0 -13   6         51.98         56.66        18.79 o                         
   1 -13   6        210.48        238.18        22.76 o                         
   2 -13   6         27.74         54.33        20.64 o                         
   3 -13   6        466.19        556.89        31.54 o                         
   4 -13   6          0.40        -35.53        35.53 o                         
   5 -13   6          1.79        -51.75        57.26 o                         
   6 -13   6        200.27        243.70        36.13 o                         
 -11 -12   6          5.93        -27.70        50.56 o                         
 -10 -12   6        138.58        122.59        44.81 o                         
  -9 -12   6         38.43         25.29        48.18 o                         
  -8 -12   6        510.90        458.51        33.90 o                         
  -7 -12   6       1564.16       1580.91        87.84 o                         
  -6 -12   6        331.15        264.68        35.06 o                         
  -5 -12   6        537.55        472.61        22.54 o                         
  -4 -12   6         17.87         41.98        13.86 o                         
  -3 -12   6       1300.30       1381.44        62.40 o                         
  -2 -12   6        494.07        378.63        27.68 o                         
  -1 -12   6        248.16        256.78        24.70 o                         
   0 -12   6        457.91        422.05        35.00 o                         
   1 -12   6        109.89        106.30        18.46 o                         
   2 -12   6        358.60        326.03        22.13 o                         
   3 -12   6        401.18        397.26        29.53 o                         
   4 -12   6         13.15        -25.13        27.99 o                         
   5 -12   6          0.96         -9.46        27.33 o                         
   6 -12   6          6.90          5.20        44.46 o                         
   7 -12   6          8.50         16.00        27.65 o                         
 -12 -11   6          8.19         75.50        59.03 o                         
 -11 -11   6          6.51         43.88        40.73 o                         
 -10 -11   6         35.88         90.41        36.89 o                         
  -9 -11   6         21.53        108.41        31.93 o                         
  -8 -11   6        287.20        302.79        38.27 o                         
  -7 -11   6       1995.22       2064.31        78.91 o                         
  -6 -11   6         27.92         51.26        24.84 o                         
  -5 -11   6         90.83         67.81        23.16 o                         
  -4 -11   6         12.55          6.22        12.72 o                         
  -3 -11   6        421.71        418.88        43.96 o                         
  -2 -11   6        326.32        286.64        23.88 o                         
  -1 -11   6        822.99        994.10        44.73 o                         
   0 -11   6          4.09        -17.24        17.24 o                         
   1 -11   6        904.97        839.16        34.64 o                         
   2 -11   6        107.73        137.90        19.78 o                         
   3 -11   6         44.83         13.57        16.99 o                         
   4 -11   6          1.80         39.07        22.47 o                         
   5 -11   6       1090.83       1260.99        64.84 o                         
   6 -11   6        813.42        720.32       123.63 o                         
   7 -11   6        479.85        435.80        37.31 o                         
   8 -11   6          1.19         19.02        27.19 o                         
 -13 -10   6         49.34         49.72        67.46 o                         
 -12 -10   6          0.99         67.01        78.03 o                         
 -11 -10   6        409.77        405.55        66.07 o                         
 -10 -10   6        102.26        129.27        34.95 o                         
  -9 -10   6        356.54        325.95        40.73 o                         
  -8 -10   6          3.44         22.93        21.01 o                         
  -7 -10   6        198.35        166.13        24.20 o                         
  -6 -10   6          0.98        -17.78        17.78 o                         
  -5 -10   6        385.80        497.66        40.75 o                         
  -4 -10   6        328.92        290.40        17.17 o                         
  -3 -10   6        318.37        323.96        23.91 o                         
  -2 -10   6        315.06        339.53        23.59 o                         
  -1 -10   6        199.08        179.88        19.10 o                         
   0 -10   6        326.18        324.69        20.04 o                         
   1 -10   6          1.55         12.47        12.41 o                         
   2 -10   6       1567.12       1581.11        56.19 o                         
   3 -10   6        877.36        896.43        38.96 o                         
   4 -10   6       1682.08       1693.62        57.82 o                         
   5 -10   6         51.48         88.05        21.72 o                         
   6 -10   6        365.92        379.14        32.05 o                         
   7 -10   6        953.28       1183.31        81.14 o                         
   8 -10   6        610.16        675.97        43.36 o                         
   9 -10   6        187.88        214.04        45.20 o                         
  10 -10   6         24.23         20.97        44.48 o                         
 -13  -9   6        148.85        105.99       112.24 o                         
 -12  -9   6        375.63        390.87        42.22 o                         
 -11  -9   6         73.88         82.52        36.55 o                         
 -10  -9   6         25.18         39.48        33.95 o                         
  -9  -9   6         29.75         40.34        23.03 o                         
  -8  -9   6        163.48        124.99        24.06 o                         
  -7  -9   6       2041.97       2036.77        63.93 o                         
  -6  -9   6        362.45        429.35        31.42 o                         
  -5  -9   6        933.01        957.36        41.35 o                         
  -4  -9   6        736.40        763.54        39.34 o                         
  -3  -9   6       1899.23       2012.59        68.69 o                         
  -2  -9   6       1428.32       1514.64        54.35 o                         
  -1  -9   6        422.33        388.68        25.43 o                         
   0  -9   6        443.85        505.44        40.30 o                         
   1  -9   6         27.78         89.73        12.40 o                         
   2  -9   6        598.04        722.39        33.12 o                         
   3  -9   6        355.54        375.75        23.51 o                         
   4  -9   6        830.08        884.95        35.46 o                         
   5  -9   6        818.39        706.57        29.93 o                         
   6  -9   6          4.55         60.04        20.49 o                         
   7  -9   6        513.21        521.32        37.83 o                         
   8  -9   6          0.47         12.36        24.43 o                         
   9  -9   6         37.42        103.10        33.79 o                         
  10  -9   6        689.63        866.10        68.10 o                         
  11  -9   6         26.84        100.44        44.58 o                         
 -14  -8   6         64.19        130.34        91.55 o                         
 -13  -8   6         69.16        119.14        57.60 o                         
 -12  -8   6        814.28        869.86        57.93 o                         
 -11  -8   6         27.69         12.86        29.76 o                         
 -10  -8   6        154.55        165.26        30.63 o                         
  -9  -8   6        573.83        562.38        35.69 o                         
  -8  -8   6         69.55         62.15        24.01 o                         
  -7  -8   6        153.22         90.55        18.09 o                         
  -6  -8   6       1152.98       1096.90        45.87 o                         
  -5  -8   6        600.50        633.54        32.93 o                         
  -4  -8   6        131.97        146.57         8.93 o                         
  -3  -8   6          8.45         53.35        10.15 o                         
  -2  -8   6        410.88        349.53        23.35 o                         
  -1  -8   6          8.16          3.82        19.44 o                         
   0  -8   6        243.21        273.77        19.12 o                         
   1  -8   6          2.53         -9.03         9.03 o                         
   2  -8   6        298.31        245.02        16.61 o                         
   3  -8   6          3.51         -7.03        10.36 o                         
   4  -8   6         61.14         75.72        12.00 o                         
   5  -8   6         20.98         27.32        11.28 o                         
   6  -8   6        515.55        553.98        36.04 o                         
   7  -8   6        146.70        222.15        24.02 o                         
   8  -8   6        258.97        253.10        23.82 o                         
   9  -8   6          1.67         31.39        48.39 o                         
  10  -8   6        397.23        452.61        44.18 o                         
  11  -8   6         85.22        170.68        44.28 o                         
 -14  -7   6         68.75        124.24        87.19 o                         
 -13  -7   6        152.26        201.06        45.49 o                         
 -12  -7   6        938.77       1037.25        67.43 o                         
 -11  -7   6        514.99        632.87        55.48 o                         
 -10  -7   6        248.98        195.50        29.11 o                         
  -9  -7   6        179.11        150.37        21.45 o                         
  -8  -7   6          0.80        -14.70        16.49 o                         
  -7  -7   6         12.41         18.64        15.76 o                         
  -6  -7   6        160.14        116.03        15.85 o                         
  -5  -7   6       1496.24       1460.06        52.32 o                         
  -4  -7   6        209.29        289.46        21.89 o                         
  -3  -7   6        385.27        450.69        23.98 o                         
  -2  -7   6        635.55        730.49        28.19 o                         
  -1  -7   6          9.80         39.27        10.96 o                         
   0  -7   6        456.46        481.80        24.23 o                         
   1  -7   6        439.28        468.38        22.82 o                         
   2  -7   6         42.84         15.68        11.20 o                         
   3  -7   6       2807.38       2522.92        76.80 o                         
   4  -7   6        547.10        503.56        22.67 o                         
   5  -7   6        797.63        785.96        33.77 o                         
   6  -7   6         42.42         46.04        10.88 o                         
   7  -7   6        211.44        201.18        44.12 o                         
   8  -7   6        855.16        806.71        36.66 o                         
   9  -7   6        132.16        111.17        20.05 o                         
  10  -7   6         68.84         62.09        22.06 o                         
  11  -7   6         63.35         49.68        27.83 o                         
  12  -7   6          1.07         -3.83        31.83 o                         
 -14  -6   6        142.72        185.94        29.17 o                         
 -13  -6   6        205.67        199.19        40.88 o                         
 -12  -6   6          0.22         36.81        32.54 o                         
 -11  -6   6         34.80         44.06        27.47 o                         
 -10  -6   6        574.55        648.48        47.36 o                         
  -9  -6   6        502.07        458.92        29.57 o                         
  -8  -6   6          1.95         -5.65        14.38 o                         
  -7  -6   6        665.76        649.59        31.41 o                         
  -6  -6   6        280.82        254.72        28.18 o                         
  -5  -6   6        135.91        143.27        14.07 o                         
  -4  -6   6        725.65        757.95        31.93 o                         
  -3  -6   6       3270.57       3472.96        89.07 o                         
  -2  -6   6        966.06        876.11        31.06 o                         
  -1  -6   6        733.44        640.24        25.22 o                         
   0  -6   6        876.70        955.15        34.60 o                         
   1  -6   6        141.79        135.81        11.22 o                         
   2  -6   6        168.87        241.25        15.00 o                         
   3  -6   6       1345.37       1390.41        55.26 o                         
   4  -6   6        561.64        501.07        27.19 o                         
   5  -6   6       2052.63       1720.07        68.67 o                         
   6  -6   6          0.38         93.00        13.70 o                         
   7  -6   6        207.18        198.68        12.11 o                         
   8  -6   6          8.68          1.62        10.82 o                         
   9  -6   6        138.22         92.25        12.95 o                         
  10  -6   6        163.36        172.17        18.67 o                         
  11  -6   6        490.08        583.01        40.99 o                         
  12  -6   6        125.47        217.12        30.24 o                         
  13  -6   6         29.66         93.79        57.55 o                         
 -14  -5   6          0.56        -15.89        74.11 o                         
 -13  -5   6        670.14        652.56        37.83 o                         
 -12  -5   6        503.82        498.45        31.15 o                         
 -11  -5   6          4.84        -11.16        30.08 o                         
 -10  -5   6         90.34         93.12        29.35 o                         
  -9  -5   6        124.22         85.12        25.05 o                         
  -8  -5   6        140.65        105.73        17.80 o                         
  -7  -5   6       1880.19       1786.25        54.19 o                         
  -6  -5   6       2034.83       2121.42        66.27 o                         
  -5  -5   6       1768.08       1885.61        53.74 o                         
  -4  -5   6        437.63        421.82        29.38 o                         
  -3  -5   6        633.37        617.75        26.40 o                         
  -2  -5   6       2995.07       2896.25        74.64 o                         
  -1  -5   6       1228.69       1125.66        36.96 o                         
   0  -5   6        400.66        367.47        17.47 o                         
   1  -5   6        309.67        235.53        19.64 o                         
   2  -5   6        320.27        424.41        18.97 o                         
   3  -5   6        537.13        583.97        27.74 o                         
   4  -5   6       3031.72       3022.91        90.12 o                         
   5  -5   6          2.33         -6.20         6.20 o                         
   6  -5   6       4769.31       4737.34       107.13 o                         
   7  -5   6         88.76        106.65        10.66 o                         
   8  -5   6        436.29        605.38        25.56 o                         
   9  -5   6       1135.29       1221.45        41.00 o                         
  10  -5   6       2367.38       2220.24        58.20 o                         
  11  -5   6       2150.76       2278.90        62.40 o                         
  12  -5   6       1466.94       1713.65        74.64 o                         
  13  -5   6         52.06         71.58        22.04 o                         
 -14  -4   6         26.46         42.73        61.68 o                         
 -13  -4   6        224.48        226.03        25.57 o                         
 -12  -4   6         17.40         31.81        25.55 o                         
 -11  -4   6        522.95        652.17        32.22 o                         
 -10  -4   6        274.11        265.52        19.96 o                         
  -9  -4   6        745.34        722.14        32.78 o                         
  -8  -4   6        551.95        618.32        39.02 o                         
  -7  -4   6        124.81         83.18        15.03 o                         
  -6  -4   6        849.98        930.74        32.95 o                         
  -5  -4   6        656.89        568.84        26.12 o                         
  -4  -4   6        482.79        425.85        19.43 o                         
  -3  -4   6       1336.25       1262.88        42.77 o                         
  -2  -4   6        686.00        798.43        24.18 o                         
  -1  -4   6        546.21        847.99        42.97 o                         
   0  -4   6        211.78        454.09        30.74 o                         
   1  -4   6        193.70        172.19        12.42 o                         
   2  -4   6       1445.75       1565.66        48.31 o                         
   3  -4   6       1297.74       1098.18        35.88 o                         
   4  -4   6          3.58          9.57         6.31 o                         
   5  -4   6         72.81        127.31        10.27 o                         
   6  -4   6         21.72         19.72         7.21 o                         
   7  -4   6       1530.25       1632.35        41.76 o                         
   8  -4   6       2388.69       2437.99        61.08 o                         
   9  -4   6       2572.42       2538.49        62.96 o                         
  10  -4   6         16.52         43.21        16.42 o                         
  11  -4   6         43.84         19.67        15.48 o                         
  12  -4   6        122.02        126.56        17.57 o                         
  13  -4   6        249.19        263.00        25.97 o                         
  14  -4   6        178.57        244.76        27.00 o                         
 -14  -3   6         47.76        108.30        71.71 o                         
 -13  -3   6         11.89          4.99        46.60 o                         
 -12  -3   6        115.15        138.93        23.72 o                         
 -11  -3   6        189.23        190.50        20.81 o                         
 -10  -3   6        148.24        120.58        15.63 o                         
  -9  -3   6          3.68        -11.31        11.31 o                         
  -8  -3   6        919.12        861.01        33.47 o                         
  -7  -3   6         30.12         21.69         8.02 o                         
  -6  -3   6        428.72        497.59        18.28 o                         
  -5  -3   6       1375.31       1704.65        42.35 o                         
  -4  -3   6       3071.93       2813.69       102.13 o                         
  -3  -3   6        993.78       1217.02        34.94 o                         
  -2  -3   6       1804.54       2082.74        54.32 o                         
  -1  -3   6        132.39        319.77        14.37 o                         
   0  -3   6       6509.75       6739.04       235.47 o                         
   1  -3   6       8931.06       7696.69       267.75 o                         
   2  -3   6        438.78        472.41        21.98 o                         
   3  -3   6        874.99        725.29        21.46 o                         
   4  -3   6        179.72        236.53        10.87 o                         
   5  -3   6         10.68         13.97         4.85 o                         
   6  -3   6        511.68        472.48        16.57 o                         
   7  -3   6        109.33         87.74         8.57 o                         
   8  -3   6        847.82        840.19        26.45 o                         
   9  -3   6        663.45        674.79        25.49 o                         
  10  -3   6        240.79        271.35        16.89 o                         
  11  -3   6         26.40         32.79        22.11 o                         
  12  -3   6        193.28        204.50        19.58 o                         
  13  -3   6        110.37         83.91        22.49 o                         
  14  -3   6         12.89        -24.88        28.00 o                         
 -14  -2   6          0.72        -53.39        53.39 o                         
 -13  -2   6          2.37        -15.12        21.79 o                         
 -12  -2   6         19.03        -16.57        19.43 o                         
 -11  -2   6         81.11         58.26        18.72 o                         
 -10  -2   6        418.02        438.27        26.94 o                         
  -9  -2   6        509.75        433.27        20.91 o                         
  -8  -2   6         25.88         -3.42        13.76 o                         
  -7  -2   6        637.99        463.98        21.93 o                         
  -6  -2   6        676.01        698.61        24.08 o                         
  -5  -2   6         52.87         77.28         9.58 o                         
  -4  -2   6       1125.74       1134.16        29.43 o                         
  -3  -2   6       1534.48       1720.12        40.93 o                         
  -2  -2   6        133.36         85.46         6.04 o                         
  -1  -2   6       2959.87       2568.34        65.10 o                         
   0  -2   6       2998.24       2960.89        86.44 o                         
   1  -2   6         31.96        167.54         9.19 o                         
   2  -2   6         55.71        199.17         9.80 o                         
   3  -2   6       1811.66       1992.75        50.85 o                         
   4  -2   6          3.38         41.32         7.04 o                         
   5  -2   6       1156.18       1687.04        45.76 o                         
   6  -2   6         86.17        150.83        13.04 o                         
   7  -2   6        621.68        715.07        21.82 o                         
   8  -2   6        671.28        724.76        23.48 o                         
   9  -2   6        938.45        860.58        31.04 o                         
  10  -2   6       1606.80       1623.23        44.70 o                         
  11  -2   6        241.61        207.04        16.38 o                         
  12  -2   6         15.27          9.18        15.32 o                         
  13  -2   6        197.73        221.86        20.36 o                         
  14  -2   6         33.67         12.83        37.06 o                         
  15  -2   6        382.81        448.75        34.35 o                         
 -14  -1   6         21.98         62.67        34.36 o                         
 -13  -1   6         11.74         -6.03        21.33 o                         
 -12  -1   6        227.26        250.29        22.00 o                         
 -11  -1   6       2829.46       2991.14        77.97 o                         
 -10  -1   6        263.57        246.76        22.36 o                         
  -9  -1   6        539.98        519.67        27.65 o                         
  -8  -1   6        887.15        867.58        36.32 o                         
  -7  -1   6       1617.46       1846.41        61.89 o                         
  -6  -1   6        514.68        470.63        19.48 o                         
  -5  -1   6        297.68        217.79        12.48 o                         
  -4  -1   6        733.02        713.89        20.96 o                         
  -3  -1   6       2264.74       2746.80        57.39 o                         
  -2  -1   6       2058.56       1940.69        44.70 o                         
  -1  -1   6       1217.54       1135.22        33.15 o                         
   0  -1   6       4930.84       5310.20       152.16 o                         
   1  -1   6        477.14        164.61         7.66 o                         
   2  -1   6       1525.59       1054.97        28.24 o                         
   3  -1   6       2737.68       2206.48        56.57 o                         
   4  -1   6        187.77        171.15        12.27 o                         
   5  -1   6       1235.75       1090.37        31.46 o                         
   6  -1   6          8.13         -0.76         7.31 o                         
   7  -1   6        985.00        888.13        25.01 o                         
   8  -1   6        855.36        721.16        23.23 o                         
   9  -1   6        669.11        721.85        24.93 o                         
  10  -1   6         12.76          9.38        10.94 o                         
  11  -1   6        491.59        468.70        24.15 o                         
  12  -1   6         17.84          5.89        15.30 o                         
  13  -1   6        581.19        512.03        26.95 o                         
  14  -1   6        280.41        287.02        27.81 o                         
  15  -1   6         19.67         49.84        27.80 o                         
 -14   0   6        169.81        130.72        36.07 o                         
 -13   0   6        179.81        187.07        28.59 o                         
 -12   0   6         99.44         59.60        19.23 o                         
 -11   0   6         71.74        134.86        20.71 o                         
 -10   0   6       3478.05       3514.88        87.52 o                         
  -9   0   6       3410.97       3758.81        91.91 o                         
  -8   0   6       7030.20       7370.29       169.79 o                         
  -7   0   6        191.91        216.08        33.55 o                         
  -6   0   6        199.02        382.45        21.05 o                         
  -5   0   6          1.16         -6.20        11.09 o                         
  -4   0   6       7851.81       8629.47       191.00 o                         
  -3   0   6         32.86         67.56         6.05 o                         
  -2   0   6        199.66        262.28         9.31 o                         
  -1   0   6       1572.03       1902.96        43.36 o                         
   0   0   6      15364.96      16946.50       414.27 o                         
   1   0   6       8887.34       7580.29       166.18 o                         
   3   0   6         34.95         15.37         2.90 o                         
   4   0   6       1590.23       1624.49        38.65 o                         
   5   0   6        510.12        547.82        18.73 o                         
   6   0   6        689.51        809.91        26.33 o
[truncated: 907,282 more chars]
